# Supplementary material for: Soft crystalline properties of 2D frameworks constructed from lithium ions and dinitriles
Source: Chem Sci. 2025 Dec 16;17(7):3669–74. doi: 10.1039/d5sc06222e (PMC12757750; doi:10.1039/d5sc06222e)
Supplement: SC-017-D5SC06222E-s002 [file SC-017-D5SC06222E-s002.cif]

# Supplementary Information (SI) for Chemical Science.
# This journal is © The Royal Society of Chemistry 2026

####################################################################### 
# 
# This file contains crystal structure data downloaded from the 
# Cambridge Structural Database (CSD) hosted by the Cambridge 
# Crystallographic Data Centre (CCDC).
# 
# Full information about CCDC data access policies and citation 
# guidelines are available at http://www.ccdc.cam.ac.uk/access/V1 
# 
# Audit and citation data items may have been added by the CCDC. 
# Please retain this information to preserve the provenance of 
# this file and to allow appropriate attribution of the data. 
# 
#######################################################################

data_240325_1_kageyama_fg_1_0c
_database_code_depnum_ccdc_archive 'CCDC 2463044'
loop_
_audit_author_name
_audit_author_address
'Taichi Nishiguchi'
;Kyoto University
Japan
;
_audit_update_record             
;
2025-09-25 deposited with the CCDC.	2025-12-15 downloaded from the CCDC.
;
_audit_creation_date             2025-06-20
_audit_creation_method           
;
Olex2 1.5
(compiled 2025.05.31 svn.r86d253d1 for OlexSys, GUI svn.r7254)
;
_shelx_SHELXL_version_number     2019/3
_chemical_name_common            ?
_chemical_name_systematic        ?
_chemical_formula_moiety         'C9.999 H11.999 Li N4, F2 N O4 S2'
_chemical_formula_sum            'C10.01 H12.01 F2 Li N5 O4 S2'
_chemical_formula_weight         375.37
_chemical_absolute_configuration .
_chemical_melting_point          ?
_chemical_oxdiff_formula         'Li C10 H12 N5 O4 S2 F2'
_chemical_oxdiff_usercomment     0degC
loop_
_atom_type_symbol
_atom_type_description
_atom_type_scat_dispersion_real
_atom_type_scat_dispersion_imag
_atom_type_scat_source
C C 0.0033 0.0016 'International Tables Vol C Tables 4.2.6.8 and 6.1.1.4'
H H 0.0000 0.0000 'International Tables Vol C Tables 4.2.6.8 and 6.1.1.4'
F F 0.0171 0.0103 'International Tables Vol C Tables 4.2.6.8 and 6.1.1.4'
Li Li -0.0003 0.0001 'International Tables Vol C Tables 4.2.6.8 and 6.1.1.4'
N N 0.0061 0.0033 'International Tables Vol C Tables 4.2.6.8 and 6.1.1.4'
O O 0.0106 0.0060 'International Tables Vol C Tables 4.2.6.8 and 6.1.1.4'
S S 0.1246 0.1234 'International Tables Vol C Tables 4.2.6.8 and 6.1.1.4'

_shelx_space_group_comment       
;
The symmetry employed for this shelxl refinement is uniquely defined
by the following loop, which should always be used as a source of
symmetry information in preference to the above space-group names.
They are only intended as comments.
;
_space_group_crystal_system      orthorhombic
_space_group_IT_number           18
_space_group_name_H-M_alt        'P 21 21 2'
_space_group_name_Hall           'P 2 2ab'
loop_
_space_group_symop_operation_xyz
'x, y, z'
'-x, -y, z'
'x+1/2, -y+1/2, -z'
'-x+1/2, y+1/2, -z'

_cell_length_a                   12.8522(6)
_cell_length_b                   12.8465(6)
_cell_length_c                   5.2547(3)
_cell_angle_alpha                90
_cell_angle_beta                 90
_cell_angle_gamma                90
_cell_volume                     867.59(8)
_cell_formula_units_Z            2
_cell_measurement_reflns_used    3207
_cell_measurement_temperature    273.15
_cell_measurement_theta_max      19.9950
_cell_measurement_theta_min      2.3430
_shelx_estimated_absorpt_T_max   0.933
_shelx_estimated_absorpt_T_min   0.887
_exptl_absorpt_coefficient_mu    0.350
_exptl_absorpt_correction_T_max  1.00000
_exptl_absorpt_correction_T_min  0.57499
_exptl_absorpt_correction_type   multi-scan
_exptl_absorpt_process_details   
;
CrysAlisPro 1.171.42.49 (Rigaku Oxford Diffraction, 2022)
Empirical absorption correction using spherical harmonics,
implemented in SCALE3 ABSPACK scaling algorithm.
;
_exptl_absorpt_special_details   ?
_exptl_crystal_colour            colourless
_exptl_crystal_colour_primary    colourless
_exptl_crystal_density_diffrn    1.437
_exptl_crystal_density_meas      ?
_exptl_crystal_density_method    ?
_exptl_crystal_description       block
_exptl_crystal_F_000             384
_exptl_crystal_size_max          0.35
_exptl_crystal_size_mid          0.35
_exptl_crystal_size_min          0.2
_exptl_transmission_factor_max   ?
_exptl_transmission_factor_min   ?
_diffrn_reflns_av_R_equivalents  0.0194
_diffrn_reflns_av_unetI/netI     0.0212
_diffrn_reflns_Laue_measured_fraction_full 0.997
_diffrn_reflns_Laue_measured_fraction_max 0.945
_diffrn_reflns_limit_h_max       18
_diffrn_reflns_limit_h_min       -18
_diffrn_reflns_limit_k_max       18
_diffrn_reflns_limit_k_min       -18
_diffrn_reflns_limit_l_max       7
_diffrn_reflns_limit_l_min       -5
_diffrn_reflns_number            14670
_diffrn_reflns_point_group_measured_fraction_full 0.998
_diffrn_reflns_point_group_measured_fraction_max 0.917
_diffrn_reflns_theta_full        25.242
_diffrn_reflns_theta_max         31.750
_diffrn_reflns_theta_min         3.170
_diffrn_ambient_temperature      273.15
_diffrn_detector                 'Hybrid Pixel Array Detector'
_diffrn_detector_area_resol_mean 10.0000
_diffrn_detector_type            'HPC area detector'
_diffrn_measured_fraction_theta_full 0.997
_diffrn_measured_fraction_theta_max 0.945
_diffrn_measurement_details      
;
List of Runs (angles in degrees, time in seconds):

  # Type    Start    End  Width  t~exp~   \w     \q     \k     \f   Frames
#--------------------------------------------------------------------------
  1  \w   -107.00 -77.00   0.50    2.13    --  -18.00  45.00 174.03   60
  2  \w    -68.00 -41.00   0.50    2.13    --  -18.00  45.00  60.00   54
  3  \w    -36.00 -11.00   0.50    2.13    --  -18.00  45.00  60.00   50
  4  \w     -9.00  70.00   0.50    2.13    --  -18.00  45.00  60.00  158
  5  \w   -107.00  65.00   0.50    2.13    --  -18.00  45.00 120.00  344
  6  \w    -10.00  15.00   0.50    2.13    --  -18.00  45.00  30.00   50
  7  \w   -107.00 -81.00   0.50    2.13    --  -18.00  45.00 -17.49   52
  8  \w     14.00  71.00   0.50    2.13    --  -18.00  45.00 -17.49  114
  9  \w   -106.00  70.00   0.50    2.13    --  -18.00  45.00 179.90  352
;
_diffrn_measurement_device       'four-circle diffractometer'
_diffrn_measurement_device_type  'XtaLAB AFC10 (RCD3): fixed-chi single'
_diffrn_measurement_method       '\w scans'
_diffrn_orient_matrix_type       
'CrysAlisPro convention (1999,Acta A55,543-557)'
_diffrn_orient_matrix_UB_11      0.0268903000
_diffrn_orient_matrix_UB_12      -0.0037799000
_diffrn_orient_matrix_UB_13      -0.1174702000
_diffrn_orient_matrix_UB_21      0.0467782000
_diffrn_orient_matrix_UB_22      -0.0111949000
_diffrn_orient_matrix_UB_23      0.0661606000
_diffrn_orient_matrix_UB_31      -0.0116345000
_diffrn_orient_matrix_UB_32      -0.0539488000
_diffrn_orient_matrix_UB_33      -0.0054457000
_diffrn_radiation_monochromator  mirror
_diffrn_radiation_probe          x-ray
_diffrn_radiation_type           'Mo K\a'
_diffrn_radiation_wavelength     0.71073
_diffrn_source                   'Rotating-anode X-ray tube'
_diffrn_source_type              'Rigaku (Mo) X-ray Source'
_reflns_Friedel_coverage         0.664
_reflns_Friedel_fraction_full    1.000
_reflns_Friedel_fraction_max     0.879
_reflns_number_gt                1154
_reflns_number_total             2719
_reflns_special_details          
;
 Reflections were merged by SHELXL according to the crystal
 class for the calculation of statistics and refinement.
 
 _reflns_Friedel_fraction is defined as the number of unique
 Friedel pairs measured divided by the number that would be
 possible theoretically, ignoring centric projections and
 systematic absences. Completness statistics refer to single and
 composite reflections containing twin component 1 only.
;
_reflns_threshold_expression     'I > 2\s(I)'
_computing_cell_refinement       'CrysAlisPro 1.171.42.49 (Rigaku OD, 2022)'
_computing_data_collection       'CrysAlisPro 1.171.42.49 (Rigaku OD, 2022)'
_computing_data_reduction        'CrysAlisPro 1.171.42.49 (Rigaku OD, 2022)'
_computing_molecular_graphics    'Olex2 1.5 (Dolomanov et al., 2009)'
_computing_publication_material  'Olex2 1.5 (Dolomanov et al., 2009)'
_computing_structure_refinement  'SHELXL 2019/3 (Sheldrick, 2015)'
_computing_structure_solution    'SHELXS  (Sheldrick, 2008)'
_refine_diff_density_max         0.092
_refine_diff_density_min         -0.097
_refine_diff_density_rms         0.031
_refine_ls_abs_structure_details 
;
 Twinning involves inversion, so Flack parameter cannot be determined
;
_refine_ls_abs_structure_Flack   ?
_refine_ls_extinction_coef       .
_refine_ls_extinction_method     none
_refine_ls_goodness_of_fit_ref   1.016
_refine_ls_hydrogen_treatment    constr
_refine_ls_matrix_type           full
_refine_ls_number_parameters     282
_refine_ls_number_reflns         2719
_refine_ls_number_restraints     440
_refine_ls_R_factor_all          0.0962
_refine_ls_R_factor_gt           0.0368
_refine_ls_restrained_S_all      1.080
_refine_ls_shift/su_max          0.000
_refine_ls_shift/su_mean         0.000
_refine_ls_structure_factor_coef Fsqd
_refine_ls_weighting_details     
'w=1/[\s^2^(Fo^2^)+(0.0455P)^2^] where P=(Fo^2^+2Fc^2^)/3'
_refine_ls_weighting_scheme      calc
_refine_ls_wR_factor_gt          0.0783
_refine_ls_wR_factor_ref         0.0995
_refine_special_details          
;
 Refined as a 4-component inversion twin.
;
_olex2_refinement_description    
;
1. Twinned data refinement
 Scales: 1(6)
 0.37(8) 0(6) 0.13(8)
2. Fixed Uiso
 At 1.2 times of:
  All C(H,H) groups
3. Restrained distances
 N1-C1 = N2-C5 = N1A-C1A = N2A-C5A = N1B-C1B
 1.136 with sigma of 0.02
 N3-S1 = N3-S2
 1.642 with sigma of 0.02
 S1-F1 = S2-F2
 1.527 with sigma of 0.02
 C1-C2 = C4-C5 = C1A-C2A = C4A-C5A = C1B-C2B = C4B-C5B
 1.47 with sigma of 0.02
 C2-C3 = C3-C4 = C2A-C3A = C3A-C4A = C2B-C3B = C3B-C4B
 1.524 with sigma of 0.02
 S1-O1 = S1-O2 = S2-O3 = S2-O4
 1.428 with sigma of 0.02
 S1-S2
 2.844 with sigma of 0.04
 N1-C2 = N2-C4 = N1A-C2A = N2A-C4A = N1B-C2B
 2.606 with sigma of 0.04
 N3-F1 = N3-F2
 2.589 with sigma of 0.04
 C1-C3 = C3-C5 = C1A-C3A = C3A-C5A = C1B-C3B = C3B-C5B
 2.445 with sigma of 0.04
 C2-C4 = C2A-C4A = C2B-C4B
 2.489 with sigma of 0.04
 N3-O1 = N3-O2 = N3-O3 = N3-O4
 2.51 with sigma of 0.04
 F1-O1 = F1-O2 = F2-O3 = F2-O4
 2.414 with sigma of 0.04
 O1-O2 = O3-O4
 2.332 with sigma of 0.04
4. Uiso/Uaniso restraints and constraints
N1 \\sim N2 \\sim C1 \\sim C2 \\sim C3 \\sim C4 \\sim C5: within 2A with sigma
of 0.04 and sigma for terminal atoms of 0.08 within 2A
N1A \\sim N2A \\sim C1A \\sim C2A \\sim C3A \\sim C4A \\sim C5A: within 2A with
sigma of 0.04 and sigma for terminal atoms of 0.08 within 2A
N1B \\sim N2B \\sim C1B \\sim C2B \\sim C3B \\sim C4B \\sim C5B: within 2A with
sigma of 0.04 and sigma for terminal atoms of 0.08 within 2A
Uanis(N3) \\sim Ueq, Uanis(S1) \\sim Ueq, Uanis(S2) \\sim Ueq, Uanis(O1) \\sim
Ueq, Uanis(O2) \\sim Ueq, Uanis(O3) \\sim Ueq, Uanis(O4) \\sim Ueq, Uanis(F1)
\\sim Ueq, Uanis(F2) \\sim Ueq: with sigma of 0.02 and sigma for terminal atoms
of 0.04
Uanis(N1) \\sim Ueq, Uanis(N2) \\sim Ueq, Uanis(C1) \\sim Ueq, Uanis(C2) \\sim
Ueq, Uanis(C3) \\sim Ueq, Uanis(C4) \\sim Ueq, Uanis(C5) \\sim Ueq, Uanis(N1A)
\\sim Ueq, Uanis(N2A) \\sim Ueq, Uanis(C1A) \\sim Ueq, Uanis(C2A) \\sim Ueq,
Uanis(C3A) \\sim Ueq, Uanis(C4A) \\sim Ueq, Uanis(C5A) \\sim Ueq, Uanis(N1B)
\\sim Ueq, Uanis(N2B) \\sim Ueq, Uanis(C1B) \\sim Ueq, Uanis(C2B) \\sim Ueq,
Uanis(C3B) \\sim Ueq, Uanis(C4B) \\sim Ueq, Uanis(C5B) \\sim Ueq: with sigma of
0.02 and sigma for terminal atoms of 0.04
5. Rigid body (RIGU) restrains
 N1, N2, C1, C2, C3, C4, C5
 with sigma for 1-2 distances of 0.004 and sigma for 1-3 distances of 0.004
 N1A, N2A, C1A, C2A, C3A, C4A, C5A
 with sigma for 1-2 distances of 0.004 and sigma for 1-3 distances of 0.004
 N1B, N2B, C1B, C2B, C3B, C4B, C5B
 with sigma for 1-2 distances of 0.004 and sigma for 1-3 distances of 0.004
6. Others
 1*[Sof(N1)+Sof(N2)+Sof(C1)+Sof(C2)+Sof(H2A)+Sof(H2B)+Sof(C3)+Sof(H3A)+
 Sof(H3B)+Sof(C4)+Sof(H4A)+Sof(H4B)+Sof(C5)]+1*[Sof(N1A)+Sof(N2A)+Sof(C1A)+
 Sof(C2A)+Sof(H2AA)+Sof(H2AB)+Sof(C3A)+Sof(H3AA)+Sof(H3AB)+Sof(C4A)+Sof(H4AA)+
 Sof(H4AB)+Sof(C5A)]+1*[Sof(N1B)+Sof(N2B)+Sof(C1B)+Sof(C2B)+Sof(H2BA)+Sof(H2BB)+
 Sof(C3B)+Sof(H3BA)+Sof(H3BB)+Sof(C4B)+Sof(H4BA)+Sof(H4BB)+Sof(C5B)]=1 with esd
 of 0.001
 Sof(N1)=Sof(N2)=Sof(C1)=Sof(C2)=Sof(H2A)=Sof(H2B)=Sof(C3)=Sof(H3A)=Sof(H3B)=
 Sof(C4)=Sof(H4A)=Sof(H4B)=Sof(C5)=FVAR(1)
 Sof(N1A)=Sof(N2A)=Sof(C1A)=Sof(C2A)=Sof(H2AA)=Sof(H2AB)=Sof(C3A)=Sof(H3AA)=
 Sof(H3AB)=Sof(C4A)=Sof(H4AA)=Sof(H4AB)=Sof(C5A)=FVAR(2)
 Sof(N1B)=Sof(N2B)=Sof(C1B)=Sof(C2B)=Sof(H2BA)=Sof(H2BB)=Sof(C3B)=Sof(H3BA)=
 Sof(H3BB)=Sof(C4B)=Sof(H4BA)=Sof(H4BB)=Sof(C5B)=FVAR(3)
 Fixed Sof: S1(0.5) S2(0.5) F1(0.5) F2(0.5) O1(0.5) O2(0.5) O3(0.5) O4(0.5)
 N3(0.5)
7.a Secondary CH2 refined with riding coordinates:
 C2(H2A,H2B), C3(H3A,H3B), C4(H4A,H4B), C2A(H2AA,H2AB), C3A(H3AA,H3AB),
 C4A(H4AA,H4AB), C2B(H2BA,H2BB), C3B(H3BA,H3BB), C4B(H4BA,H4BB)
;
_atom_sites_solution_hydrogens   geom
_atom_sites_solution_primary     direct
_atom_sites_solution_secondary   ?
loop_
_atom_site_label
_atom_site_type_symbol
_atom_site_fract_x
_atom_site_fract_y
_atom_site_fract_z
_atom_site_U_iso_or_equiv
_atom_site_adp_type
_atom_site_occupancy
_atom_site_site_symmetry_order
_atom_site_calc_flag
_atom_site_refinement_flags_posn
_atom_site_refinement_flags_adp
_atom_site_refinement_flags_occupancy
_atom_site_disorder_assembly
_atom_site_disorder_group
N1 N 0.623(2) 0.447(2) 0.824(6) 0.178(9) Uani 0.464(15) 1 d D U P A 1
N2 N 0.913(2) 0.1107(19) 0.742(5) 0.155(8) Uani 0.464(15) 1 d D U P A 1
C1 C 0.691(2) 0.410(2) 0.719(6) 0.174(9) Uani 0.464(15) 1 d D U P A 1
C2 C 0.7832(19) 0.355(2) 0.598(6) 0.200(8) Uani 0.464(15) 1 d D U P A 1
H2A H 0.825148 0.404355 0.501972 0.240 Uiso 0.464(15) 1 calc R U P A 1
H2B H 0.826481 0.323187 0.727120 0.240 Uiso 0.464(15) 1 calc R U P A 1
C3 C 0.7387(18) 0.2772(14) 0.431(4) 0.184(7) Uani 0.464(15) 1 d D U P A 1
H3A H 0.708084 0.309420 0.281883 0.221 Uiso 0.464(15) 1 calc R U P A 1
H3B H 0.685392 0.237648 0.518999 0.221 Uiso 0.464(15) 1 calc R U P A 1
C4 C 0.827(2) 0.2085(16) 0.358(4) 0.176(7) Uani 0.464(15) 1 d D U P A 1
H4A H 0.880683 0.250305 0.276055 0.211 Uiso 0.464(15) 1 calc R U P A 1
H4B H 0.803203 0.157619 0.234617 0.211 Uiso 0.464(15) 1 calc R U P A 1
C5 C 0.8743(18) 0.1526(11) 0.580(4) 0.133(5) Uani 0.464(15) 1 d D U P A 1
Li1 Li 0.500000 0.500000 1.031(5) 0.177(6) Uani 1 2 d S T P . .
N1A N 0.588(2) 0.414(3) 0.721(6) 0.128(9) Uani 0.273(13) 1 d D U P A 2
N2A N 0.930(4) 0.103(3) 0.828(8) 0.145(11) Uani 0.273(13) 1 d D U P A 2
C1A C 0.641(2) 0.3871(19) 0.557(5) 0.117(6) Uani 0.273(13) 1 d D U P A 2
C2A C 0.7096(18) 0.3443(14) 0.361(4) 0.112(6) Uani 0.273(13) 1 d D U P A 2
H2AA H 0.758297 0.397930 0.308832 0.134 Uiso 0.273(13) 1 calc R U P A 2
H2AB H 0.668166 0.325838 0.213213 0.134 Uiso 0.273(13) 1 calc R U P A 2
C3A C 0.7697(12) 0.2506(14) 0.444(3) 0.088(4) Uani 0.273(13) 1 d D U P A 2
H3AA H 0.803190 0.219333 0.297672 0.106 Uiso 0.273(13) 1 calc R U P A 2
H3AB H 0.721979 0.199712 0.515215 0.106 Uiso 0.273(13) 1 calc R U P A 2
C4A C 0.8511(16) 0.2771(11) 0.641(4) 0.107(6) Uani 0.273(13) 1 d D U P A 2
H4AA H 0.817743 0.310588 0.784420 0.128 Uiso 0.273(13) 1 calc R U P A 2
H4AB H 0.899989 0.326238 0.567514 0.128 Uiso 0.273(13) 1 calc R U P A 2
C5A C 0.910(2) 0.1828(16) 0.734(5) 0.107(6) Uani 0.273(13) 1 d D U P A 2
N1B N 0.591(3) 0.438(3) 0.783(7) 0.125(9) Uani 0.263(14) 1 d D U P A 3
N2B N 0.9675(16) 0.113(2) 0.759(6) 0.112(6) Uani 0.263(14) 1 d . U P A 3
C1B C 0.654(3) 0.399(4) 0.658(8) 0.141(12) Uani 0.263(14) 1 d D U P A 3
C2B C 0.738(3) 0.362(3) 0.473(6) 0.151(9) Uani 0.263(14) 1 d D U P A 3
H2BA H 0.706915 0.336444 0.315923 0.181 Uiso 0.263(14) 1 calc R U P A 3
H2BB H 0.786222 0.417147 0.433498 0.181 Uiso 0.263(14) 1 calc R U P A 3
C3B C 0.791(2) 0.2749(19) 0.615(5) 0.137(7) Uani 0.263(14) 1 d D U P A 3
H3BA H 0.737737 0.229887 0.688053 0.165 Uiso 0.263(14) 1 calc R U P A 3
H3BB H 0.830109 0.304579 0.754737 0.165 Uiso 0.263(14) 1 calc R U P A 3
C4B C 0.864(2) 0.209(2) 0.451(6) 0.137(7) Uani 0.263(14) 1 d D U P A 3
H4BA H 0.824158 0.168178 0.329003 0.165 Uiso 0.263(14) 1 calc R U P A 3
H4BB H 0.911753 0.253274 0.358185 0.165 Uiso 0.263(14) 1 calc R U P A 3
C5B C 0.9208(18) 0.140(3) 0.631(6) 0.107(6) Uani 0.263(14) 1 d D U P A 3
S1 S 0.0708(6) 0.4258(5) 1.0060(14) 0.154(3) Uani 0.5 1 d D U P B -1
S2 S -0.0797(10) 0.5735(6) 1.029(2) 0.191(5) Uani 0.5 1 d D U P B -1
F1 F 0.0717(17) 0.4242(15) 0.7250(16) 0.241(7) Uani 0.5 1 d D U P B -1
F2 F -0.1320(16) 0.545(2) 0.791(4) 0.295(9) Uani 0.5 1 d D U P B -1
O1 O 0.0097(13) 0.3515(8) 1.110(4) 0.245(8) Uani 0.5 1 d D U P B -1
O2 O 0.1785(15) 0.444(2) 1.042(5) 0.289(12) Uani 0.5 1 d D U P B -1
O3 O -0.1329(19) 0.5414(19) 1.247(4) 0.313(12) Uani 0.5 1 d D U P B -1
O4 O -0.0951(16) 0.6792(9) 1.083(3) 0.282(11) Uani 0.5 1 d D U P B -1
N3 N 0.0381(13) 0.5418(6) 1.0636(15) 0.177(4) Uani 0.5 1 d D U P B -1

loop_
_atom_site_aniso_label
_atom_site_aniso_U_11
_atom_site_aniso_U_22
_atom_site_aniso_U_33
_atom_site_aniso_U_23
_atom_site_aniso_U_13
_atom_site_aniso_U_12
N1 0.171(16) 0.191(15) 0.171(17) -0.019(11) -0.033(12) 0.001(11)
N2 0.168(16) 0.150(11) 0.147(14) 0.040(10) -0.021(10) -0.002(10)
C1 0.174(16) 0.150(11) 0.198(17) -0.020(11) -0.029(13) -0.016(11)
C2 0.202(15) 0.176(12) 0.223(18) -0.023(11) -0.028(12) -0.002(11)
C3 0.237(16) 0.149(9) 0.167(11) -0.001(8) -0.105(10) 0.068(9)
C4 0.210(16) 0.153(10) 0.165(12) -0.006(9) -0.071(11) 0.039(11)
C5 0.157(13) 0.112(7) 0.130(10) -0.007(6) -0.026(9) 0.027(7)
Li1 0.251(16) 0.144(8) 0.138(12) 0.000 0.000 -0.015(11)
N1A 0.131(15) 0.133(16) 0.120(15) -0.002(10) -0.020(11) 0.019(13)
N2A 0.13(2) 0.165(14) 0.14(2) 0.011(12) -0.021(15) 0.039(12)
C1A 0.137(14) 0.107(9) 0.106(12) 0.005(10) -0.025(10) 0.022(9)
C2A 0.129(12) 0.106(9) 0.100(10) 0.001(7) -0.026(9) 0.011(9)
C3A 0.072(8) 0.108(8) 0.084(9) -0.008(7) -0.030(7) 0.015(6)
C4A 0.117(12) 0.092(6) 0.111(11) -0.019(6) -0.037(10) -0.002(7)
C5A 0.097(12) 0.126(9) 0.097(11) -0.026(9) -0.024(10) 0.022(9)
N1B 0.158(17) 0.112(13) 0.106(14) -0.022(10) -0.033(12) -0.028(11)
N2B 0.068(9) 0.148(11) 0.118(12) -0.050(9) -0.017(8) -0.012(8)
C1B 0.16(2) 0.138(17) 0.123(19) -0.029(15) -0.037(15) -0.005(14)
C2B 0.167(18) 0.166(15) 0.119(16) -0.005(13) -0.032(13) -0.001(13)
C3B 0.139(16) 0.152(13) 0.121(14) -0.022(11) -0.022(13) 0.015(10)
C4B 0.135(15) 0.144(14) 0.133(16) -0.035(12) -0.015(12) -0.011(10)
C5B 0.064(9) 0.150(14) 0.107(12) -0.052(10) -0.003(7) -0.011(9)
S1 0.184(7) 0.132(4) 0.144(4) 0.030(3) -0.006(4) 0.062(4)
S2 0.257(10) 0.147(5) 0.169(5) 0.013(3) -0.022(7) -0.052(4)
F1 0.280(18) 0.295(16) 0.150(4) -0.080(10) -0.006(10) 0.127(12)
F2 0.211(16) 0.308(15) 0.37(2) 0.028(18) -0.045(19) -0.011(12)
O1 0.237(13) 0.114(5) 0.38(2) 0.058(9) 0.071(15) 0.010(6)
O2 0.189(15) 0.44(3) 0.241(17) -0.004(19) -0.012(13) -0.153(17)
O3 0.35(2) 0.313(18) 0.276(15) 0.047(16) 0.195(15) 0.040(18)
O4 0.38(2) 0.161(9) 0.306(19) 0.021(9) 0.081(15) 0.118(13)
N3 0.300(15) 0.089(3) 0.143(5) -0.019(4) 0.028(10) -0.040(5)

_geom_special_details            
;
 All esds (except the esd in the dihedral angle between two l.s. planes)
 are estimated using the full covariance matrix.  The cell esds are taken
 into account individually in the estimation of esds in distances, angles
 and torsion angles; correlations between esds in cell parameters are only
 used when they are defined by crystal symmetry.  An approximate (isotropic)
 treatment of cell esds is used for estimating esds involving l.s. planes.
;
loop_
_geom_bond_atom_site_label_1
_geom_bond_atom_site_label_2
_geom_bond_distance
_geom_bond_site_symmetry_2
_geom_bond_publ_flag
N1 C1 1.13(2) . ?
N1 Li1 2.04(3) . ?
N2 C5 1.123(17) . ?
N2 Li1 2.17(2) 3_557 ?
C1 C2 1.52(2) . ?
C2 H2A 0.9700 . ?
C2 H2B 0.9700 . ?
C2 C3 1.45(2) . ?
C3 H3A 0.9700 . ?
C3 H3B 0.9700 . ?
C3 C4 1.49(2) . ?
C4 H4A 0.9700 . ?
C4 H4B 0.9700 . ?
C4 C5 1.497(19) . ?
Li1 N1A 2.27(3) . ?
Li1 N1A 2.27(3) 2_665 ?
Li1 N2A 1.77(3) 4_657 ?
Li1 N2A 1.77(3) 3_457 ?
Li1 N1B 1.92(3) . ?
Li1 N1B 1.92(3) 2_665 ?
Li1 N2B 1.88(4) 3_457 ?
Li1 N2B 1.88(4) 4_657 ?
N1A C1A 1.15(2) . ?
N2A C5A 1.17(2) . ?
C1A C2A 1.47(2) . ?
C2A H2AA 0.9700 . ?
C2A H2AB 0.9700 . ?
C2A C3A 1.497(19) . ?
C3A H3AA 0.9700 . ?
C3A H3AB 0.9700 . ?
C3A C4A 1.508(17) . ?
C4A H4AA 0.9700 . ?
C4A H4AB 0.9700 . ?
C4A C5A 1.509(18) . ?
N1B C1B 1.16(2) . ?
N2B C5B 0.96(4) . ?
C1B C2B 1.53(2) . ?
C2B H2BA 0.9700 . ?
C2B H2BB 0.9700 . ?
C2B C3B 1.50(2) . ?
C3B H3BA 0.9700 . ?
C3B H3BB 0.9700 . ?
C3B C4B 1.53(2) . ?
C4B H4BA 0.9700 . ?
C4B H4BB 0.9700 . ?
C4B C5B 1.49(2) . ?
S1 F1 1.476(10) . ?
S1 O1 1.353(13) . ?
S1 O2 1.417(17) . ?
S1 N3 1.577(12) . ?
S2 F2 1.467(18) . ?
S2 O3 1.397(15) . ?
S2 O4 1.402(12) . ?
S2 N3 1.579(15) . ?

loop_
_geom_angle_atom_site_label_1
_geom_angle_atom_site_label_2
_geom_angle_atom_site_label_3
_geom_angle
_geom_angle_site_symmetry_1
_geom_angle_site_symmetry_3
_geom_angle_publ_flag
C1 N1 Li1 175(3) . . ?
C5 N2 Li1 164(2) . 3_557 ?
N1 C1 C2 175(4) . . ?
C1 C2 H2A 110.6 . . ?
C1 C2 H2B 110.6 . . ?
H2A C2 H2B 108.8 . . ?
C3 C2 C1 105.5(19) . . ?
C3 C2 H2A 110.6 . . ?
C3 C2 H2B 110.6 . . ?
C2 C3 H3A 110.7 . . ?
C2 C3 H3B 110.7 . . ?
C2 C3 C4 105.4(19) . . ?
H3A C3 H3B 108.8 . . ?
C4 C3 H3A 110.7 . . ?
C4 C3 H3B 110.7 . . ?
C3 C4 H4A 109.0 . . ?
C3 C4 H4B 109.0 . . ?
C3 C4 C5 112.9(18) . . ?
H4A C4 H4B 107.8 . . ?
C5 C4 H4A 109.0 . . ?
C5 C4 H4B 109.0 . . ?
N2 C5 C4 178(2) . . ?
N1 Li1 N1 116(2) 2_665 . ?
N1 Li1 N2 96.4(12) . 4_657 ?
N1 Li1 N2 118.4(12) 2_665 4_657 ?
N1 Li1 N2 96.4(12) 2_665 3_457 ?
N1 Li1 N2 118.4(12) . 3_457 ?
N1 Li1 N1A 99.7(17) . 2_665 ?
N1 Li1 N1A 21.3(13) 2_665 2_665 ?
N2 Li1 N2 113.1(19) 4_657 3_457 ?
N2 Li1 N1A 109.3(12) 4_657 2_665 ?
N2 Li1 N1A 117.3(13) 3_457 2_665 ?
N2A Li1 N1A 114.4(18) 4_657 . ?
N2A Li1 N1A 100.9(19) 3_457 . ?
N1B Li1 N1B 94(3) 2_665 . ?
N2B Li1 N1B 125.9(13) 4_657 . ?
N2B Li1 N1B 102.4(13) 3_457 . ?
C1A N1A Li1 167(3) . . ?
N1A C1A C2A 175(2) . . ?
C1A C2A H2AA 108.7 . . ?
C1A C2A H2AB 108.7 . . ?
C1A C2A C3A 114.1(16) . . ?
H2AA C2A H2AB 107.6 . . ?
C3A C2A H2AA 108.7 . . ?
C3A C2A H2AB 108.7 . . ?
C2A C3A H3AA 109.2 . . ?
C2A C3A H3AB 109.2 . . ?
C2A C3A C4A 112.2(15) . . ?
H3AA C3A H3AB 107.9 . . ?
C4A C3A H3AA 109.2 . . ?
C4A C3A H3AB 109.2 . . ?
C3A C4A H4AA 109.0 . . ?
C3A C4A H4AB 109.0 . . ?
C3A C4A C5A 112.9(14) . . ?
H4AA C4A H4AB 107.8 . . ?
C5A C4A H4AA 109.0 . . ?
C5A C4A H4AB 109.0 . . ?
N2A C5A C4A 162(4) . . ?
C1B N1B Li1 171(4) . . ?
N1B C1B C2B 172(5) . . ?
C1B C2B H2BA 111.1 . . ?
C1B C2B H2BB 111.1 . . ?
H2BA C2B H2BB 109.0 . . ?
C3B C2B C1B 104(2) . . ?
C3B C2B H2BA 111.1 . . ?
C3B C2B H2BB 111.1 . . ?
C2B C3B H3BA 108.8 . . ?
C2B C3B H3BB 108.8 . . ?
C2B C3B C4B 114(2) . . ?
H3BA C3B H3BB 107.7 . . ?
C4B C3B H3BA 108.8 . . ?
C4B C3B H3BB 108.8 . . ?
C3B C4B H4BA 110.6 . . ?
C3B C4B H4BB 110.6 . . ?
H4BA C4B H4BB 108.7 . . ?
C5B C4B C3B 106(2) . . ?
C5B C4B H4BA 110.6 . . ?
C5B C4B H4BB 110.6 . . ?
N2B C5B C4B 164(4) . . ?
F1 S1 N3 102.0(7) . . ?
O1 S1 F1 113.5(17) . . ?
O1 S1 O2 129.1(13) . . ?
O1 S1 N3 115.7(8) . . ?
O2 S1 F1 97.5(14) . . ?
O2 S1 N3 94.4(14) . . ?
F2 S2 N3 118.2(11) . . ?
O3 S2 F2 113.5(15) . . ?
O3 S2 O4 92.9(13) . . ?
O3 S2 N3 107.4(13) . . ?
O4 S2 F2 110.6(14) . . ?
O4 S2 N3 111.3(11) . . ?
S1 N3 S2 118.5(8) . . ?

loop_
_geom_torsion_atom_site_label_1
_geom_torsion_atom_site_label_2
_geom_torsion_atom_site_label_3
_geom_torsion_atom_site_label_4
_geom_torsion
_geom_torsion_site_symmetry_1
_geom_torsion_site_symmetry_2
_geom_torsion_site_symmetry_3
_geom_torsion_site_symmetry_4
_geom_torsion_publ_flag
C1 C2 C3 C4 -168(2) . . . . ?
C2 C3 C4 C5 63(3) . . . . ?
Li1 N2A C5A C4A -160(8) 3_557 . . . ?
Li1 N2B C5B C4B 168(7) 3_557 . . . ?
C1A C2A C3A C4A -69(3) . . . . ?
C2A C3A C4A C5A 178(2) . . . . ?
C3A C4A C5A N2A -63(9) . . . . ?
C1B C2B C3B C4B 168(3) . . . . ?
C2B C3B C4B C5B 171(3) . . . . ?
C3B C4B C5B N2B -73(10) . . . . ?
F1 S1 N3 S2 76.3(13) . . . . ?
F2 S2 N3 S1 -49.2(15) . . . . ?
O1 S1 N3 S2 -47.4(11) . . . . ?
O2 S1 N3 S2 174.9(13) . . . . ?
O3 S2 N3 S1 80.8(13) . . . . ?
O4 S2 N3 S1 -178.9(10) . . . . ?

_shelx_res_file                  
;
TITL 240325_1_Kageyama_FG_1_0C in P21212 #18
    240325_1_kageyama_fg_1_0c.res
    created by SHELXL-2019/3 at 20:41:23 on 20-Jun-2025
CELL 0.71073 12.852229 12.846479 5.254744 90 90 90
ZERR 2 0.000591 0.000632 0.000316 0 0 0
LATT -1
SYMM -X,-Y,+Z
SYMM 0.5+X,0.5-Y,-Z
SYMM 0.5-X,0.5+Y,-Z
SFAC C H F Li N O S
UNIT 20.01 24.01 4 2 10 8 4
EQIV $1 -X,1-Y,+Z
DFIX 1.136 N1 C1 N2 C5 N1A C1A N2A C5A N1B C1B
DFIX 1.47 C1 C2 C4 C5 C1A C2A C4A C5A C1B C2B C4B C5B
DFIX 1.524 C2 C3 C3 C4 C2A C3A C3A C4A C2B C3B C3B C4B
DANG 2.606 N1 C2 N2 C4 N1A C2A N2A C4A N1B C2B
DANG 2.445 C1 C3 C3 C5 C1A C3A C3A C5A C1B C3B C3B C5B
DANG 2.489 C2 C4 C2A C4A C2B C4B
DFIX 1.642 N3 S1 N3 S2
DFIX 1.527 S1 F1 S2 F2
DFIX 1.428 S1 O1 S1 O2 S2 O3 S2 O4
DANG 2.844 S1 S2
DANG 2.589 N3 F1 N3 F2
DANG 2.51 N3 O1 N3 O2 N3 O3 N3 O4
DANG 2.414 F1 O1 F1 O2 F2 O3 F2 O4
DANG 2.332 O1 O2 O3 O4
RIGU N1 > C5
RIGU N1A > C5A
RIGU N1B > C5B
SIMU N1 > C5
SIMU N1A > C5A
SIMU N1B > C5B
ISOR 0.02 0.04 N1 N2 C1 C2 C3 C4 C5 N1A N2A C1A C2A C3A C4A C5A N1B N2B C1B =
 C2B C3B C4B C5B
ISOR 0.02 0.04 N3 S1 S2 O1 O2 O3 O4 F1 F2
SUMP 1 0.001 1 2 1 3 1 4

L.S. 99 0 0
PLAN  99
SIZE 0.2 0.35 0.35
TEMP 0
CONF
FREE S1 S1_$1
FREE S1 S2_$1
FREE S1 O3_$1
FREE S1 O4_$1
FREE S1 F2_$1
FREE F1 F2_$1
FREE O2 O3_$1
FREE O2 O4_$1
FREE O2 F2_$1
FREE O1 O3_$1
FREE O1 O4_$1
FREE O3 O1_$1
FREE O3 O2_$1
FREE O4 O1_$1
FREE O4 O2_$1
FREE S2 S1_$1
FREE S2 S2_$1
FREE S2 O1_$1
FREE S2 O2_$1
FREE S2 F1_$1
FREE N3 N3_$1
FREE N3 S1_$1
FREE N3 S2_$1
FREE N3 F1_$1
FREE N3 O1_$1
FREE N3 O2_$1
FREE N3 O3_$1
FREE N3 O4_$1
FREE F2 O2_$1
BOND
LIST 4
MORE -1
BOND $H
fmap 2 53
acta
TWIN 0 1 0 1 0 0 0 0 1 4
OMIT 1 1 0
REM <olex2.extras>
REM <HklSrc "%.\\240325_1_Kageyama_FG_1_0C.hkl">
REM </olex2.extras>

WGHT    0.045500
BASF   0.37059   0.00000   0.13059
FVAR       9.82127   0.46402   0.27337   0.26253
PART 1
N1    5    0.623280    0.446936    0.824009    21.00000    0.17117    0.19088 =
         0.17126   -0.01896   -0.03300    0.00070
N2    5    0.912753    0.110650    0.741779    21.00000    0.16846    0.15008 =
         0.14741    0.03964   -0.02109   -0.00224
C1    1    0.690978    0.410142    0.719234    21.00000    0.17391    0.15034 =
         0.19805   -0.02019   -0.02886   -0.01578
C2    1    0.783185    0.355443    0.598111    21.00000    0.20189    0.17562 =
         0.22340   -0.02348   -0.02779   -0.00221
AFIX  23
H2A   2    0.825148    0.404355    0.501972    21.00000   -1.20000
H2B   2    0.826481    0.323187    0.727120    21.00000   -1.20000
AFIX   0
C3    1    0.738699    0.277198    0.431091    21.00000    0.23711    0.14911 =
         0.16692   -0.00134   -0.10516    0.06824
AFIX  23
H3A   2    0.708084    0.309420    0.281883    21.00000   -1.20000
H3B   2    0.685392    0.237648    0.518999    21.00000   -1.20000
AFIX   0
C4    1    0.827413    0.208472    0.357551    21.00000    0.21021    0.15301 =
         0.16512   -0.00618   -0.07056    0.03923
AFIX  23
H4A   2    0.880683    0.250305    0.276055    21.00000   -1.20000
H4B   2    0.803203    0.157619    0.234617    21.00000   -1.20000
AFIX   0
C5    1    0.874300    0.152626    0.579691    21.00000    0.15724    0.11216 =
         0.13012   -0.00719   -0.02641    0.02709
PART 0
LI1   4    0.500000    0.500000    1.030621    10.50000    0.25061    0.14373 =
         0.13813    0.00000    0.00000   -0.01523
PART 2
N1A   5    0.587784    0.413577    0.721479    31.00000    0.13086    0.13348 =
         0.12014   -0.00238   -0.02045    0.01940
N2A   5    0.929675    0.102962    0.828128    31.00000    0.13108    0.16541 =
         0.13940    0.01055   -0.02073    0.03879
C1A   1    0.640600    0.387147    0.556736    31.00000    0.13686    0.10653 =
         0.10622    0.00525   -0.02530    0.02226
C2A   1    0.709595    0.344300    0.360762    31.00000    0.12943    0.10582 =
         0.09950    0.00084   -0.02616    0.01065
AFIX  23
H2AA  2    0.758297    0.397930    0.308832    31.00000   -1.20000
H2AB  2    0.668166    0.325838    0.213213    31.00000   -1.20000
AFIX   0
C3A   1    0.769676    0.250557    0.444400    31.00000    0.07228    0.10825 =
         0.08356   -0.00848   -0.02951    0.01498
AFIX  23
H3AA  2    0.803190    0.219333    0.297672    31.00000   -1.20000
H3AB  2    0.721979    0.199712    0.515215    31.00000   -1.20000
AFIX   0
C4A   1    0.851129    0.277059    0.640586    31.00000    0.11734    0.09211 =
         0.11091   -0.01945   -0.03740   -0.00155
AFIX  23
H4AA  2    0.817743    0.310588    0.784420    31.00000   -1.20000
H4AB  2    0.899989    0.326238    0.567514    31.00000   -1.20000
AFIX   0
C5A   1    0.910057    0.182811    0.733610    31.00000    0.09677    0.12635 =
         0.09701   -0.02590   -0.02450    0.02172
PART 3
N1B   5    0.590535    0.438227    0.782797    41.00000    0.15801    0.11172 =
         0.10611   -0.02233   -0.03279   -0.02806
N2B   5    0.967493    0.113422    0.758942    41.00000    0.06822    0.14833 =
         0.11841   -0.04975   -0.01718   -0.01244
C1B   1    0.653906    0.398914    0.657874    41.00000    0.16356    0.13785 =
         0.12280   -0.02931   -0.03708   -0.00530
C2B   1    0.737620    0.361670    0.472869    41.00000    0.16744    0.16587 =
         0.11910   -0.00549   -0.03187   -0.00117
AFIX  23
H2BA  2    0.706915    0.336444    0.315923    41.00000   -1.20000
H2BB  2    0.786222    0.417147    0.433498    41.00000   -1.20000
AFIX   0
C3B   1    0.790503    0.274933    0.615312    41.00000    0.13891    0.15159 =
         0.12140   -0.02189   -0.02231    0.01503
AFIX  23
H3BA  2    0.737737    0.229887    0.688053    41.00000   -1.20000
H3BB  2    0.830109    0.304579    0.754737    41.00000   -1.20000
AFIX   0
C4B   1    0.863554    0.209125    0.450534    41.00000    0.13514    0.14350 =
         0.13273   -0.03520   -0.01507   -0.01125
AFIX  23
H4BA  2    0.824158    0.168178    0.329003    41.00000   -1.20000
H4BB  2    0.911753    0.253274    0.358185    41.00000   -1.20000
AFIX   0
C5B   1    0.920759    0.139835    0.630935    41.00000    0.06392    0.14960 =
         0.10660   -0.05177   -0.00319   -0.01075

PART -1
S1    7    0.070818    0.425845    1.005985    10.50000    0.18431    0.13188 =
         0.14446    0.02973   -0.00583    0.06201
S2    7   -0.079672    0.573520    1.029011    10.50000    0.25658    0.14651 =
         0.16866    0.01307   -0.02164   -0.05191
F1    3    0.071708    0.424177    0.725040    10.50000    0.27951    0.29517 =
         0.14964   -0.07960   -0.00616    0.12679
F2    3   -0.131988    0.544671    0.791227    10.50000    0.21087    0.30793 =
         0.36585    0.02818   -0.04508   -0.01056
O1    6    0.009663    0.351509    1.110227    10.50000    0.23697    0.11433 =
         0.38467    0.05763    0.07097    0.00991
O2    6    0.178504    0.444169    1.042393    10.50000    0.18864    0.43809 =
         0.24144   -0.00398   -0.01240   -0.15295
O3    6   -0.132878    0.541354    1.246987    10.50000    0.35017    0.31324 =
         0.27648    0.04748    0.19489    0.03959
O4    6   -0.095133    0.679231    1.083027    10.50000    0.37907    0.16112 =
         0.30607    0.02100    0.08066    0.11839
N3    5    0.038142    0.541787    1.063577    10.50000    0.30006    0.08925 =
         0.14273   -0.01888    0.02827   -0.03964
HKLF 4


REM  240325_1_Kageyama_FG_1_0C in P21212 #18
REM wR2 = 0.0995, GooF = S = 1.016, Restrained GooF = 1.080 for all data
REM R1 = 0.0368 for 1154 Fo > 4sig(Fo) and 0.0962 for all 2719 data
REM 282 parameters refined using 440 restraints

END

WGHT      0.0455      0.0000

REM Highest difference peak  0.092,  deepest hole -0.097,  1-sigma level  0.031
Q1    1   0.9185  0.3813  0.3651  11.00000  0.05    0.09
Q2    1   0.9066  0.3197  0.3098  11.00000  0.05    0.09
Q3    1   0.5877  0.4152  0.7968  11.00000  0.05    0.09
Q4    1   0.6048  0.3691  0.7192  11.00000  0.05    0.09
Q5    1   0.0542  0.6164  0.9342  11.00000  0.05    0.08
Q6    1   0.5814  0.3796  0.9131  11.00000  0.05    0.08
Q7    1  -0.0765  0.3760  1.1296  11.00000  0.05    0.08
Q8    1   0.2772  0.3761  1.1277  11.00000  0.05    0.07
Q9    1   0.2560  0.4130  0.9250  11.00000  0.05    0.06
Q10   1   0.7768  0.1605  0.6964  11.00000  0.05    0.06
Q11   1   0.9348  0.4547  0.4404  11.00000  0.05    0.06
Q12   1   0.2040  0.3812  0.8822  11.00000  0.05    0.06
Q13   1   0.7464  0.1631  0.4991  11.00000  0.05    0.06
Q14   1   0.4312  0.5860  1.1094  11.00000  0.05    0.05
Q15   1   0.7913  0.1965  0.8577  11.00000  0.05    0.05
Q16   1   0.1278  0.5452  1.0983  11.00000  0.05    0.05
Q17   1  -0.1407  0.4933  0.9160  11.00000  0.05    0.05
Q18   1   0.2807  0.4536  1.1192  11.00000  0.05    0.05
Q19   1   0.7303  0.1123  0.2969  11.00000  0.05    0.05
Q20   1   0.7284  0.2072  1.0009  11.00000  0.05    0.05
Q21   1   0.5729  0.3115  0.1040  11.00000  0.05    0.04
Q22   1   1.0312  0.0459  0.6463  11.00000  0.05    0.03
Q23   1   0.6742  0.4891  0.9568  11.00000  0.05    0.03
Q24   1   0.5198  0.4972  1.1721  11.00000  0.05    0.02
Q25   1   0.0015  0.4561  0.7199  11.00000  0.05    0.01
Q26   1  -0.1375  0.5109  1.4914  11.00000  0.05    0.01
Q27   1   1.0229  0.2395  0.3024  11.00000  0.05    0.01
Q28   1   0.9576  0.2864  0.6951  11.00000  0.05    0.00
;
_shelx_res_checksum              50932
_olex2_submission_special_instructions 'No special instructions were received'
_oxdiff_exptl_absorpt_empirical_details 
;
Empirical correction (ABSPACK) includes:
- Absorption correction using spherical harmonics
- Frame scaling
;
_oxdiff_exptl_absorpt_empirical_full_max 1.608
_oxdiff_exptl_absorpt_empirical_full_min 0.774
loop_
_twin_individual_id
_twin_individual_mass_fraction_refined
1 1(6)
2 0.37(8)
3 0(6)
4 0.13(8)

####################################################################### 
# 
# This file contains crystal structure data downloaded from the 
# Cambridge Structural Database (CSD) hosted by the Cambridge 
# Crystallographic Data Centre (CCDC).
# 
# Full information about CCDC data access policies and citation 
# guidelines are available at http://www.ccdc.cam.ac.uk/access/V1 
# 
# Audit and citation data items may have been added by the CCDC. 
# Please retain this information to preserve the provenance of 
# this file and to allow appropriate attribution of the data. 
# 
#######################################################################

data_li(tfsi)(bpe)2_auto
_database_code_depnum_ccdc_archive 'CCDC 2480466'
loop_
_audit_author_name
_audit_author_address
'Taichi Nishiguchi'
;Kyoto University
Japan
;
_audit_update_record             
;
2025-08-14 deposited with the CCDC.	2025-12-15 downloaded from the CCDC.
;
_audit_creation_date             2025-07-18
_audit_creation_method           
;
Olex2 1.5
(compiled 2025.07.13 svn.rb7424aed for OlexSys, GUI svn.r7308)
;
_shelx_SHELXL_version_number     2018/3
_chemical_name_common            ?
_chemical_name_systematic        ?
_chemical_formula_moiety         'C2 F6 N O4 S2, C24 H24 Li N4'
_chemical_formula_sum            'C26 H24 F6 Li N5 O4 S2'
_chemical_formula_weight         655.56
_chemical_absolute_configuration ?
_chemical_melting_point          ?
_chemical_oxdiff_formula         'H, Li, C, N, O, F, S'
loop_
_atom_type_symbol
_atom_type_description
_atom_type_scat_dispersion_real
_atom_type_scat_dispersion_imag
_atom_type_scat_source
C C 0.0181 0.0091 'International Tables Vol C Tables 4.2.6.8 and 6.1.1.4'
H H 0.0000 0.0000 'International Tables Vol C Tables 4.2.6.8 and 6.1.1.4'
F F 0.0727 0.0534 'International Tables Vol C Tables 4.2.6.8 and 6.1.1.4'
Li Li 0.0008 0.0003 'International Tables Vol C Tables 4.2.6.8 and 6.1.1.4'
N N 0.0311 0.0180 'International Tables Vol C Tables 4.2.6.8 and 6.1.1.4'
O O 0.0492 0.0322 'International Tables Vol C Tables 4.2.6.8 and 6.1.1.4'
S S 0.3331 0.5567 'International Tables Vol C Tables 4.2.6.8 and 6.1.1.4'

_shelx_space_group_comment       
;
The symmetry employed for this shelxl refinement is uniquely defined
by the following loop, which should always be used as a source of
symmetry information in preference to the above space-group names.
They are only intended as comments.
;
_space_group_crystal_system      tetragonal
_space_group_IT_number           81
_space_group_name_H-M_alt        'P -4'
_space_group_name_Hall           'P -4'
loop_
_space_group_symop_operation_xyz
'x, y, z'
'-x, -y, z'
'y, -x, -z'
'-y, x, -z'

_cell_length_a                   21.30250(10)
_cell_length_b                   21.30250(10)
_cell_length_c                   6.45130(10)
_cell_angle_alpha                90
_cell_angle_beta                 90
_cell_angle_gamma                90
_cell_volume                     2927.58(5)
_cell_formula_units_Z            4
_cell_measurement_reflns_used    13272
_cell_measurement_temperature    100.00(10)
_cell_measurement_theta_max      76.7630
_cell_measurement_theta_min      2.9280
_shelx_estimated_absorpt_T_max   ?
_shelx_estimated_absorpt_T_min   ?
_exptl_absorpt_coefficient_mu    2.373
_exptl_absorpt_correction_T_max  1.00000
_exptl_absorpt_correction_T_min  0.81464
_exptl_absorpt_correction_type   multi-scan
_exptl_absorpt_process_details   
;
CrysAlisPro 1.171.42.90a (Rigaku Oxford Diffraction, 2023)
Empirical absorption correction using spherical harmonics,
implemented in SCALE3 ABSPACK scaling algorithm.
;
_exptl_absorpt_special_details   ?
_exptl_crystal_colour            colourless
_exptl_crystal_colour_primary    colourless
_exptl_crystal_density_diffrn    1.487
_exptl_crystal_density_meas      ?
_exptl_crystal_density_method    ?
_exptl_crystal_description       plate
_exptl_crystal_F_000             1344
_exptl_crystal_size_max          0.15
_exptl_crystal_size_mid          0.1
_exptl_crystal_size_min          0.05
_exptl_transmission_factor_max   ?
_exptl_transmission_factor_min   ?
_diffrn_reflns_av_R_equivalents  0.0259
_diffrn_reflns_av_unetI/netI     0.0286
_diffrn_reflns_Laue_measured_fraction_full 1.000
_diffrn_reflns_Laue_measured_fraction_max 0.990
_diffrn_reflns_limit_h_max       27
_diffrn_reflns_limit_h_min       -23
_diffrn_reflns_limit_k_max       27
_diffrn_reflns_limit_k_min       -27
_diffrn_reflns_limit_l_max       8
_diffrn_reflns_limit_l_min       -3
_diffrn_reflns_number            17018
_diffrn_reflns_point_group_measured_fraction_full 0.976
_diffrn_reflns_point_group_measured_fraction_max 0.942
_diffrn_reflns_theta_full        67.684
_diffrn_reflns_theta_max         77.899
_diffrn_reflns_theta_min         2.934
_diffrn_ambient_environment      N~2~
_diffrn_ambient_temperature      100.00(10)
_diffrn_detector                 'Hybrid Pixel Array Detector'
_diffrn_detector_area_resol_mean 10.0000
_diffrn_detector_type            HyPix
_diffrn_measured_fraction_theta_full 1.000
_diffrn_measured_fraction_theta_max 0.990
_diffrn_measurement_details      
;
List of Runs (angles in degrees, time in seconds):

  # Type    Start    End  Width  t~exp~   \w     \q     \k     \f   Frames
#--------------------------------------------------------------------------
  1  \w     49.00  75.00   0.50    0.06    --  107.00 -61.00-180.00   52
  2  \w     35.00  75.00   0.50    0.06    --  107.00 -61.00 -60.00   80
  3  \w    -23.00  44.00   0.50    0.05    --   48.70 -36.00 -39.00  134
  4  \w    -24.00  30.00   0.50    0.05    --   48.70 -19.00-180.00  108
  5  \w     46.00  73.00   0.50    0.06    --  107.00 -61.00 150.00   54
  6  \w     99.00 178.00   0.50    0.06    --  107.00  36.00 116.00  158
  7  \w     37.00 106.00   0.50    0.06    --  107.00-102.00 112.00  138
  8  \w     40.00  88.00   0.50    0.06    --  107.00-125.00  30.00   96
  9  \w     38.00 109.00   0.50    0.06    --  107.00-125.00-120.00  142
 10  \w     38.00 112.00   0.50    0.06    --  107.00-125.00-180.00  148
 11  \w    -81.00  14.00   0.50    0.05    --  -48.70 102.00-144.00  190
 12  \w    -68.00 -32.00   0.50    0.06    -- -104.50  61.00-180.00   72
 13  \w   -101.00 -32.00   0.50    0.06    -- -104.50  77.00  60.00  138
 14  \w    -68.00 -32.00   0.50    0.06    -- -104.50  61.00 120.00   72
;
_diffrn_measurement_device       'four-circle diffractometer'
_diffrn_measurement_device_type  'XtaLAB Synergy R, HyPix'
_diffrn_measurement_method       '\w scans'
_diffrn_orient_matrix_type       
'CrysAlisPro convention (1999,Acta A55,543-557)'
_diffrn_orient_matrix_UB_11      0.0664824000
_diffrn_orient_matrix_UB_12      0.0112988000
_diffrn_orient_matrix_UB_13      -0.0865499000
_diffrn_orient_matrix_UB_21      -0.0194002000
_diffrn_orient_matrix_UB_22      0.0665460000
_diffrn_orient_matrix_UB_23      -0.0679704000
_diffrn_orient_matrix_UB_31      0.0208972000
_diffrn_orient_matrix_UB_32      0.0259182000
_diffrn_orient_matrix_UB_33      0.2119081000
_diffrn_oxdiff_digest_hkl        
;
01349244cc952b7765f1da92e176124db93140
;
_diffrn_radiation_monochromator  mirror
_diffrn_radiation_probe          x-ray
_diffrn_radiation_type           'Cu K\a'
_diffrn_radiation_wavelength     1.54184
_diffrn_source                   'Rotating-anode X-ray tube'
_diffrn_source_type              'PhotonJet R (Cu) X-ray Source'
_reflns_Friedel_coverage         0.739
_reflns_Friedel_fraction_full    0.946
_reflns_Friedel_fraction_max     0.883
_reflns_number_gt                5614
_reflns_number_total             5891
_reflns_special_details          
;
 Reflections were merged by SHELXL according to the crystal
 class for the calculation of statistics and refinement.
 
 _reflns_Friedel_fraction is defined as the number of unique
 Friedel pairs measured divided by the number that would be
 possible theoretically, ignoring centric projections and
 systematic absences.
;
_reflns_threshold_expression     'I > 2\s(I)'
_computing_cell_refinement       'CrysAlisPro 1.171.42.90a (Rigaku OD, 2023)'
_computing_data_collection       'CrysAlisPro 1.171.42.90a (Rigaku OD, 2023)'
_computing_data_reduction        'CrysAlisPro 1.171.42.90a (Rigaku OD, 2023)'
_computing_molecular_graphics    'Olex2 1.5 (Dolomanov et al., 2009)'
_computing_publication_material  'Olex2 1.5 (Dolomanov et al., 2009)'
_computing_structure_refinement  'SHELXL 2018/3 (Sheldrick, 2015)'
_computing_structure_solution    'SHELXT 2018/2 (Sheldrick, 2018)'
_refine_diff_density_max         0.231
_refine_diff_density_min         -0.277
_refine_diff_density_rms         0.038
_refine_ls_abs_structure_details 
;
 Flack x determined using 2326 quotients [(I+)-(I-)]/[(I+)+(I-)]
 (Parsons, Flack and Wagner, Acta Cryst. B69 (2013) 249-259).
;
_refine_ls_abs_structure_Flack   0.006(7)
_refine_ls_extinction_coef       0.00049(11)
_refine_ls_extinction_expression Fc^*^=kFc[1+0.001xFc^2^\l^3^/sin(2\q)]^-1/4^
_refine_ls_extinction_method     'SHELXL-2018/3 (Sheldrick 2018)'
_refine_ls_goodness_of_fit_ref   1.044
_refine_ls_hydrogen_treatment    constr
_refine_ls_matrix_type           full
_refine_ls_number_parameters     398
_refine_ls_number_reflns         5891
_refine_ls_number_restraints     0
_refine_ls_R_factor_all          0.0278
_refine_ls_R_factor_gt           0.0261
_refine_ls_restrained_S_all      1.044
_refine_ls_shift/su_max          0.001
_refine_ls_shift/su_mean         0.000
_refine_ls_structure_factor_coef Fsqd
_refine_ls_weighting_details     
'w=1/[\s^2^(Fo^2^)+(0.0444P)^2^+0.1618P] where P=(Fo^2^+2Fc^2^)/3'
_refine_ls_weighting_scheme      calc
_refine_ls_wR_factor_gt          0.0703
_refine_ls_wR_factor_ref         0.0716
_refine_special_details          ?
_olex2_refinement_description    
;
1. Fixed Uiso
 At 1.2 times of:
  All C(H) groups, All C(H,H) groups
2.a Secondary CH2 refined with riding coordinates:
 C22(H22A,H22B), C23(H23A,H23B), C37(H37A,H37B), C36(H36A,H36B)
2.b Aromatic/amide H refined with riding coordinates:
 C39(H39), C29(H29), C42(H42), C17(H17), C28(H28), C25(H25), C43(H43),
 C31(H31), C26(H26), C40(H40), C20(H20), C21(H21), C18(H18), C35(H35), C34(H34),
  C32(H32)
;
_atom_sites_solution_hydrogens   geom
_atom_sites_solution_primary     dual
_atom_sites_solution_secondary   ?
loop_
_atom_site_label
_atom_site_type_symbol
_atom_site_fract_x
_atom_site_fract_y
_atom_site_fract_z
_atom_site_U_iso_or_equiv
_atom_site_adp_type
_atom_site_occupancy
_atom_site_site_symmetry_order
_atom_site_calc_flag
_atom_site_refinement_flags_posn
_atom_site_refinement_flags_adp
_atom_site_refinement_flags_occupancy
_atom_site_disorder_assembly
_atom_site_disorder_group
S1 S 0.75674(2) 0.18650(2) 1.36570(7) 0.02040(12) Uani 1 1 d . . . . .
S3 S 0.74579(2) 0.31728(2) 1.35468(8) 0.02054(12) Uani 1 1 d . . . . .
F12 F 0.69038(7) 0.20288(7) 1.7028(2) 0.0367(3) Uani 1 1 d . . . . .
F11 F 0.78722(7) 0.17883(7) 1.7593(2) 0.0367(3) Uani 1 1 d . . . . .
F13 F 0.72250(8) 0.10821(7) 1.6540(2) 0.0378(3) Uani 1 1 d . . . . .
F5 F 0.73391(8) 0.39283(7) 1.0402(3) 0.0417(4) Uani 1 1 d . . . . .
F7 F 0.81939(8) 0.33842(8) 1.0365(3) 0.0429(4) Uani 1 1 d . . . . .
O8 O 0.67939(7) 0.31228(8) 1.3745(3) 0.0297(4) Uani 1 1 d . . . . .
F6 F 0.73123(9) 0.29500(8) 0.9584(2) 0.0459(4) Uani 1 1 d . . . . .
O9 O 0.77783(9) 0.36645(8) 1.4624(3) 0.0334(4) Uani 1 1 d . . . . .
O15 O 0.69853(9) 0.18003(8) 1.2590(3) 0.0323(4) Uani 1 1 d . . . . .
O14 O 0.80626(9) 0.14375(8) 1.3187(3) 0.0346(4) Uani 1 1 d . . . . .
N24 N 0.51589(8) 0.07714(8) 0.9406(3) 0.0189(3) Uani 1 1 d . . . . .
N38 N 0.42509(8) 0.01665(8) 0.5721(3) 0.0183(3) Uani 1 1 d . . . . .
N30 N 0.07796(8) 0.00393(9) -0.3153(3) 0.0206(4) Uani 1 1 d . . . . .
N16 N 0.51930(8) 0.42434(8) 1.8201(3) 0.0203(4) Uani 1 1 d . . . . .
N2 N 0.78488(8) 0.25481(8) 1.3804(3) 0.0230(4) Uani 1 1 d . . . . .
C39 C 0.38669(10) 0.06651(10) 0.5789(3) 0.0206(4) Uani 1 1 d . . . . .
H39 H 0.398160 0.100728 0.665391 0.025 Uiso 1 1 calc R U . . .
C29 C 0.56552(10) 0.11577(10) 0.9186(3) 0.0208(4) Uani 1 1 d . . . . .
H29 H 0.598442 0.103310 0.828215 0.025 Uiso 1 1 calc R U . . .
C42 C 0.35304(10) -0.03064(10) 0.3313(3) 0.0213(4) Uani 1 1 d . . . . .
H42 H 0.342843 -0.065540 0.246056 0.026 Uiso 1 1 calc R U . . .
C17 C 0.47290(10) 0.40327(10) 1.6968(3) 0.0211(4) Uani 1 1 d . . . . .
H17 H 0.436509 0.428619 1.681420 0.025 Uiso 1 1 calc R U . . .
C28 C 0.57108(10) 0.17247(10) 1.0204(3) 0.0204(4) Uani 1 1 d . . . . .
H28 H 0.607251 0.197836 1.000369 0.025 Uiso 1 1 calc R U . . .
C41 C 0.31277(10) 0.02108(10) 0.3422(3) 0.0201(4) Uani 1 1 d . . . . .
C27 C 0.52339(10) 0.19228(9) 1.1526(3) 0.0190(4) Uani 1 1 d . . . . .
C25 C 0.47049(10) 0.09603(10) 1.0707(3) 0.0203(4) Uani 1 1 d . . . . .
H25 H 0.435184 0.069412 1.089884 0.024 Uiso 1 1 calc R U . . .
C43 C 0.40782(10) -0.03044(10) 0.4458(3) 0.0197(4) Uani 1 1 d . . . . .
H43 H 0.434897 -0.065707 0.434691 0.024 Uiso 1 1 calc R U . . .
C31 C 0.12089(10) 0.04948(10) -0.3358(3) 0.0234(4) Uani 1 1 d . . . . .
H31 H 0.111694 0.083675 -0.425268 0.028 Uiso 1 1 calc R U . . .
C26 C 0.47231(10) 0.15219(10) 1.1783(3) 0.0207(4) Uani 1 1 d . . . . .
H26 H 0.439001 0.163313 1.269114 0.025 Uiso 1 1 calc R U . . .
C40 C 0.33145(10) 0.07107(10) 0.4676(3) 0.0203(4) Uani 1 1 d . . . . .
H40 H 0.306428 0.107888 0.476426 0.024 Uiso 1 1 calc R U . . .
C20 C 0.57694(10) 0.33097(10) 1.7330(3) 0.0213(4) Uani 1 1 d . . . . .
H20 H 0.614382 0.307160 1.747721 0.026 Uiso 1 1 calc R U . . .
C22 C 0.53195(11) 0.24676(10) 1.4985(3) 0.0217(4) Uani 1 1 d . . . . .
H22A H 0.497707 0.219155 1.548053 0.026 Uiso 1 1 calc R U . . .
H22B H 0.572378 0.226252 1.532296 0.026 Uiso 1 1 calc R U . . .
C21 C 0.57038(10) 0.38785(10) 1.8342(3) 0.0214(4) Uani 1 1 d . . . . .
H21 H 0.604090 0.401885 1.918763 0.026 Uiso 1 1 calc R U . . .
C18 C 0.47515(10) 0.34697(10) 1.5915(3) 0.0203(4) Uani 1 1 d . . . . .
H18 H 0.440860 0.334160 1.507410 0.024 Uiso 1 1 calc R U . . .
C19 C 0.52818(10) 0.30900(9) 1.6095(3) 0.0190(4) Uani 1 1 d . . . . .
C35 C 0.09180(11) -0.04273(11) -0.1832(3) 0.0245(4) Uani 1 1 d . . . . .
H35 H 0.061462 -0.074820 -0.162662 0.029 Uiso 1 1 calc R U . . .
C23 C 0.52666(12) 0.25448(10) 1.2632(3) 0.0240(4) Uani 1 1 d . . . . .
H23A H 0.488533 0.279144 1.230563 0.029 Uiso 1 1 calc R U . . .
H23B H 0.563450 0.278250 1.211889 0.029 Uiso 1 1 calc R U . . .
C34 C 0.14747(12) -0.04668(12) -0.0759(3) 0.0278(5) Uani 1 1 d . . . . .
H34 H 0.155022 -0.080879 0.015238 0.033 Uiso 1 1 calc R U . . .
C32 C 0.17796(11) 0.04924(12) -0.2331(3) 0.0272(5) Uani 1 1 d . . . . .
H32 H 0.206838 0.082722 -0.252456 0.033 Uiso 1 1 calc R U . . .
C37 C 0.25092(11) 0.02245(11) 0.2283(4) 0.0259(5) Uani 1 1 d . . . . .
H37A H 0.235721 0.066322 0.222159 0.031 Uiso 1 1 calc R U . . .
H37B H 0.219777 -0.002304 0.307613 0.031 Uiso 1 1 calc R U . . .
C33 C 0.19269(11) -0.00007(13) -0.1021(3) 0.0280(5) Uani 1 1 d . . . . .
C10 C 0.73841(11) 0.16832(11) 1.6369(3) 0.0260(4) Uani 1 1 d . . . . .
C4 C 0.75862(12) 0.33679(11) 1.0815(4) 0.0290(5) Uani 1 1 d . . . . .
C36 C 0.25475(12) -0.00347(16) 0.0092(4) 0.0384(6) Uani 1 1 d . . . . .
H36A H 0.286459 0.020620 -0.069940 0.046 Uiso 1 1 calc R U . . .
H36B H 0.268773 -0.047740 0.014839 0.046 Uiso 1 1 calc R U . . .
Li44 Li 0.500000 0.500000 2.000000 0.0191(13) Uani 1 4 d S T P . .
Li45 Li 0.000000 0.000000 -0.500000 0.0183(13) Uani 1 4 d S T P . .
Li46 Li 0.500000 0.000000 0.7616(7) 0.0187(9) Uani 1 2 d S T P . .

loop_
_atom_site_aniso_label
_atom_site_aniso_U_11
_atom_site_aniso_U_22
_atom_site_aniso_U_33
_atom_site_aniso_U_23
_atom_site_aniso_U_13
_atom_site_aniso_U_12
S1 0.0214(2) 0.0168(2) 0.0230(2) -0.00011(19) -0.00058(19) 0.00038(19)
S3 0.0179(2) 0.0167(2) 0.0270(2) -0.00045(19) -0.00091(19) -0.00056(18)
F12 0.0326(8) 0.0414(8) 0.0360(7) 0.0016(6) 0.0123(6) 0.0057(7)
F11 0.0396(8) 0.0391(8) 0.0314(7) 0.0017(6) -0.0146(6) 0.0003(7)
F13 0.0486(9) 0.0270(7) 0.0380(7) 0.0112(6) -0.0029(7) -0.0071(6)
F5 0.0422(9) 0.0324(8) 0.0505(9) 0.0169(7) 0.0015(7) 0.0060(7)
F7 0.0337(8) 0.0443(9) 0.0505(9) 0.0157(7) 0.0159(7) 0.0028(7)
O8 0.0200(7) 0.0245(8) 0.0445(9) 0.0028(7) 0.0046(7) 0.0028(6)
F6 0.0636(11) 0.0438(9) 0.0305(7) -0.0025(7) -0.0099(7) -0.0072(8)
O9 0.0363(9) 0.0209(8) 0.0429(9) -0.0058(7) -0.0096(8) -0.0027(7)
O15 0.0356(9) 0.0240(8) 0.0372(8) 0.0059(7) -0.0147(7) -0.0084(7)
O14 0.0375(10) 0.0244(8) 0.0418(9) -0.0034(7) 0.0098(8) 0.0085(7)
N24 0.0202(8) 0.0180(8) 0.0186(7) -0.0014(7) -0.0031(7) 0.0002(7)
N38 0.0178(8) 0.0187(8) 0.0183(7) 0.0005(7) -0.0007(6) 0.0000(6)
N30 0.0203(8) 0.0221(9) 0.0195(8) -0.0006(7) -0.0025(7) 0.0002(7)
N16 0.0210(9) 0.0201(8) 0.0199(8) -0.0018(7) 0.0016(7) 0.0013(7)
N2 0.0165(8) 0.0195(8) 0.0328(10) 0.0021(8) -0.0004(7) -0.0003(7)
C39 0.0223(10) 0.0186(9) 0.0209(9) -0.0028(8) -0.0015(8) 0.0001(8)
C29 0.0178(9) 0.0231(10) 0.0213(9) -0.0025(8) -0.0005(8) 0.0002(8)
C42 0.0203(10) 0.0199(10) 0.0238(10) -0.0046(8) -0.0012(8) -0.0002(8)
C17 0.0193(10) 0.0218(10) 0.0222(10) -0.0009(8) 0.0013(8) 0.0035(8)
C28 0.0195(10) 0.0210(10) 0.0208(9) 0.0003(8) -0.0024(8) -0.0026(8)
C41 0.0165(9) 0.0216(10) 0.0223(9) -0.0022(8) -0.0006(8) 0.0000(8)
C27 0.0248(10) 0.0160(9) 0.0163(8) 0.0004(8) -0.0030(8) 0.0004(8)
C25 0.0201(10) 0.0212(9) 0.0197(9) -0.0001(8) -0.0001(8) -0.0031(8)
C43 0.0203(9) 0.0176(9) 0.0213(9) -0.0007(8) 0.0002(8) 0.0031(8)
C31 0.0231(10) 0.0246(10) 0.0225(10) 0.0019(8) -0.0042(8) -0.0018(8)
C26 0.0216(10) 0.0226(10) 0.0180(9) -0.0012(8) 0.0004(8) 0.0018(8)
C40 0.0196(9) 0.0188(9) 0.0224(9) -0.0031(8) -0.0007(8) 0.0036(8)
C20 0.0180(9) 0.0234(10) 0.0225(9) -0.0021(8) -0.0005(8) 0.0022(8)
C22 0.0261(11) 0.0183(10) 0.0208(9) -0.0028(8) -0.0036(8) 0.0019(8)
C21 0.0191(10) 0.0228(10) 0.0222(9) -0.0040(8) 0.0003(8) -0.0014(8)
C18 0.0183(9) 0.0219(10) 0.0207(9) -0.0011(8) -0.0008(8) -0.0007(8)
C19 0.0220(10) 0.0181(9) 0.0168(9) 0.0008(7) 0.0026(8) 0.0002(8)
C35 0.0275(11) 0.0238(10) 0.0221(10) 0.0001(8) 0.0007(9) 0.0002(9)
C23 0.0328(12) 0.0172(10) 0.0219(10) -0.0020(8) -0.0004(9) -0.0027(8)
C34 0.0319(12) 0.0314(12) 0.0202(10) 0.0007(9) -0.0027(9) 0.0106(10)
C32 0.0199(10) 0.0375(13) 0.0243(10) -0.0026(9) -0.0005(8) -0.0059(9)
C37 0.0202(10) 0.0287(11) 0.0289(11) -0.0086(9) -0.0057(9) 0.0052(9)
C33 0.0208(10) 0.0444(14) 0.0188(10) -0.0070(9) -0.0017(8) 0.0085(10)
C10 0.0254(11) 0.0243(11) 0.0284(10) 0.0034(9) -0.0011(9) 0.0003(8)
C4 0.0284(12) 0.0243(11) 0.0343(11) 0.0058(9) -0.0006(10) -0.0004(9)
C36 0.0221(12) 0.070(2) 0.0229(10) -0.0055(12) -0.0047(9) 0.0129(12)
Li44 0.0146(19) 0.0146(19) 0.028(3) 0.000 0.000 0.000
Li45 0.019(2) 0.019(2) 0.017(3) 0.000 0.000 0.000
Li46 0.017(2) 0.016(2) 0.023(2) 0.000 0.000 -0.0005(18)

_geom_special_details            
;
 All esds (except the esd in the dihedral angle between two l.s. planes)
 are estimated using the full covariance matrix.  The cell esds are taken
 into account individually in the estimation of esds in distances, angles
 and torsion angles; correlations between esds in cell parameters are only
 used when they are defined by crystal symmetry.  An approximate (isotropic)
 treatment of cell esds is used for estimating esds involving l.s. planes.
;
loop_
_geom_bond_atom_site_label_1
_geom_bond_atom_site_label_2
_geom_bond_distance
_geom_bond_site_symmetry_2
_geom_bond_publ_flag
S1 O15 1.4248(17) . ?
S1 O14 1.4263(18) . ?
S1 N2 1.5766(18) . ?
S1 C10 1.834(2) . ?
S3 O8 1.4243(16) . ?
S3 O9 1.4303(17) . ?
S3 N2 1.5787(18) . ?
S3 C4 1.831(2) . ?
F12 C10 1.330(3) . ?
F11 C10 1.325(3) . ?
F13 C10 1.329(3) . ?
F5 C4 1.332(3) . ?
F7 C4 1.327(3) . ?
F6 C4 1.328(3) . ?
N24 C29 1.347(3) . ?
N24 C25 1.342(3) . ?
N24 Li46 2.037(3) . ?
N38 C39 1.341(3) . ?
N38 C43 1.343(3) . ?
N38 Li46 2.042(3) . ?
N30 C31 1.340(3) . ?
N30 C35 1.342(3) . ?
N30 Li45 2.0456(17) . ?
N16 C17 1.346(3) . ?
N16 C21 1.340(3) . ?
N16 Li44 2.0284(18) . ?
C39 H39 0.9500 . ?
C39 C40 1.382(3) . ?
C29 H29 0.9500 . ?
C29 C28 1.380(3) . ?
C42 H42 0.9500 . ?
C42 C41 1.398(3) . ?
C42 C43 1.381(3) . ?
C17 H17 0.9500 . ?
C17 C18 1.379(3) . ?
C28 H28 0.9500 . ?
C28 C27 1.392(3) . ?
C41 C40 1.395(3) . ?
C41 C37 1.509(3) . ?
C27 C26 1.393(3) . ?
C27 C23 1.507(3) . ?
C25 H25 0.9500 . ?
C25 C26 1.384(3) . ?
C43 H43 0.9500 . ?
C31 H31 0.9500 . ?
C31 C32 1.384(3) . ?
C26 H26 0.9500 . ?
C40 H40 0.9500 . ?
C20 H20 0.9500 . ?
C20 C21 1.384(3) . ?
C20 C19 1.390(3) . ?
C22 H22A 0.9900 . ?
C22 H22B 0.9900 . ?
C22 C19 1.509(3) . ?
C22 C23 1.531(3) . ?
C21 H21 0.9500 . ?
C18 H18 0.9500 . ?
C18 C19 1.394(3) . ?
C35 H35 0.9500 . ?
C35 C34 1.376(3) . ?
C23 H23A 0.9900 . ?
C23 H23B 0.9900 . ?
C34 H34 0.9500 . ?
C34 C33 1.394(4) . ?
C32 H32 0.9500 . ?
C32 C33 1.384(4) . ?
C37 H37A 0.9900 . ?
C37 H37B 0.9900 . ?
C37 C36 1.520(3) . ?
C33 C36 1.506(3) . ?
C36 H36A 0.9900 . ?
C36 H36B 0.9900 . ?

loop_
_geom_angle_atom_site_label_1
_geom_angle_atom_site_label_2
_geom_angle_atom_site_label_3
_geom_angle
_geom_angle_site_symmetry_1
_geom_angle_site_symmetry_3
_geom_angle_publ_flag
O15 S1 O14 118.63(11) . . ?
O15 S1 N2 116.70(10) . . ?
O15 S1 C10 104.78(11) . . ?
O14 S1 N2 108.71(10) . . ?
O14 S1 C10 103.03(11) . . ?
N2 S1 C10 102.62(10) . . ?
O8 S3 O9 119.01(11) . . ?
O8 S3 N2 116.82(10) . . ?
O8 S3 C4 104.58(11) . . ?
O9 S3 N2 108.34(10) . . ?
O9 S3 C4 103.30(11) . . ?
N2 S3 C4 102.35(11) . . ?
C29 N24 Li46 124.30(16) . . ?
C25 N24 C29 116.63(18) . . ?
C25 N24 Li46 118.47(15) . . ?
C39 N38 C43 116.36(17) . . ?
C39 N38 Li46 126.48(15) . . ?
C43 N38 Li46 116.59(14) . . ?
C31 N30 C35 116.68(19) . . ?
C31 N30 Li45 121.76(14) . . ?
C35 N30 Li45 121.19(15) . . ?
C17 N16 Li44 117.03(14) . . ?
C21 N16 C17 116.30(18) . . ?
C21 N16 Li44 125.90(14) . . ?
S1 N2 S3 124.83(12) . . ?
N38 C39 H39 118.0 . . ?
N38 C39 C40 123.91(19) . . ?
C40 C39 H39 118.0 . . ?
N24 C29 H29 118.3 . . ?
N24 C29 C28 123.50(19) . . ?
C28 C29 H29 118.3 . . ?
C41 C42 H42 120.4 . . ?
C43 C42 H42 120.4 . . ?
C43 C42 C41 119.29(19) . . ?
N16 C17 H17 118.1 . . ?
N16 C17 C18 123.7(2) . . ?
C18 C17 H17 118.1 . . ?
C29 C28 H28 120.2 . . ?
C29 C28 C27 119.6(2) . . ?
C27 C28 H28 120.2 . . ?
C42 C41 C37 121.78(19) . . ?
C40 C41 C42 117.09(19) . . ?
C40 C41 C37 121.12(19) . . ?
C28 C27 C26 117.21(19) . . ?
C28 C27 C23 121.55(19) . . ?
C26 C27 C23 121.24(19) . . ?
N24 C25 H25 118.2 . . ?
N24 C25 C26 123.56(19) . . ?
C26 C25 H25 118.2 . . ?
N38 C43 C42 123.93(19) . . ?
N38 C43 H43 118.0 . . ?
C42 C43 H43 118.0 . . ?
N30 C31 H31 118.3 . . ?
N30 C31 C32 123.3(2) . . ?
C32 C31 H31 118.3 . . ?
C27 C26 H26 120.3 . . ?
C25 C26 C27 119.46(19) . . ?
C25 C26 H26 120.3 . . ?
C39 C40 C41 119.37(19) . . ?
C39 C40 H40 120.3 . . ?
C41 C40 H40 120.3 . . ?
C21 C20 H20 120.3 . . ?
C21 C20 C19 119.3(2) . . ?
C19 C20 H20 120.3 . . ?
H22A C22 H22B 107.9 . . ?
C19 C22 H22A 109.2 . . ?
C19 C22 H22B 109.2 . . ?
C19 C22 C23 111.86(18) . . ?
C23 C22 H22A 109.2 . . ?
C23 C22 H22B 109.2 . . ?
N16 C21 C20 123.9(2) . . ?
N16 C21 H21 118.1 . . ?
C20 C21 H21 118.1 . . ?
C17 C18 H18 120.3 . . ?
C17 C18 C19 119.4(2) . . ?
C19 C18 H18 120.3 . . ?
C20 C19 C22 121.87(19) . . ?
C20 C19 C18 117.26(19) . . ?
C18 C19 C22 120.88(19) . . ?
N30 C35 H35 118.2 . . ?
N30 C35 C34 123.7(2) . . ?
C34 C35 H35 118.2 . . ?
C27 C23 C22 112.26(18) . . ?
C27 C23 H23A 109.2 . . ?
C27 C23 H23B 109.2 . . ?
C22 C23 H23A 109.2 . . ?
C22 C23 H23B 109.2 . . ?
H23A C23 H23B 107.9 . . ?
C35 C34 H34 120.3 . . ?
C35 C34 C33 119.4(2) . . ?
C33 C34 H34 120.3 . . ?
C31 C32 H32 120.2 . . ?
C33 C32 C31 119.6(2) . . ?
C33 C32 H32 120.2 . . ?
C41 C37 H37A 108.9 . . ?
C41 C37 H37B 108.9 . . ?
C41 C37 C36 113.52(19) . . ?
H37A C37 H37B 107.7 . . ?
C36 C37 H37A 108.9 . . ?
C36 C37 H37B 108.9 . . ?
C34 C33 C36 121.0(2) . . ?
C32 C33 C34 117.3(2) . . ?
C32 C33 C36 121.8(2) . . ?
F12 C10 S1 110.59(15) . . ?
F11 C10 S1 111.46(16) . . ?
F11 C10 F12 108.63(19) . . ?
F11 C10 F13 108.26(19) . . ?
F13 C10 S1 109.70(16) . . ?
F13 C10 F12 108.10(19) . . ?
F5 C4 S3 109.70(17) . . ?
F7 C4 S3 111.23(17) . . ?
F7 C4 F5 108.55(19) . . ?
F7 C4 F6 108.4(2) . . ?
F6 C4 S3 110.96(16) . . ?
F6 C4 F5 107.9(2) . . ?
C37 C36 H36A 109.1 . . ?
C37 C36 H36B 109.1 . . ?
C33 C36 C37 112.3(2) . . ?
C33 C36 H36A 109.1 . . ?
C33 C36 H36B 109.1 . . ?
H36A C36 H36B 107.9 . . ?
N16 Li44 N16 110.18(10) 4_659 3_569 ?
N16 Li44 N16 109.12(5) 3_569 . ?
N16 Li44 N16 109.12(5) 4_659 . ?
N16 Li44 N16 109.12(5) 4_659 2_665 ?
N16 Li44 N16 109.12(5) 3_569 2_665 ?
N16 Li44 N16 110.18(10) 2_665 . ?
N30 Li45 N30 109.83(5) 3_554 2 ?
N30 Li45 N30 109.83(5) 4_554 . ?
N30 Li45 N30 108.75(10) 2 . ?
N30 Li45 N30 108.75(10) 3_554 4_554 ?
N30 Li45 N30 109.83(5) 3_554 . ?
N30 Li45 N30 109.83(5) 2 4_554 ?
N24 Li46 N24 110.9(2) 2_655 . ?
N24 Li46 N38 109.23(7) 2_655 2_655 ?
N24 Li46 N38 110.48(7) . 2_655 ?
N24 Li46 N38 110.48(7) 2_655 . ?
N24 Li46 N38 109.23(7) . . ?
N38 Li46 N38 106.4(2) . 2_655 ?

loop_
_geom_torsion_atom_site_label_1
_geom_torsion_atom_site_label_2
_geom_torsion_atom_site_label_3
_geom_torsion_atom_site_label_4
_geom_torsion
_geom_torsion_site_symmetry_1
_geom_torsion_site_symmetry_2
_geom_torsion_site_symmetry_3
_geom_torsion_site_symmetry_4
_geom_torsion_publ_flag
O8 S3 N2 S1 17.4(2) . . . . ?
O8 S3 C4 F5 64.50(19) . . . . ?
O8 S3 C4 F7 -175.39(16) . . . . ?
O8 S3 C4 F6 -54.7(2) . . . . ?
O9 S3 N2 S1 155.14(14) . . . . ?
O9 S3 C4 F5 -60.70(19) . . . . ?
O9 S3 C4 F7 59.41(19) . . . . ?
O9 S3 C4 F6 -179.86(18) . . . . ?
O15 S1 N2 S3 20.9(2) . . . . ?
O15 S1 C10 F12 -52.50(18) . . . . ?
O15 S1 C10 F11 -173.46(16) . . . . ?
O15 S1 C10 F13 66.65(18) . . . . ?
O14 S1 N2 S3 158.38(14) . . . . ?
O14 S1 C10 F12 -177.23(16) . . . . ?
O14 S1 C10 F11 61.81(18) . . . . ?
O14 S1 C10 F13 -58.08(18) . . . . ?
N24 C29 C28 C27 -0.5(3) . . . . ?
N24 C25 C26 C27 0.3(3) . . . . ?
N38 C39 C40 C41 1.2(3) . . . . ?
N30 C31 C32 C33 0.2(3) . . . . ?
N30 C35 C34 C33 0.4(3) . . . . ?
N16 C17 C18 C19 -0.6(3) . . . . ?
N2 S1 C10 F12 69.86(18) . . . . ?
N2 S1 C10 F11 -51.10(18) . . . . ?
N2 S1 C10 F13 -170.99(15) . . . . ?
N2 S3 C4 F5 -173.21(16) . . . . ?
N2 S3 C4 F7 -53.09(18) . . . . ?
N2 S3 C4 F6 67.64(19) . . . . ?
C39 N38 C43 C42 -2.0(3) . . . . ?
C29 N24 C25 C26 0.6(3) . . . . ?
C29 C28 C27 C26 1.4(3) . . . . ?
C29 C28 C27 C23 -178.57(19) . . . . ?
C42 C41 C40 C39 -2.2(3) . . . . ?
C42 C41 C37 C36 -42.4(3) . . . . ?
C17 N16 C21 C20 -0.8(3) . . . . ?
C17 C18 C19 C20 -0.8(3) . . . . ?
C17 C18 C19 C22 179.28(19) . . . . ?
C28 C27 C26 C25 -1.2(3) . . . . ?
C28 C27 C23 C22 -114.2(2) . . . . ?
C41 C42 C43 N38 1.0(3) . . . . ?
C41 C37 C36 C33 -178.6(2) . . . . ?
C25 N24 C29 C28 -0.5(3) . . . . ?
C43 N38 C39 C40 0.9(3) . . . . ?
C43 C42 C41 C40 1.2(3) . . . . ?
C43 C42 C41 C37 -177.2(2) . . . . ?
C31 N30 C35 C34 -2.1(3) . . . . ?
C31 C32 C33 C34 -1.9(3) . . . . ?
C31 C32 C33 C36 178.5(2) . . . . ?
C26 C27 C23 C22 65.9(3) . . . . ?
C40 C41 C37 C36 139.3(2) . . . . ?
C21 N16 C17 C18 1.4(3) . . . . ?
C21 C20 C19 C22 -178.78(19) . . . . ?
C21 C20 C19 C18 1.3(3) . . . . ?
C19 C20 C21 N16 -0.5(3) . . . . ?
C19 C22 C23 C27 -173.86(18) . . . . ?
C35 N30 C31 C32 1.8(3) . . . . ?
C35 C34 C33 C32 1.6(3) . . . . ?
C35 C34 C33 C36 -178.7(2) . . . . ?
C23 C27 C26 C25 178.70(19) . . . . ?
C23 C22 C19 C20 -119.7(2) . . . . ?
C23 C22 C19 C18 60.2(3) . . . . ?
C34 C33 C36 C37 -83.8(3) . . . . ?
C32 C33 C36 C37 95.9(3) . . . . ?
C37 C41 C40 C39 176.2(2) . . . . ?
C10 S1 N2 S3 -92.97(16) . . . . ?
C4 S3 N2 S1 -96.16(16) . . . . ?
Li44 N16 C17 C18 -169.16(17) . . . . ?
Li44 N16 C21 C20 168.76(16) . . . . ?
Li45 N30 C31 C32 -171.27(17) . . . . ?
Li45 N30 C35 C34 171.04(17) . . . . ?
Li46 N24 C29 C28 170.41(19) . . . . ?
Li46 N24 C25 C26 -170.82(19) . . . . ?
Li46 N38 C39 C40 -170.09(19) . . . . ?
Li46 N38 C43 C42 169.90(19) . . . . ?

_shelx_res_file                  
;
TITL li(tfsi)(bpe)2_auto_a.res in P-4
    li(tfsi)(bpe)2_auto.res
    created by SHELXL-2018/3 at 09:28:34 on 18-Jul-2025
REM Old TITL Li(TFSI)(bpe)2_auto in P4/m
REM SHELXT solution in P-4: R1 0.073, Rweak 0.017, Alpha 0.002
REM <I/s> 0.000 for 0 systematic absences, Orientation as input
REM Flack x = 0.017 ( 0.007 ) from 2314 Parsons' quotients
REM Formula found by SHELXT: C27 Li N16 O14 F6 S3
CELL 1.54184 21.3025 21.3025 6.4513 90 90 90
ZERR 4 0.0001 0.0001 0.0001 0 0 0
LATT -1
SYMM -X,-Y,+Z
SYMM +Y,-X,-Z
SYMM -Y,+X,-Z
SFAC C H F Li N O S
UNIT 104 96 24 4 20 16 8

L.S. 10
PLAN  1
TEMP -173
CONF
fmap 2
MORE -1
BOND $H
ACTA
REM <olex2.extras>
REM <HklSrc "%.\\Li(TFSI)(bpe)2_auto.hkl">
REM </olex2.extras>

WGHT    0.044400    0.161800
EXTI    0.000488
FVAR       0.45334
S1    7    0.756735    0.186504    1.365700    11.00000    0.02136    0.01685 =
         0.02299   -0.00011   -0.00058    0.00038
S3    7    0.745791    0.317284    1.354680    11.00000    0.01795    0.01668 =
         0.02700   -0.00045   -0.00091   -0.00056
F12   3    0.690383    0.202884    1.702795    11.00000    0.03255    0.04139 =
         0.03605    0.00157    0.01230    0.00575
F11   3    0.787217    0.178831    1.759305    11.00000    0.03961    0.03908 =
         0.03144    0.00168   -0.01456    0.00031
F13   3    0.722505    0.108205    1.653996    11.00000    0.04861    0.02697 =
         0.03797    0.01121   -0.00294   -0.00715
F5    3    0.733913    0.392828    1.040191    11.00000    0.04217    0.03245 =
         0.05047    0.01686    0.00147    0.00602
F7    3    0.819390    0.338425    1.036471    11.00000    0.03370    0.04433 =
         0.05053    0.01571    0.01590    0.00285
O8    6    0.679391    0.312281    1.374535    11.00000    0.02005    0.02454 =
         0.04452    0.00281    0.00463    0.00279
F6    3    0.731230    0.294999    0.958440    11.00000    0.06359    0.04376 =
         0.03046   -0.00250   -0.00993   -0.00717
O9    6    0.777830    0.366455    1.462376    11.00000    0.03627    0.02092 =
         0.04288   -0.00584   -0.00956   -0.00268
O15   6    0.698533    0.180034    1.259005    11.00000    0.03562    0.02401 =
         0.03722    0.00586   -0.01467   -0.00838
O14   6    0.806260    0.143754    1.318669    11.00000    0.03751    0.02443 =
         0.04181   -0.00345    0.00977    0.00855
N24   5    0.515891    0.077137    0.940637    11.00000    0.02021    0.01800 =
         0.01858   -0.00140   -0.00313    0.00017
N38   5    0.425094    0.016645    0.572069    11.00000    0.01777    0.01870 =
         0.01834    0.00053   -0.00069   -0.00002
N30   5    0.077958    0.003928   -0.315308    11.00000    0.02030    0.02208 =
         0.01955   -0.00057   -0.00246    0.00015
N16   5    0.519300    0.424339    1.820065    11.00000    0.02101    0.02006 =
         0.01990   -0.00181    0.00163    0.00130
N2    5    0.784880    0.254806    1.380434    11.00000    0.01652    0.01951 =
         0.03283    0.00215   -0.00037   -0.00030
C39   1    0.386694    0.066506    0.578892    11.00000    0.02229    0.01860 =
         0.02089   -0.00282   -0.00145    0.00007
AFIX  43
H39   2    0.398160    0.100728    0.665391    11.00000   -1.20000
AFIX   0
C29   1    0.565520    0.115770    0.918624    11.00000    0.01784    0.02313 =
         0.02132   -0.00251   -0.00055    0.00020
AFIX  43
H29   2    0.598442    0.103310    0.828215    11.00000   -1.20000
AFIX   0
C42   1    0.353043   -0.030637    0.331304    11.00000    0.02032    0.01988 =
         0.02380   -0.00456   -0.00125   -0.00023
AFIX  43
H42   2    0.342843   -0.065540    0.246056    11.00000   -1.20000
AFIX   0
C17   1    0.472899    0.403265    1.696795    11.00000    0.01932    0.02176 =
         0.02219   -0.00094    0.00130    0.00348
AFIX  43
H17   2    0.436509    0.428619    1.681420    11.00000   -1.20000
AFIX   0
C28   1    0.571078    0.172468    1.020394    11.00000    0.01948    0.02102 =
         0.02084    0.00028   -0.00239   -0.00260
AFIX  43
H28   2    0.607251    0.197836    1.000369    11.00000   -1.20000
AFIX   0
C41   1    0.312765    0.021082    0.342166    11.00000    0.01648    0.02161 =
         0.02233   -0.00224   -0.00061    0.00000
C27   1    0.523390    0.192283    1.152550    11.00000    0.02477    0.01597 =
         0.01625    0.00040   -0.00303    0.00044
C25   1    0.470487    0.096034    1.070696    11.00000    0.02006    0.02124 =
         0.01968   -0.00009   -0.00010   -0.00310
AFIX  43
H25   2    0.435184    0.069412    1.089884    11.00000   -1.20000
AFIX   0
C43   1    0.407817   -0.030436    0.445843    11.00000    0.02030    0.01755 =
         0.02127   -0.00068    0.00020    0.00313
AFIX  43
H43   2    0.434897   -0.065707    0.434691    11.00000   -1.20000
AFIX   0
C31   1    0.120888    0.049477   -0.335765    11.00000    0.02310    0.02462 =
         0.02246    0.00187   -0.00421   -0.00183
AFIX  43
H31   2    0.111694    0.083675   -0.425268    11.00000   -1.20000
AFIX   0
C26   1    0.472309    0.152189    1.178349    11.00000    0.02160    0.02259 =
         0.01798   -0.00125    0.00043    0.00184
AFIX  43
H26   2    0.439001    0.163313    1.269114    11.00000   -1.20000
AFIX   0
C40   1    0.331449    0.071069    0.467608    11.00000    0.01964    0.01882 =
         0.02239   -0.00312   -0.00070    0.00363
AFIX  43
H40   2    0.306428    0.107888    0.476426    11.00000   -1.20000
AFIX   0
C20   1    0.576937    0.330967    1.732987    11.00000    0.01803    0.02343 =
         0.02246   -0.00211   -0.00052    0.00216
AFIX  43
H20   2    0.614382    0.307160    1.747721    11.00000   -1.20000
AFIX   0
C22   1    0.531950    0.246763    1.498520    11.00000    0.02612    0.01827 =
         0.02075   -0.00279   -0.00364    0.00191
AFIX  23
H22A  2    0.497707    0.219155    1.548053    11.00000   -1.20000
H22B  2    0.572378    0.226252    1.532296    11.00000   -1.20000
AFIX   0
C21   1    0.570382    0.387853    1.834211    11.00000    0.01910    0.02282 =
         0.02217   -0.00396    0.00027   -0.00137
AFIX  43
H21   2    0.604090    0.401885    1.918763    11.00000   -1.20000
AFIX   0
C18   1    0.475155    0.346965    1.591508    11.00000    0.01831    0.02188 =
         0.02074   -0.00105   -0.00084   -0.00072
AFIX  43
H18   2    0.440860    0.334160    1.507410    11.00000   -1.20000
AFIX   0
C19   1    0.528182    0.309005    1.609524    11.00000    0.02200    0.01812 =
         0.01676    0.00080    0.00261    0.00021
C35   1    0.091798   -0.042730   -0.183220    11.00000    0.02747    0.02383 =
         0.02213    0.00013    0.00075    0.00016
AFIX  43
H35   2    0.061462   -0.074820   -0.162662    11.00000   -1.20000
AFIX   0
C23   1    0.526662    0.254478    1.263185    11.00000    0.03283    0.01720 =
         0.02190   -0.00195   -0.00035   -0.00265
AFIX  23
H23A  2    0.488533    0.279144    1.230563    11.00000   -1.20000
H23B  2    0.563450    0.278250    1.211889    11.00000   -1.20000
AFIX   0
C34   1    0.147469   -0.046681   -0.075924    11.00000    0.03186    0.03136 =
         0.02022    0.00066   -0.00269    0.01057
AFIX  43
H34   2    0.155022   -0.080879    0.015238    11.00000   -1.20000
AFIX   0
C32   1    0.177963    0.049245   -0.233119    11.00000    0.01988    0.03746 =
         0.02431   -0.00263   -0.00049   -0.00589
AFIX  43
H32   2    0.206838    0.082722   -0.252456    11.00000   -1.20000
AFIX   0
C37   1    0.250925    0.022446    0.228293    11.00000    0.02020    0.02875 =
         0.02888   -0.00858   -0.00570    0.00519
AFIX  23
H37A  2    0.235721    0.066322    0.222159    11.00000   -1.20000
H37B  2    0.219777   -0.002304    0.307613    11.00000   -1.20000
AFIX   0
C33   1    0.192689   -0.000071   -0.102140    11.00000    0.02083    0.04444 =
         0.01885   -0.00700   -0.00171    0.00852

C10   1    0.738405    0.168317    1.636879    11.00000    0.02538    0.02433 =
         0.02842    0.00340   -0.00111    0.00027
C4    1    0.758616    0.336791    1.081506    11.00000    0.02835    0.02433 =
         0.03435    0.00579   -0.00056   -0.00037
C36   1    0.254752   -0.003465    0.009197    11.00000    0.02206    0.07018 =
         0.02292   -0.00553   -0.00474    0.01288
AFIX  23
H36A  2    0.286459    0.020620   -0.069940    11.00000   -1.20000
H36B  2    0.268773   -0.047740    0.014839    11.00000   -1.20000
AFIX   0
LI44  4    0.500000    0.500000    2.000000    10.25000    0.01459    0.01459 =
         0.02817    0.00000    0.00000    0.00000
LI45  4    0.000000    0.000000   -0.500000    10.25000    0.01884    0.01884 =
         0.01725    0.00000    0.00000    0.00000
LI46  4    0.500000    0.000000    0.761646    10.50000    0.01692    0.01606 =
         0.02323    0.00000    0.00000   -0.00052
HKLF 4


REM  li(tfsi)(bpe)2_auto_a.res in P-4
REM wR2 = 0.0716, GooF = S = 1.044, Restrained GooF = 1.044 for all data
REM R1 = 0.0261 for 5614 Fo > 4sig(Fo) and 0.0278 for all 5891 data
REM 398 parameters refined using 0 restraints

END

WGHT      0.0444      0.1618

REM Highest difference peak  0.231,  deepest hole -0.277,  1-sigma level  0.038
Q1    1   0.7471  0.3243  1.2063  11.00000  0.05    0.23
;
_shelx_res_checksum              11822
_olex2_submission_special_instructions 'No special instructions were received'
_oxdiff_exptl_absorpt_empirical_details 
;
Empirical correction (ABSPACK) includes:
- Absorption correction using spherical harmonics
- Frame scaling
;
_oxdiff_exptl_absorpt_empirical_full_max 1.403
_oxdiff_exptl_absorpt_empirical_full_min 0.759
####################################################################### 
# 
# This file contains crystal structure data downloaded from the 
# Cambridge Structural Database (CSD) hosted by the Cambridge 
# Crystallographic Data Centre (CCDC).
# 
# Full information about CCDC data access policies and citation 
# guidelines are available at http://www.ccdc.cam.ac.uk/access/V1 
# 
# Audit and citation data items may have been added by the CCDC. 
# Please retain this information to preserve the provenance of 
# this file and to allow appropriate attribution of the data. 
# 
#######################################################################

data_230831_8_kageyama_fsg_1_4_3_0degc_auto
_database_code_depnum_ccdc_archive 'CCDC 2463045'
loop_
_audit_author_name
_audit_author_address
'Taichi Nishiguchi'
;Kyoto University
Japan
;
_audit_update_record             
;
2025-06-10 deposited with the CCDC.	2025-12-15 downloaded from the CCDC.
;
_audit_creation_date             2024-02-07
_audit_creation_method           
;
Olex2 1.5
(compiled 2023.08.24 svn.re1ec1418 for OlexSys, GUI svn.r6817)
;
_shelx_SHELXL_version_number     2019/3
_chemical_name_common            ?
_chemical_name_systematic        ?
_chemical_formula_moiety         'F2 N O4 S2, C9 H10 Li N4'
_chemical_formula_sum            'C9 H10 F2 Li N5 O4 S2'
_chemical_formula_weight         361.28
_chemical_melting_point          ?
_chemical_oxdiff_formula         'Li C11 H10 N3 O4 S2 F6'
_chemical_oxdiff_usercomment     0degC
loop_
_atom_type_symbol
_atom_type_description
_atom_type_scat_dispersion_real
_atom_type_scat_dispersion_imag
_atom_type_scat_source
C C 0.0033 0.0016 'International Tables Vol C Tables 4.2.6.8 and 6.1.1.4'
H H 0.0000 0.0000 'International Tables Vol C Tables 4.2.6.8 and 6.1.1.4'
F F 0.0171 0.0103 'International Tables Vol C Tables 4.2.6.8 and 6.1.1.4'
Li Li -0.0003 0.0001 'International Tables Vol C Tables 4.2.6.8 and 6.1.1.4'
N N 0.0061 0.0033 'International Tables Vol C Tables 4.2.6.8 and 6.1.1.4'
O O 0.0106 0.0060 'International Tables Vol C Tables 4.2.6.8 and 6.1.1.4'
S S 0.1246 0.1234 'International Tables Vol C Tables 4.2.6.8 and 6.1.1.4'

_shelx_space_group_comment       
;
The symmetry employed for this shelxl refinement is uniquely defined
by the following loop, which should always be used as a source of
symmetry information in preference to the above space-group names.
They are only intended as comments.
;
_space_group_crystal_system      orthorhombic
_space_group_IT_number           57
_space_group_name_H-M_alt        'P b c m'
_space_group_name_Hall           '-P 2c 2b'
loop_
_space_group_symop_operation_xyz
'x, y, z'
'-x, -y, z+1/2'
'-x, y+1/2, -z+1/2'
'x, -y+1/2, -z'
'-x, -y, -z'
'x, y, -z-1/2'
'x, -y-1/2, z-1/2'
'-x, y-1/2, z'

_cell_length_a                   5.1756(4)
_cell_length_b                   15.2002(13)
_cell_length_c                   20.2029(15)
_cell_angle_alpha                90
_cell_angle_beta                 90
_cell_angle_gamma                90
_cell_volume                     1589.4(2)
_cell_formula_units_Z            4
_cell_measurement_reflns_used    3805
_cell_measurement_temperature    273.15
_cell_measurement_theta_max      27.5910
_cell_measurement_theta_min      2.8170
_shelx_estimated_absorpt_T_max   ?
_shelx_estimated_absorpt_T_min   ?
_exptl_absorpt_coefficient_mu    0.379
_exptl_absorpt_correction_T_max  1.00000
_exptl_absorpt_correction_T_min  0.16313
_exptl_absorpt_correction_type   multi-scan
_exptl_absorpt_process_details   
;
CrysAlisPro 1.171.41.112a (Rigaku Oxford Diffraction, 2021)
Empirical absorption correction using spherical harmonics,
implemented in SCALE3 ABSPACK scaling algorithm.
;
_exptl_absorpt_special_details   ?
_exptl_crystal_colour            colourless
_exptl_crystal_colour_primary    colourless
_exptl_crystal_density_diffrn    1.510
_exptl_crystal_density_meas      ?
_exptl_crystal_density_method    ?
_exptl_crystal_description       block
_exptl_crystal_F_000             736
_exptl_crystal_size_max          0.4
_exptl_crystal_size_mid          0.3
_exptl_crystal_size_min          0.2
_exptl_transmission_factor_max   ?
_exptl_transmission_factor_min   ?
_diffrn_reflns_av_R_equivalents  0.0530
_diffrn_reflns_av_unetI/netI     0.0425
_diffrn_reflns_Laue_measured_fraction_full 0.999
_diffrn_reflns_Laue_measured_fraction_max 0.933
_diffrn_reflns_limit_h_max       7
_diffrn_reflns_limit_h_min       -7
_diffrn_reflns_limit_k_max       22
_diffrn_reflns_limit_k_min       -13
_diffrn_reflns_limit_l_max       23
_diffrn_reflns_limit_l_min       -29
_diffrn_reflns_number            11720
_diffrn_reflns_point_group_measured_fraction_full 0.999
_diffrn_reflns_point_group_measured_fraction_max 0.933
_diffrn_reflns_theta_full        25.242
_diffrn_reflns_theta_max         31.203
_diffrn_reflns_theta_min         2.680
_diffrn_ambient_temperature      273.15
_diffrn_detector                 'Hybrid Pixel Array Detector'
_diffrn_detector_area_resol_mean 5.8140
_diffrn_detector_type            'HPC area detector'
_diffrn_measured_fraction_theta_full 0.999
_diffrn_measured_fraction_theta_max 0.933
_diffrn_measurement_details      
;
List of Runs (angles in degrees, time in seconds):

  # Type    Start    End  Width  t~exp~   \w     \q     \k     \f   Frames
#--------------------------------------------------------------------------
  1  \w    -62.00 -36.00   0.50    1.19    --    4.00  45.00 150.00   52
  2  \w    -58.00 -32.00   0.50    1.19    --  -16.60  45.00 150.00   52
  3  \w      1.00  34.00   0.50    1.19    --  -16.60  45.00 150.00   66
  4  \w     36.00  62.00   0.50    1.19    --  -16.60  45.00 150.00   52
  5  \w     38.00  63.00   0.50    1.19    --  -16.60  45.00   0.00   50
  6  \w   -106.00  71.00   0.50    1.19    --  -16.60  45.00 120.00  354
;
_diffrn_measurement_device       'four-circle diffractometer'
_diffrn_measurement_device_type  'XtaLAB AFC10 (RCD3): fixed-chi single'
_diffrn_measurement_method       '\w scans'
_diffrn_orient_matrix_type       
'CrysAlisPro convention (1999,Acta A55,543-557)'
_diffrn_orient_matrix_UB_11      0.0064414000
_diffrn_orient_matrix_UB_12      -0.0456870000
_diffrn_orient_matrix_UB_13      -0.0068948000
_diffrn_orient_matrix_UB_21      0.0384575000
_diffrn_orient_matrix_UB_22      0.0094762000
_diffrn_orient_matrix_UB_23      -0.0329289000
_diffrn_orient_matrix_UB_31      0.1315221000
_diffrn_orient_matrix_UB_32      -0.0006575000
_diffrn_orient_matrix_UB_33      0.0099185000
_diffrn_radiation_monochromator  mirror
_diffrn_radiation_probe          x-ray
_diffrn_radiation_type           'Mo K\a'
_diffrn_radiation_wavelength     0.71073
_diffrn_source                   'Rotating-anode X-ray tube'
_diffrn_source_type              'Rigaku (Mo) X-ray Source'
_reflns_Friedel_coverage         0.000
_reflns_Friedel_fraction_full    .
_reflns_Friedel_fraction_max     .
_reflns_number_gt                1625
_reflns_number_total             2473
_reflns_special_details          
;
 Reflections were merged by SHELXL according to the crystal
 class for the calculation of statistics and refinement.
 
 _reflns_Friedel_fraction is defined as the number of unique
 Friedel pairs measured divided by the number that would be
 possible theoretically, ignoring centric projections and
 systematic absences.
;
_reflns_threshold_expression     'I > 2\s(I)'
_computing_cell_refinement       'CrysAlisPro 1.171.41.112a (Rigaku OD, 2021)'
_computing_data_collection       'CrysAlisPro 1.171.41.112a (Rigaku OD, 2021)'
_computing_data_reduction        'CrysAlisPro 1.171.41.112a (Rigaku OD, 2021)'
_computing_molecular_graphics    'Olex2 1.5 (Dolomanov et al., 2009)'
_computing_publication_material  'Olex2 1.5 (Dolomanov et al., 2009)'
_computing_structure_refinement  'SHELXL 2019/3 (Sheldrick, 2015)'
_computing_structure_solution    'SHELXT 2018/2 (Sheldrick, 2018)'
_refine_diff_density_max         0.250
_refine_diff_density_min         -0.385
_refine_diff_density_rms         0.058
_refine_ls_extinction_coef       .
_refine_ls_extinction_method     none
_refine_ls_goodness_of_fit_ref   1.072
_refine_ls_hydrogen_treatment    mixed
_refine_ls_matrix_type           full
_refine_ls_number_parameters     157
_refine_ls_number_reflns         2473
_refine_ls_number_restraints     85
_refine_ls_R_factor_all          0.0892
_refine_ls_R_factor_gt           0.0630
_refine_ls_restrained_S_all      1.059
_refine_ls_shift/su_max          0.000
_refine_ls_shift/su_mean         0.000
_refine_ls_structure_factor_coef Fsqd
_refine_ls_weighting_details     
'w=1/[\s^2^(Fo^2^)+(0.0931P)^2^+0.3026P] where P=(Fo^2^+2Fc^2^)/3'
_refine_ls_weighting_scheme      calc
_refine_ls_wR_factor_gt          0.1841
_refine_ls_wR_factor_ref         0.2039
_refine_special_details          ?
_olex2_refinement_description    
;
1. Fixed Uiso
 At 1.2 times of:
  All C(H,H) groups
2. Shared sites
{S1, S1A}
3. Restrained distances
 N2-C4 = N2-C4A
 1.136 with sigma of 0.02
 C4-C5 = C4A-C5A
 1.47 with sigma of 0.02
 F1-S1 = F1A-S1A
 1.527 with sigma of 0.02
 O2-S1 = O1-S1 = O2A-S1A = O1A-S1A
 1.428 with sigma of 0.02
 N2-C5 \\sim N2-C5A
 with sigma of 0.04
4. Uiso/Uaniso restraints and constraints
Uanis(N3) \\sim Ueq, Uanis(S1) \\sim Ueq, Uanis(S1A) \\sim Ueq, Uanis(O2) \\sim
Ueq, Uanis(F1A) \\sim Ueq, Uanis(F1) \\sim Ueq, Uanis(O2A) \\sim Ueq: with
sigma of 0.1 and sigma for terminal atoms of 0.2
Uanis(S1) = Uanis(S1A)
5. Rigid body (RIGU) restrains
 N3, S1, O2, F1, S1A, F1A, O2A
 with sigma for 1-2 distances of 0.004 and sigma for 1-3 distances of 0.004
6. Others
 Sof(C4A)=Sof(C5A)=Sof(H5AA)=Sof(H5AB)=1-FVAR(1)
 Sof(C4)=Sof(C5)=Sof(H5A)=Sof(H5B)=FVAR(1)
 Sof(O1A)=Sof(S1A)=Sof(F1A)=Sof(O2A)=1-FVAR(2)
 Sof(S1)=Sof(O1)=Sof(O2)=Sof(F1)=FVAR(2)
7.a Secondary CH2 refined with riding coordinates:
 C2(H2A,H2B), C3(H3A,H3B), C5(H5A,H5B), C5A(H5AA,H5AB)
;
_atom_sites_solution_hydrogens   geom
_atom_sites_solution_primary     dual
_atom_sites_solution_secondary   ?
loop_
_atom_site_label
_atom_site_type_symbol
_atom_site_fract_x
_atom_site_fract_y
_atom_site_fract_z
_atom_site_U_iso_or_equiv
_atom_site_adp_type
_atom_site_occupancy
_atom_site_site_symmetry_order
_atom_site_calc_flag
_atom_site_refinement_flags_posn
_atom_site_refinement_flags_adp
_atom_site_refinement_flags_occupancy
_atom_site_disorder_assembly
_atom_site_disorder_group
O1A O 0.539(5) 0.5509(14) 0.6375(9) 0.159(8) Uani 0.37(2) 1 d D . P A 2
N3 N 0.5472(6) 0.53038(18) 0.750000 0.0788(8) Uani 1 2 d S TU P . .
S1 S 0.48197(15) 0.48534(5) 0.68301(3) 0.0826(3) Uani 0.63(2) 1 d D U P A 1
O1 O 0.5758(19) 0.5337(7) 0.6281(5) 0.102(2) Uani 0.63(2) 1 d D . P A 1
O2 O 0.548(4) 0.3938(5) 0.6826(6) 0.133(3) Uani 0.63(2) 1 d D U P A 1
F1 F 0.1959(12) 0.4894(12) 0.6783(4) 0.166(4) Uani 0.63(2) 1 d D U P A 1
S1A S 0.48197(15) 0.48534(5) 0.68301(3) 0.0826(3) Uani 0.37(2) 1 d D U P A 2
F1A F 0.669(3) 0.4134(10) 0.6733(6) 0.115(4) Uani 0.37(2) 1 d D U P A 2
O2A O 0.240(4) 0.4404(12) 0.6794(8) 0.127(5) Uani 0.37(2) 1 d D U P A 2
N1 N 0.8278(4) 0.23436(14) 0.58172(9) 0.0775(6) Uani 1 1 d . . . . .
N2 N 0.3773(5) 0.35571(15) 0.51264(10) 0.0827(6) Uani 1 1 d D . . . .
C1 C 0.9470(4) 0.22927(13) 0.62833(9) 0.0630(5) Uani 1 1 d . . . . .
C2 C 1.1001(5) 0.22303(17) 0.68837(9) 0.0680(6) Uani 1 1 d . . . . .
H2A H 1.226769 0.270052 0.688876 0.082 Uiso 1 1 calc R U . . .
H2B H 1.192476 0.167513 0.688581 0.082 Uiso 1 1 calc R U . . .
C3 C 0.9340(6) 0.2292(2) 0.750000 0.0636(7) Uani 1 2 d S T P . .
H3A H 0.840926 0.284557 0.750000 0.076 Uiso 1 2 calc R U P . .
H3B H 0.808241 0.181832 0.750000 0.076 Uiso 1 2 calc R U P . .
Li1 Li 0.6068(11) 0.250000 0.500000 0.0683(12) Uani 1 2 d S T P B .
C4 C 0.2533(14) 0.4172(5) 0.5216(4) 0.0655(15) Uani 0.557(13) 1 d D . P B 1
C5 C 0.0624(12) 0.4876(4) 0.5323(2) 0.075(2) Uani 0.557(13) 1 d D . P B 1
H5A H 0.147005 0.538629 0.551259 0.090 Uiso 0.557(13) 1 calc R U P B 1
H5B H -0.068610 0.467616 0.563149 0.090 Uiso 0.557(13) 1 calc R U P B 1
C4A C 0.1890(17) 0.3950(5) 0.5093(5) 0.0638(17) Uani 0.443(13) 1 d D . P B 2
C5A C -0.0396(13) 0.4538(4) 0.5074(5) 0.080(3) Uani 0.443(13) 1 d D . P B 2
H5AA H -0.127720 0.451914 0.549750 0.17(4) Uiso 0.443(13) 1 calc R . P B 2
H5AB H -0.158951 0.433486 0.473693 0.11(2) Uiso 0.443(13) 1 calc R . P B 2

loop_
_atom_site_aniso_label
_atom_site_aniso_U_11
_atom_site_aniso_U_22
_atom_site_aniso_U_33
_atom_site_aniso_U_23
_atom_site_aniso_U_13
_atom_site_aniso_U_12
O1A 0.30(2) 0.097(8) 0.075(7) 0.007(6) -0.042(10) -0.024(9)
N3 0.107(2) 0.0538(13) 0.0761(17) 0.000 0.000 -0.0056(13)
S1 0.1004(6) 0.0709(4) 0.0765(5) -0.0005(3) -0.0076(3) -0.0058(3)
O1 0.137(4) 0.096(4) 0.072(3) 0.003(3) 0.015(3) -0.016(3)
O2 0.225(10) 0.070(3) 0.105(5) -0.024(3) -0.039(5) 0.011(4)
F1 0.097(3) 0.270(12) 0.131(4) -0.002(6) -0.033(2) 0.001(4)
S1A 0.1004(6) 0.0709(4) 0.0765(5) -0.0005(3) -0.0076(3) -0.0058(3)
F1A 0.155(8) 0.090(6) 0.100(4) -0.003(4) 0.024(5) 0.035(5)
O2A 0.121(7) 0.146(9) 0.115(6) -0.016(7) -0.005(6) -0.057(7)
N1 0.0932(14) 0.0905(13) 0.0487(9) 0.0012(8) 0.0012(9) 0.0066(10)
N2 0.0930(15) 0.0786(13) 0.0764(12) 0.0068(10) -0.0038(11) 0.0128(11)
C1 0.0791(12) 0.0623(11) 0.0475(10) 0.0003(8) 0.0100(9) 0.0051(9)
C2 0.0718(12) 0.0792(14) 0.0529(10) 0.0013(9) 0.0032(9) 0.0051(11)
C3 0.0718(16) 0.0723(18) 0.0468(13) 0.000 0.000 0.0084(13)
Li1 0.084(3) 0.070(3) 0.051(2) 0.001(2) 0.000 0.000
C4 0.069(3) 0.060(3) 0.068(3) 0.003(2) -0.018(2) -0.011(3)
C5 0.082(3) 0.078(3) 0.064(3) -0.008(2) -0.014(2) 0.009(3)
C4A 0.067(4) 0.050(3) 0.074(4) -0.001(3) -0.005(3) -0.011(3)
C5A 0.080(4) 0.064(4) 0.096(6) 0.004(3) -0.004(4) -0.017(3)

_geom_special_details            
;
 All esds (except the esd in the dihedral angle between two l.s. planes)
 are estimated using the full covariance matrix.  The cell esds are taken
 into account individually in the estimation of esds in distances, angles
 and torsion angles; correlations between esds in cell parameters are only
 used when they are defined by crystal symmetry.  An approximate (isotropic)
 treatment of cell esds is used for estimating esds involving l.s. planes.
;
loop_
_geom_bond_atom_site_label_1
_geom_bond_atom_site_label_2
_geom_bond_distance
_geom_bond_site_symmetry_2
_geom_bond_publ_flag
O1A S1A 1.388(14) . ?
N3 S1 1.5537(15) 6_557 ?
N3 S1 1.5538(15) . ?
N3 S1A 1.5538(15) . ?
S1 O1 1.417(7) . ?
S1 O2 1.433(7) . ?
S1 F1 1.485(6) . ?
S1A F1A 1.475(9) . ?
S1A O2A 1.426(12) . ?
N1 C1 1.129(3) . ?
N1 Li1 2.022(4) . ?
N2 Li1 2.015(4) . ?
N2 C4 1.148(7) . ?
N2 C4A 1.145(8) . ?
C1 C2 1.452(3) . ?
C2 H2A 0.9700 . ?
C2 H2B 0.9700 . ?
C2 C3 1.516(3) . ?
C3 H3A 0.9700 . ?
C3 H3B 0.9700 . ?
C4 C5 1.472(8) . ?
C5 C5 1.503(9) 5_566 ?
C5 H5A 0.9700 . ?
C5 H5B 0.9700 . ?
C4A C5A 1.484(9) . ?
C5A C5A 1.493(12) 5_566 ?
C5A H5AA 0.9700 . ?
C5A H5AB 0.9700 . ?

loop_
_geom_angle_atom_site_label_1
_geom_angle_atom_site_label_2
_geom_angle_atom_site_label_3
_geom_angle
_geom_angle_site_symmetry_1
_geom_angle_site_symmetry_3
_geom_angle_publ_flag
S1 N3 S1 121.14(19) 6_557 . ?
O1 S1 N3 112.3(5) . . ?
O1 S1 O2 114.6(7) . . ?
O1 S1 F1 105.6(6) . . ?
O2 S1 N3 112.4(3) . . ?
O2 S1 F1 106.2(5) . . ?
F1 S1 N3 104.7(5) . . ?
O1A S1A N3 102.4(9) . . ?
O1A S1A F1A 107.8(11) . . ?
O1A S1A O2A 119.7(12) . . ?
F1A S1A N3 107.4(6) . . ?
O2A S1A N3 116.5(6) . . ?
O2A S1A F1A 102.4(6) . . ?
C1 N1 Li1 176.8(2) . . ?
C4 N2 Li1 177.3(4) . . ?
C4A N2 Li1 155.6(5) . . ?
N1 C1 C2 179.8(3) . . ?
C1 C2 H2A 109.2 . . ?
C1 C2 H2B 109.2 . . ?
C1 C2 C3 111.9(2) . . ?
H2A C2 H2B 107.9 . . ?
C3 C2 H2A 109.2 . . ?
C3 C2 H2B 109.2 . . ?
C2 C3 C2 110.4(3) 6_557 . ?
C2 C3 H3A 109.6 6_557 . ?
C2 C3 H3A 109.6 . . ?
C2 C3 H3B 109.6 6_557 . ?
C2 C3 H3B 109.6 . . ?
H3A C3 H3B 108.1 . . ?
N1 Li1 N1 111.1(3) . 4_556 ?
N2 Li1 N1 108.89(8) 4_556 4_556 ?
N2 Li1 N1 110.07(8) 4_556 . ?
N2 Li1 N1 108.89(8) . . ?
N2 Li1 N1 110.07(8) . 4_556 ?
N2 Li1 N2 107.7(3) . 4_556 ?
N2 C4 C5 171.8(6) . . ?
C4 C5 C5 110.1(5) . 5_566 ?
C4 C5 H5A 109.6 . . ?
C4 C5 H5B 109.6 . . ?
C5 C5 H5A 109.6 5_566 . ?
C5 C5 H5B 109.6 5_566 . ?
H5A C5 H5B 108.2 . . ?
N2 C4A C5A 174.1(7) . . ?
C4A C5A C5A 110.7(7) . 5_566 ?
C4A C5A H5AA 109.5 . . ?
C4A C5A H5AB 109.5 . . ?
C5A C5A H5AA 109.5 5_566 . ?
C5A C5A H5AB 109.5 5_566 . ?
H5AA C5A H5AB 108.1 . . ?

loop_
_geom_torsion_atom_site_label_1
_geom_torsion_atom_site_label_2
_geom_torsion_atom_site_label_3
_geom_torsion_atom_site_label_4
_geom_torsion
_geom_torsion_site_symmetry_1
_geom_torsion_site_symmetry_2
_geom_torsion_site_symmetry_3
_geom_torsion_site_symmetry_4
_geom_torsion_publ_flag
S1 N3 S1 O1 -175.2(5) 6_557 . . . ?
S1 N3 S1 O2 -44.2(10) 6_557 . . . ?
S1 N3 S1 F1 70.7(7) 6_557 . . . ?
C1 C2 C3 C2 -179.62(14) . . . 6_557 ?

loop_
_diffrn_refln_index_h
_diffrn_refln_index_k
_diffrn_refln_index_l
_diffrn_refln_intensity_net
_diffrn_refln_intensity_u
0 0 -3 0.23 0.07
0 0 -3 0.03 0.04
0 0 -4 168.4 13.3
0 0 4 162.33 13.29
0 0 5 0 0.07
0 0 -5 0.05 0.1
0 0 5 0.01 0.08
0 0 5 -0.08 0.07
0 0 6 9687.14 788.69
0 0 -6 9667.71 788.69
0 0 6 9765.48 788.68
0 0 6 9999 788.68
0 0 7 0.06 0.13
0 0 7 0.28 0.15
0 0 7 0.1 0.12
0 0 8 400.64 33.8
0 0 -8 446.14 33.81
0 0 8 434.18 33.79
0 0 8 404.06 33.79
0 0 9 0.09 0.12
0 0 -9 0.21 0.19
0 0 9 0.18 0.15
0 0 10 871.3 69.74
0 0 10 839.44 69.73
0 0 -10 912.66 69.76
0 0 11 0.09 0.13
0 0 11 0.12 0.15
0 0 -12 828.66 66.72
0 0 12 827.91 66.71
0 0 13 0.77 0.29
0 0 -13 0.33 0.3
0 0 -14 569.09 47.91
0 0 -14 604.94 47.92
0 0 14 609.7 47.91
0 0 -15 0.22 0.4
0 0 -15 0.99 0.37
0 0 15 0.91 0.34
0 0 -16 978.09 81.78
0 0 -16 1038.8 81.8
0 0 16 1030.16 81.76
0 0 -17 1.56 0.45
0 0 -17 1.62 0.53
0 0 -18 203.3 18.33
0 0 -18 247.46 18.32
0 0 -19 0.44 0.36
0 0 -19 0.05 0.33
0 0 -20 92.4 6.61
0 0 -20 70.52 6.57
0 0 -21 1.04 0.48
0 0 -21 0.3 0.44
0 0 -22 57.65 4.65
0 0 -22 53.77 4.59
0 0 -23 0.11 0.52
0 0 -23 0.16 0.43
0 0 -24 0.3 0.52
0 0 -24 0.59 0.42
0 0 -25 -0.39 0.49
0 0 -26 0.36 0.48
0 0 -27 1 0.58
0 0 -28 0.73 0.62
0 0 -29 0.82 0.63
0 -1 -3 0.03 0.09
0 -1 -3 0.01 0.07
0 -1 -4 0.03 0.09
0 -1 4 -0.07 0.1
0 1 -4 0.1 0.07
0 1 4 -0.04 0.09
0 -1 -4 0.01 0.1
0 1 -4 0.05 0.07
0 -1 -5 0.01 0.1
0 1 -5 0.01 0.09
0 -1 -5 0.07 0.13
0 1 -5 0.09 0.1
0 -1 5 -0.04 0.12
0 1 -5 -0.08 0.08
0 1 6 -0.19 0.17
0 -1 -6 0.06 0.16
0 1 -6 -0.11 0.15
0 -1 -6 0.39 0.22
0 1 -6 -0.18 0.19
0 1 -6 0.2 0.14
0 -1 -7 0.09 0.18
0 1 7 0.42 0.16
0 1 7 0.21 0.12
0 1 -7 0.11 0.16
0 -1 -7 0.01 0.26
0 1 -7 0.43 0.2
0 1 -7 0.19 0.14
0 1 8 0.04 0.11
0 1 8 -0.05 0.11
0 1 -8 -0.15 0.14
0 1 -8 0.05 0.14
0 -1 -8 -0.07 0.23
0 1 8 -0.06 0.14
0 -1 8 0.24 0.2
0 -1 -8 0.14 0.17
0 1 -8 0.03 0.19
0 -1 -9 -0.03 0.16
0 1 -9 0.07 0.19
0 1 -9 -0.11 0.12
0 1 9 0.57 0.12
0 -1 -9 -0.14 0.21
0 1 9 -0.08 0.13
0 -1 9 0.08 0.18
0 1 9 0.08 0.1
0 -1 -10 0.02 0.18
0 1 -10 0.08 0.2
0 1 10 0.02 0.11
0 1 -10 0.05 0.12
0 -1 -10 0.09 0.23
0 1 10 0.02 0.14
0 -1 10 0.07 0.19
0 1 10 -0.07 0.12
0 1 -11 0.09 0.18
0 -1 -11 0.21 0.19
0 1 11 -0.1 0.11
0 -1 -11 -0.26 0.24
0 1 11 0.23 0.15
0 -1 11 0.26 0.18
0 1 11 0.03 0.1
0 1 -12 0.29 0.24
0 -1 -12 0.2 0.22
0 -1 12 0.43 0.22
0 1 12 0.51 0.21
0 1 12 0.41 0.16
0 -1 -12 0.56 0.28
0 1 12 0.39 0.15
0 -1 -13 1.12 0.4
0 1 -13 1.61 0.35
0 -1 -13 0.77 0.34
0 -1 13 1.64 0.3
0 1 13 2.13 0.3
0 1 13 0.04 0.23
0 1 13 0.38 0.23
0 1 14 1.3 0.31
0 -1 14 0.97 0.31
0 1 -14 1.61 0.41
0 -1 -14 0.73 0.4
0 1 14 -0.02 0.24
0 -1 -14 0.49 0.38
0 1 15 0.71 0.31
0 -1 15 0.9 0.3
0 1 -15 1.77 0.4
0 -1 -15 0.46 0.42
0 1 15 0.54 0.25
0 -1 -15 0.24 0.37
0 1 -16 0.91 0.39
0 1 16 0.54 0.43
0 -1 -16 -0.18 0.46
0 -1 -17 0.71 0.42
0 1 -17 1.52 0.43
0 1 -17 1.28 0.44
0 -1 -17 0.63 0.47
0 -1 -18 -0.16 0.33
0 1 -18 0.67 0.38
0 1 -18 0.14 0.37
0 -1 -18 -0.16 0.41
0 -1 -19 -0.15 0.32
0 1 -19 0.19 0.35
0 -1 -19 0.47 0.42
0 1 -19 -0.03 0.38
0 -1 -20 0.46 0.38
0 1 -20 0.75 0.4
0 -1 -20 -0.25 0.48
0 1 -20 0.43 0.48
0 -1 -21 -0.48 0.43
0 1 -21 0.1 0.44
0 -1 -21 0.78 0.5
0 1 -21 0.5 0.51
0 -1 -22 -0.61 0.48
0 1 -22 0.37 0.45
0 1 -22 -0.21 0.47
0 -1 -22 0.14 0.56
0 1 -23 0.75 0.52
0 -1 -23 0.79 0.39
0 -1 -23 0.7 0.54
0 1 -23 0.71 0.48
0 1 -24 0.3 0.43
0 -1 -24 0.45 0.37
0 -1 -24 -0.53 0.55
0 1 -24 0.21 0.47
0 1 -25 -0.62 0.42
0 -1 -25 0.47 0.53
0 1 -25 0.12 0.5
0 1 -26 0.12 0.52
0 -1 -26 0.53 0.53
0 -1 -27 0.66 0.57
0 1 -27 0.53 0.56
0 -1 -28 -0.15 0.56
0 1 -28 -0.49 0.57
0 -1 -29 -0.14 0.58
0 1 -29 0.7 0.67
0 2 0 5488.72 441.72
0 2 -1 248.23 20.25
0 2 1 248.21 20.25
0 2 1 257.15 20.25
0 -2 -2 1283.59 106.96
0 2 2 1387.55 106.96
0 -2 -3 21.16 1.89
0 2 3 20.55 1.89
0 2 4 7.52 0.62
0 -2 4 8.15 0.62
0 2 4 6.22 0.6
0 2 4 7.35 0.61
0 -2 -4 7.53 0.61
0 2 5 0.27 0.12
0 -2 -5 0.55 0.12
0 -2 5 0.49 0.16
0 -2 -5 0.17 0.17
0 2 5 0.6 0.14
0 2 -5 0.88 0.16
0 2 5 0.68 0.12
0 -2 -6 5537.39 448.12
0 2 -6 5704.06 448.13
0 -2 6 5775.03 448.13
0 2 6 5552.3 448.11
0 2 6 5489.77 448.13
0 -2 -6 5468.3 448.14
0 2 -6 5478.14 448.12
0 2 -7 3316.45 260.23
0 -2 -7 3303.97 260.23
0 2 -7 3209.49 260.24
0 -2 7 3007.91 260.24
0 2 7 3161 260.23
0 -2 -7 3344.92 260.25
0 2 -7 3288.14 260.23
0 2 -8 683.68 58.36
0 -2 -8 685.46 58.37
0 2 -8 791.32 58.38
0 -2 8 697.05 58.37
0 2 8 763.1 58.36
0 2 -8 742.14 58.37
0 -2 -8 713.53 58.39
0 2 -9 50.98 4.02
0 2 9 49.98 4.01
0 2 -9 52.29 4.04
0 -2 9 43.63 4.02
0 -2 -9 46.38 4.02
0 2 -9 51.06 4.02
0 -2 -9 53.3 4.05
0 2 -10 9.46 0.87
0 2 10 11.95 0.89
0 2 -10 11 0.91
0 -2 -10 9.57 0.89
0 2 -10 8.22 0.87
0 -2 -10 8.95 0.93
0 2 -11 148.68 10.76
0 -2 -11 145.39 10.77
0 2 -11 167.83 10.79
0 2 11 116.12 10.75
0 -2 11 117.32 10.76
0 2 -11 153.07 10.76
0 2 11 114.72 10.74
0 -2 -11 145.21 10.81
0 2 -12 0.8 0.25
0 2 12 -0.21 0.16
0 -2 -12 -0.07 0.23
0 2 12 0.15 0.15
0 -2 12 1.39 0.25
0 -2 -12 0.45 0.32
0 2 12 0.06 0.15
0 2 -12 0.96 0.18
0 2 -12 0.64 0.17
0 2 13 369.16 34.15
0 2 -13 467.74 34.17
0 -2 -13 462.45 34.2
0 2 13 519.17 34.18
0 -2 13 403.82 34.19
0 2 -13 405.61 34.19
0 -2 -13 466.74 34.23
0 2 13 390.3 34.15
0 2 14 548.51 43.45
0 2 -14 591.99 43.5
0 -2 -14 544.2 43.49
0 2 14 496.74 43.46
0 -2 14 531.31 43.49
0 -2 -14 558.22 43.53
0 2 14 533.97 43.44
0 2 15 5.81 0.6
0 -2 -15 6.32 0.69
0 2 15 7.81 0.65
0 2 15 6.18 0.61
0 -2 -15 6.91 0.78
0 2 -15 7.86 0.7
0 -2 -16 34.45 2.85
0 -2 -16 32.09 2.8
0 2 -16 34.38 2.81
0 2 16 35.34 2.76
0 2 16 32.94 2.73
0 2 16 32.17 2.72
0 -2 -17 1.24 0.54
0 -2 -17 1.78 0.44
0 2 17 2.74 0.37
0 2 -17 2.67 0.49
0 2 -18 6.26 0.66
0 -2 -18 5.81 0.66
0 -2 -18 6.51 0.74
0 2 -19 38.16 3.09
0 -2 -19 33.65 3.05
0 -2 -19 40.44 3.14
0 -2 -20 17.9 1.65
0 -2 -20 21.94 1.76
0 2 -20 20.46 1.71
0 2 -20 17.18 1.68
0 -2 -21 3.37 0.51
0 2 -21 2.94 0.58
0 -2 -21 2.41 0.65
0 2 -21 2.83 0.57
0 -2 -22 7.82 1.09
0 -2 -22 7.87 0.93
0 2 -22 5.97 0.95
0 2 -23 4.93 0.75
0 -2 -23 4.86 0.82
0 -2 -23 4.02 0.67
0 2 -24 16.17 1.69
0 -2 -24 19.83 1.78
0 2 -24 19.74 1.71
0 -2 -25 0.17 0.55
0 2 -25 0.11 0.45
0 2 -25 -0.07 0.48
0 -2 -26 1.45 0.61
0 2 -26 1.7 0.54
0 2 -26 0.97 0.49
0 -2 -27 -0.13 0.52
0 2 -27 0.3 0.53
0 2 -28 3.56 0.71
0 2 -29 0.34 0.59
0 -3 0 0.13 0.13
0 3 0 0.02 0.12
0 3 0 -0.01 0.12
0 -3 -1 -0.11 0.13
0 3 1 0.03 0.11
0 3 -1 -0.12 0.13
0 -3 -1 -0.02 0.13
0 3 1 0.03 0.13
0 3 2 0.12 0.13
0 3 2 -0.02 0.12
0 -3 2 -0.09 0.14
0 -3 -3 0.1 0.13
0 3 3 -0.02 0.1
0 3 3 0.09 0.13
0 -3 -4 0.09 0.13
0 3 4 -0.15 0.13
0 3 5 -0.16 0.13
0 -3 -5 -0.1 0.15
0 -3 5 0.08 0.18
0 3 5 0.15 0.14
0 3 5 -0.3 0.2
0 3 6 0.05 0.18
0 3 6 -0.18 0.2
0 -3 6 0.2 0.22
0 3 7 0.14 0.16
0 3 7 -0.11 0.16
0 3 7 0.65 0.22
0 -3 -7 -0.1 0.2
0 -3 7 0.52 0.25
0 3 -7 1.11 0.24
0 3 -8 0.41 0.27
0 3 8 0.12 0.17
0 -3 -8 0.12 0.22
0 -3 8 0.24 0.21
0 -3 -8 0.96 0.26
0 3 8 0.12 0.23
0 3 -8 0.42 0.17
0 3 8 0.33 0.19
0 3 -9 0.4 0.16
0 3 -9 0.38 0.21
0 3 9 0.01 0.18
0 -3 -9 -0.14 0.2
0 -3 9 0.06 0.19
0 3 9 0.01 0.19
0 -3 -9 0.4 0.26
0 3 -9 0.22 0.16
0 3 9 -0.35 0.22
0 3 -10 0.44 0.17
0 3 -10 0.22 0.21
0 3 10 0.13 0.14
0 -3 -10 0.12 0.18
0 -3 10 0.13 0.19
0 -3 -10 0.14 0.25
0 3 -10 0.29 0.16
0 3 10 -0.05 0.2
0 3 -11 0.03 0.16
0 3 -11 0.09 0.22
0 3 11 0.07 0.15
0 -3 -11 0.09 0.2
0 -3 11 0.27 0.19
0 -3 -11 0.19 0.28
0 3 -11 0.09 0.15
0 3 11 0.22 0.16
0 3 12 0.04 0.16
0 3 -12 0.07 0.23
0 -3 -12 0.22 0.23
0 -3 12 -0.01 0.2
0 -3 -12 -0.19 0.36
0 3 -12 0.42 0.18
0 3 -12 0.22 0.18
0 3 13 0.22 0.23
0 3 -13 0.57 0.36
0 -3 -13 1.16 0.34
0 -3 13 0.43 0.28
0 -3 -13 -0.46 0.48
0 3 13 -0.58 0.24
0 3 -13 0.52 0.28
0 3 -13 0.76 0.25
0 -3 -14 0.65 0.37
0 3 14 0.63 0.26
0 -3 -14 -0.5 0.48
0 3 14 -0.42 0.24
0 3 -14 1.02 0.3
0 3 -14 0.92 0.29
0 3 14 -0.29 0.26
0 3 -14 1.01 0.43
0 3 -15 0.76 0.4
0 -3 -15 0.87 0.37
0 3 15 0.58 0.25
0 3 15 -0.04 0.21
0 3 -15 0.6 0.26
0 3 15 -0.15 0.21
0 3 -16 0.2 0.35
0 -3 -16 0.66 0.37
0 3 16 0.78 0.3
0 -3 -16 -0.55 0.59
0 3 16 -0.12 0.22
0 3 16 -0.08 0.21
0 -3 -17 0.15 0.5
0 -3 -17 0.48 0.35
0 3 -17 0.4 0.4
0 3 17 0.76 0.29
0 3 17 -0.02 0.23
0 3 17 0.06 0.32
0 3 18 -0.63 0.37
0 3 -18 0.39 0.36
0 3 18 -0.32 0.21
0 -3 -18 0.2 0.34
0 -3 -18 0.81 0.45
0 -3 -19 0.71 0.34
0 3 -19 0.39 0.38
0 -3 -20 0.34 0.32
0 3 -20 -0.02 0.35
0 -3 -20 -0.25 0.57
0 -3 -21 1.11 0.38
0 3 -21 0.57 0.44
0 -3 -21 -0.11 0.62
0 -3 -22 0.39 0.38
0 3 -22 0.84 0.51
0 -3 -22 -0.79 0.6
0 3 -22 0.3 0.42
0 3 -23 0.2 0.47
0 3 -23 -0.1 0.47
0 -3 -23 -0.08 0.55
0 3 -24 0.1 0.46
0 3 -24 0.58 0.49
0 3 -25 0.25 0.46
0 3 -25 1.07 0.52
0 3 -26 0.04 0.47
0 3 -26 0.04 0.47
0 3 -27 0.48 0.48
0 3 -28 -0.35 0.56
0 -4 0 9272.05 735.61
0 4 0 9080.4 735.6
0 4 0 9069.35 735.61
0 4 1 2178.91 168.59
0 4 -1 2098.67 168.58
0 -4 -1 2041.67 168.58
0 -4 1 2021.1 168.59
0 4 1 2032.86 168.59
0 -4 -1 2198.88 168.59
0 4 2 4094.67 263.21
0 -4 2 2804.53 263.2
0 -4 -2 3366.07 263.2
0 4 2 3200.1 263.21
0 4 -2 3155.66 263.21
0 -4 -2 3157.79 263.2
0 4 3 34.12 3.07
0 4 3 35.65 3.07
0 4 3 37.66 3.08
0 -4 3 35.88 3.08
0 4 -3 36.2 3.08
0 -4 4 1372.74 114.41
0 4 4 1319.37 114.4
0 4 4 1354.36 114.4
0 4 4 1329.9 114.39
0 -4 -5 168.14 11.04
0 -4 -5 148.86 11.04
0 4 5 159.46 11.04
0 4 6 13.62 1.32
0 -4 6 15.54 1.32
0 4 6 14.66 1.29
0 4 6 14.47 1.31
0 4 7 1987.87 153.52
0 -4 -7 1888.77 153.53
0 -4 7 1957.72 153.55
0 4 -7 1923.23 153.55
0 4 7 1808.91 153.54
0 4 7 1843.69 153.54
0 4 8 517.16 44.8
0 -4 -8 517.41 44.8
0 4 8 626.11 44.79
0 4 -8 563.18 44.82
0 4 8 510.09 44.81
0 -4 8 594.89 44.82
0 -4 9 905.11 76.69
0 4 -9 902.64 76.69
0 4 9 1016.73 76.66
0 4 9 1042.87 76.68
0 -4 -9 1023.08 76.68
0 4 9 818.32 76.68
0 4 -9 906.29 76.68
0 -4 10 0.71 0.27
0 4 -10 0.52 0.25
0 4 10 -0.04 0.14
0 -4 -10 -0.11 0.21
0 4 -10 0.14 0.18
0 4 10 0.06 0.21
0 4 -10 0.35 0.19
0 4 10 0.04 0.21
0 4 -11 1.69 0.27
0 4 11 1.19 0.21
0 -4 -11 1.79 0.26
0 4 -11 1.6 0.26
0 -4 11 1.31 0.29
0 4 -11 1.07 0.24
0 4 11 1.5 0.25
0 4 12 16.75 1.42
0 -4 -12 19.58 1.47
0 -4 12 20.51 1.5
0 4 -12 15.17 1.44
0 4 12 15.69 1.43
0 4 -12 15.4 1.44
0 4 -12 19.55 1.48
0 4 -13 236.4 21.63
0 4 13 274.41 21.61
0 4 13 255.08 21.61
0 4 -13 285.56 21.63
0 -4 -13 276.44 21.64
0 4 -13 278.09 21.63
0 4 14 232.91 16.82
0 4 -14 226.48 16.86
0 4 14 202.13 16.82
0 4 -14 191.26 16.82
0 -4 -14 213.17 16.85
0 4 -14 189.34 16.82
0 4 15 59.66 5.39
0 4 -15 73.81 5.46
0 4 15 66.87 5.38
0 4 -15 72.73 5.43
0 4 15 63.64 5.4
0 4 -15 73.99 5.42
0 -4 -15 59.74 5.43
0 -4 -16 286.08 22.94
0 4 16 300.58 22.9
0 4 -16 313.43 22.97
0 4 16 278.73 22.88
0 4 -16 285.35 22.92
0 -4 -16 299.53 22.98
0 4 16 276.68 22.91
0 4 16 277.32 22.88
0 4 -16 261.73 22.91
0 -4 -17 21.82 1.65
0 4 -17 21.92 1.6
0 4 -17 20.62 1.66
0 4 17 19.01 1.58
0 4 17 20.31 1.6
0 -4 -18 110.93 9.88
0 4 18 118.79 9.81
0 4 -18 136.39 9.9
0 4 18 125.68 9.86
0 -4 -19 1.25 0.36
0 4 -19 0.19 0.38
0 -4 -20 19.7 1.89
0 4 -20 25.34 1.97
0 -4 -21 12.52 1.26
0 4 -21 15.37 1.33
0 4 -22 38.16 3.25
0 4 -23 0.86 0.44
0 4 -24 3.42 0.66
0 4 -24 3.63 0.58
0 4 -25 1.16 0.52
0 4 -25 0.39 0.46
0 4 -26 2.04 0.56
0 4 -26 0.52 0.48
0 4 -27 0.47 0.55
0 4 -27 0.49 0.52
0 4 -28 0.32 0.51
0 5 0 -0.01 0.16
0 -5 0 -0.02 0.17
0 5 0 0.3 0.15
0 -5 0 0.09 0.15
0 -5 -1 -0.22 0.17
0 5 1 0.01 0.17
0 -5 1 -0.08 0.17
0 5 1 -0.06 0.18
0 -5 -1 0.05 0.15
0 5 -1 0.01 0.17
0 -5 -2 -0.04 0.15
0 -5 2 -0.01 0.19
0 5 2 0.34 0.19
0 5 2 -0.01 0.15
0 -5 -2 -0.02 0.15
0 5 -2 -0.06 0.17
0 5 3 0.02 0.17
0 -5 3 -0.02 0.18
0 -5 3 0.06 0.19
0 5 -3 -0.09 0.16
0 5 3 0.16 0.17
0 -5 -3 0.05 0.16
0 5 4 -0.04 0.18
0 5 4 0.46 0.15
0 5 4 -0.1 0.18
0 -5 -4 -0.06 0.16
0 5 -4 0.44 0.21
0 -5 4 0.09 0.17
0 -5 -5 0.06 0.18
0 5 5 0.15 0.15
0 5 5 0.08 0.19
0 5 5 0.29 0.16
0 -5 5 0.02 0.19
0 5 6 -0.32 0.19
0 5 6 0.17 0.19
0 -5 -6 0.25 0.19
0 -5 6 0.52 0.23
0 5 7 -0.01 0.16
0 -5 -7 -0.38 0.25
0 5 7 0.25 0.22
0 5 7 -0.06 0.26
0 5 8 -0.14 0.18
0 5 8 -0.1 0.25
0 -5 -8 -0.13 0.23
0 -5 8 0.3 0.29
0 5 -8 0.51 0.3
0 5 9 0.21 0.24
0 5 9 0.22 0.17
0 -5 9 0.29 0.25
0 -5 -9 -0.08 0.23
0 5 -9 0.03 0.25
0 5 9 -0.02 0.23
0 5 10 0.01 0.16
0 5 10 0.67 0.22
0 5 -10 0.53 0.26
0 -5 10 0.27 0.23
0 -5 -10 -0.14 0.2
0 5 10 0.3 0.25
0 -5 -11 -0.12 0.22
0 5 -11 0.25 0.27
0 5 11 0.12 0.15
0 5 11 -0.17 0.23
0 -5 11 -0.3 0.24
0 5 -11 0.2 0.21
0 5 11 0.11 0.25
0 5 12 0.42 0.17
0 5 -12 -0.19 0.22
0 -5 -12 0.04 0.23
0 5 -12 0.09 0.28
0 5 -12 0.07 0.22
0 5 12 -0.58 0.28
0 5 13 -0.52 0.24
0 5 -13 -0.12 0.28
0 -5 -13 0.04 0.23
0 5 -13 0.39 0.32
0 5 -13 -0.17 0.29
0 5 13 -0.22 0.28
0 5 14 -0.12 0.24
0 5 -14 0.59 0.28
0 -5 -14 -0.46 0.31
0 5 -14 0.92 0.4
0 5 14 -0.26 0.3
0 5 -14 0.87 0.29
0 5 -15 0.24 0.29
0 -5 -15 -0.43 0.36
0 5 15 -0.43 0.33
0 5 -15 0.5 0.28
0 5 15 -0.08 0.24
0 5 -15 0.79 0.36
0 5 -16 0.29 0.42
0 5 -16 0.85 0.31
0 -5 -16 -0.08 0.34
0 5 16 0.52 0.25
0 5 -16 0.24 0.27
0 5 16 -0.31 0.29
0 -5 -17 -0.26 0.34
0 5 -17 0.19 0.44
0 5 17 -0.16 0.28
0 5 17 -0.25 0.21
0 5 -17 -0.11 0.31
0 5 -17 0.19 0.3
0 -5 -18 -0.02 0.34
0 5 -18 -0.06 0.41
0 5 18 -0.13 0.24
0 5 -18 0.17 0.29
0 5 -19 0.05 0.39
0 -5 -19 -0.28 0.35
0 5 -19 -0.18 0.27
0 -5 -20 -0.69 0.4
0 5 -20 0.52 0.44
0 5 -21 -0.1 0.49
0 5 -22 0.22 0.51
0 5 -23 0.4 0.44
0 5 -24 0.82 0.51
0 5 -25 1.01 0.58
0 5 -26 0.07 0.45
0 5 -26 0.13 0.54
0 5 -27 0.08 0.5
0 5 -27 1.16 0.53
0 5 -28 -0.13 0.5
0 6 0 31.86 2.12
0 -6 0 22.11 2.11
0 6 0 28.14 2.12
0 -6 0 21.88 2.1
0 -6 1 832.89 67.5
0 6 -1 814.09 67.48
0 6 1 985.74 67.49
0 -6 -1 845.65 67.48
0 6 -1 825.3 67.48
0 -6 -1 766.92 67.49
0 6 1 812.6 67.49
0 -6 -2 182.94 14.56
0 -6 2 178.84 14.56
0 6 2 178.55 14.55
0 6 2 174.51 14.56
0 6 -2 198.03 14.57
0 -6 -2 171.83 14.55
0 -6 3 183.15 14.78
0 6 3 188.19 14.78
0 6 -3 175.09 14.77
0 -6 -3 187.86 14.78
0 6 3 170.59 14.77
0 -6 3 201.45 14.8
0 6 4 109.18 9.39
0 -6 4 113.42 9.41
0 6 4 100.22 9.4
0 6 4 115.98 9.41
0 -6 4 125.28 9.41
0 6 -4 130.38 9.42
0 -6 -4 126.12 9.42
0 6 5 8.56 0.79
0 6 5 11.31 0.82
0 -6 5 9.6 0.83
0 6 5 8.76 0.81
0 6 -5 7.95 0.81
0 -6 -5 8.52 0.81
0 6 6 309.62 20.08
0 -6 6 279.52 20.07
0 6 6 244.31 20.05
0 6 6 233.91 20.03
0 -6 -6 213.82 20.04
0 6 7 493.92 44.83
0 6 7 557.86 44.83
0 -6 7 554.06 44.86
0 6 7 553.5 44.86
0 6 7 637.26 44.88
0 -6 -7 587.18 44.85
0 6 8 191.64 15.48
0 -6 8 199.02 15.52
0 -6 8 187.18 15.51
0 6 8 197.01 15.53
0 6 8 186.79 15.51
0 6 9 407.41 32.5
0 6 9 409.24 32.47
0 -6 -9 480.05 32.51
0 6 -9 348.4 32.51
0 -6 9 407.68 32.53
0 6 9 399.49 32.51
0 -6 9 365.64 32.5
0 6 10 8.77 0.77
0 6 10 10.42 0.84
0 -6 -10 7.92 0.8
0 6 -10 8.7 0.84
0 -6 10 8.26 0.83
0 -6 10 10.57 0.89
0 6 10 8.7 0.83
0 6 11 5.11 0.5
0 6 -11 5.74 0.57
0 -6 -11 5.06 0.52
0 6 -12 8.29 0.8
0 -6 -12 7.37 0.74
0 6 -12 8.17 0.75
0 6 12 8.01 0.71
0 6 -13 18.72 1.57
0 6 -13 17.34 1.58
0 6 -13 17.76 1.56
0 -6 -13 16.24 1.55
0 6 13 19.99 1.53
0 6 -14 116.39 9.61
0 6 -14 128.47 9.63
0 6 -14 129.94 9.62
0 -6 -14 97.7 9.6
0 6 14 124 9.58
0 6 -15 9.6 0.8
0 6 -15 8.05 0.85
0 6 15 6.24 0.73
0 6 -15 9.96 0.79
0 -6 -15 7.78 0.79
0 6 -16 7.11 0.75
0 -6 -16 8.36 0.78
0 6 -16 7.87 0.76
0 6 -16 7.06 0.8
0 -6 -17 73.23 6.98
0 6 -17 86.43 6.98
0 6 -17 82.71 6.97
0 -6 -18 2.3 0.45
0 6 -18 2.26 0.42
0 6 -18 3.55 0.43
0 6 -18 2.97 0.53
0 -6 -19 0.65 0.34
0 6 -19 0.81 0.44
0 6 -19 0.38 0.31
0 6 -19 0.77 0.32
0 6 -20 0.45 0.42
0 6 -21 0.51 0.49
0 6 -22 2.89 0.63
0 6 -23 1.89 0.62
0 6 -24 13.03 1.31
0 6 -25 7.67 0.93
0 6 -26 -0.13 0.52
0 6 -27 0.45 0.44
0 6 -27 1.63 0.65
0 6 -28 2.19 0.67
0 7 0 0.15 0.22
0 -7 0 0.25 0.23
0 -7 0 0.08 0.22
0 7 0 0.07 0.22
0 7 -1 0.03 0.23
0 -7 -1 0.01 0.22
0 -7 1 0.01 0.21
0 7 1 -0.13 0.18
0 -7 -1 0.01 0.22
0 7 1 -0.13 0.22
0 7 2 0.44 0.23
0 -7 -2 -0.19 0.22
0 -7 -2 -0.09 0.2
0 7 2 0.21 0.23
0 -7 2 -0.11 0.24
0 7 -2 0.21 0.25
0 7 3 -0.04 0.23
0 7 -3 -0.04 0.2
0 -7 -3 -0.06 0.23
0 -7 3 0.18 0.23
0 7 3 -0.13 0.21
0 -7 -4 0.06 0.24
0 7 -4 -0.05 0.26
0 -7 4 -0.08 0.23
0 7 4 -0.13 0.22
0 7 4 0.09 0.2
0 7 4 -0.12 0.19
0 -7 4 -0.02 0.25
0 -7 -5 -0.13 0.21
0 7 -5 0.05 0.21
0 7 5 0.03 0.25
0 -7 5 0.12 0.25
0 7 5 -0.08 0.18
0 7 5 -0.03 0.22
0 -7 5 0.15 0.24
0 -7 -6 0.3 0.24
0 -7 6 0.19 0.24
0 7 6 0.11 0.24
0 7 -6 0.06 0.25
0 7 6 0.1 0.21
0 7 6 0.24 0.19
0 7 7 -0.28 0.2
0 -7 -7 0.18 0.24
0 7 7 0.07 0.22
0 -7 7 0.05 0.27
0 7 7 0.37 0.23
0 -7 8 -0.03 0.26
0 -7 -8 0.54 0.26
0 7 8 -0.03 0.27
0 7 8 -0.2 0.22
0 7 8 -0.09 0.23
0 7 9 -0.3 0.3
0 7 9 0.19 0.21
0 -7 9 -0.07 0.28
0 7 9 -0.3 0.27
0 7 10 -0.42 0.24
0 7 -10 -0.46 0.35
0 -7 10 -0.02 0.28
0 7 10 -0.22 0.32
0 7 11 0.02 0.28
0 7 -11 -0.25 0.32
0 7 11 -0.05 0.19
0 -7 -11 -0.13 0.26
0 7 12 -0.02 0.21
0 -7 -12 0.02 0.26
0 7 -12 -0.06 0.28
0 7 -12 -0.04 0.29
0 7 12 -0.1 0.26
0 7 -13 0.07 0.35
0 7 13 -0.07 0.27
0 7 13 -0.2 0.24
0 7 -13 0.24 0.31
0 -7 -13 -0.53 0.33
0 7 -14 0.22 0.35
0 7 14 0.49 0.3
0 7 14 0.11 0.22
0 7 -14 0.07 0.31
0 7 -14 0.46 0.33
0 -7 -14 -0.04 0.31
0 7 15 -0.03 0.27
0 -7 -15 0.08 0.31
0 7 -15 0.44 0.33
0 7 -15 0.58 0.36
0 7 -15 0.07 0.39
0 7 16 -0.34 0.27
0 -7 -16 -0.08 0.33
0 7 -16 0.34 0.32
0 7 -16 0.56 0.32
0 7 -16 -0.11 0.39
0 7 17 0.01 0.24
0 7 -17 0.21 0.34
0 -7 -17 0.02 0.34
0 7 -17 0.04 0.34
0 7 -17 0.58 0.42
0 7 -18 -0.09 0.39
0 7 -18 0.32 0.29
0 -7 -18 -0.2 0.33
0 7 -18 0.17 0.31
0 7 -19 -0.19 0.33
0 7 -19 0.22 0.31
0 7 -19 -0.39 0.44
0 7 -20 0.24 0.34
0 7 -20 0.35 0.45
0 7 -21 0.6 0.49
0 7 -22 0.23 0.53
0 7 -23 0.16 0.6
0 7 -24 2.07 0.67
0 7 -25 1.33 0.57
0 7 -26 0.43 0.51
0 7 -27 0.23 0.57
0 -8 0 1829.77 145.62
0 8 0 1822.85 145.6
0 -8 0 1796.78 145.61
0 8 0 1785.84 145.61
0 8 1 150.61 12.86
0 -8 -1 199.01 12.9
0 -8 1 173.89 12.88
0 -8 1 149.48 12.86
0 8 1 153.11 12.86
0 -8 -1 147.22 12.86
0 8 -1 154.79 12.86
0 8 2 58.95 4.56
0 -8 -2 56.45 4.57
0 -8 2 52.89 4.58
0 8 2 58.09 4.57
0 -8 -2 55.04 4.56
0 8 -2 52.44 4.56
0 8 -3 15.08 1.37
0 -8 3 14.47 1.39
0 8 3 15.05 1.38
0 -8 -3 16.53 1.4
0 -8 4 11.88 1.15
0 8 4 15.29 1.14
0 8 4 13.26 1.12
0 -8 4 13.6 1.15
0 8 4 10.78 1.13
0 8 -4 10.88 1.14
0 -8 -4 14.69 1.16
0 -8 -5 0.73 0.25
0 8 5 0.38 0.23
0 8 5 0.37 0.28
0 -8 5 0.29 0.27
0 8 -5 0.32 0.24
0 8 5 0.78 0.23
0 -8 5 0.54 0.31
0 8 6 160.81 13.78
0 8 6 187 13.79
0 -8 6 170.77 13.81
0 -8 6 153.85 13.8
0 8 6 178.77 13.81
0 8 -6 157.85 13.79
0 -8 -6 188.65 13.81
0 8 7 169.56 13.12
0 -8 7 159.85 13.14
0 8 -7 141.03 13.12
0 -8 -7 156.29 13.11
0 8 7 145.73 13.1
0 8 8 185.45 15.13
0 -8 -8 168.73 15.11
0 8 8 209.5 15.12
0 8 8 186.06 15.1
0 8 9 210.2 16.94
0 -8 -9 247.31 16.94
0 8 9 206.35 16.92
0 8 9 183.33 16.92
0 8 10 137.62 11.3
0 8 10 141.69 11.28
0 8 10 138.09 11.28
0 8 11 11.41 1.06
0 8 11 11.99 1.01
0 8 -11 13.32 1.08
0 8 11 9.79 1.02
0 8 12 53.36 4.26
0 8 12 44.87 4.23
0 8 -12 52.1 4.28
0 8 12 56.61 4.23
0 8 -13 26.52 2.5
0 8 -13 26.42 2.48
0 8 13 29.82 2.44
0 8 13 33.86 2.48
0 8 14 56.43 4.27
0 8 -14 53.95 4.28
0 8 -14 44.27 4.28
0 -8 -15 16.04 1.74
0 8 -15 18.83 1.76
0 8 15 22.19 1.73
0 8 -15 21.39 1.77
0 8 -15 21.82 1.76
0 -8 -16 52.46 4.97
0 8 -16 63.6 5
0 8 16 62.19 4.94
0 8 -16 59 4.98
0 8 -16 64.21 4.98
0 -8 -17 56.46 3.83
0 8 -17 50.5 3.81
0 8 -17 52.35 3.79
0 8 -17 37.19 3.8
0 8 17 39.07 3.73
0 8 -18 14.7 1.41
0 8 -18 15.17 1.38
0 8 -18 15.54 1.38
0 8 -19 1.21 0.36
0 8 -19 0.98 0.49
0 8 -19 0.8 0.35
0 8 -20 6.64 0.73
0 8 -20 6.02 0.83
0 8 -21 10.41 1.03
0 8 -21 10.32 1.13
0 8 -22 6.65 0.83
0 8 -23 1.4 0.6
0 8 -24 0.4 0.64
0 8 -25 1.45 0.66
0 8 -26 0.87 0.58
0 9 0 0.02 0.27
0 -9 0 0.17 0.26
0 -9 0 -0.2 0.3
0 -9 1 0.25 0.29
0 -9 -1 -0.09 0.27
0 -9 1 0.12 0.29
0 9 -1 0.32 0.27
0 9 1 0.39 0.27
0 9 1 0.3 0.3
0 -9 -1 0.13 0.32
0 -9 -2 0.2 0.26
0 -9 2 0.31 0.27
0 9 -2 0.35 0.29
0 9 2 0.05 0.26
0 9 2 0.2 0.29
0 -9 -2 0.61 0.31
0 -9 -3 -0.18 0.28
0 -9 3 0.14 0.33
0 9 3 0.07 0.28
0 9 3 0.19 0.29
0 9 -3 0.16 0.25
0 9 4 -0.02 0.32
0 -9 -4 -0.1 0.27
0 -9 4 -0.14 0.28
0 9 4 -0.03 0.26
0 9 -4 -0.17 0.32
0 9 5 0.02 0.28
0 9 5 -0.15 0.31
0 -9 -5 0.02 0.27
0 9 5 -0.23 0.27
0 9 -5 0.13 0.28
0 9 6 0.1 0.27
0 9 6 0.21 0.33
0 -9 -6 0.19 0.3
0 9 6 0.14 0.28
0 9 -6 -0.02 0.31
0 9 -7 0.02 0.35
0 9 7 -0.23 0.33
0 -9 -7 -0.06 0.3
0 9 7 -0.02 0.27
0 9 7 0.13 0.27
0 9 -8 0.37 0.32
0 -9 -8 0.15 0.3
0 9 8 0.14 0.3
0 9 8 0.03 0.26
0 9 8 0.46 0.37
0 -9 -9 0.12 0.33
0 9 9 0.07 0.39
0 9 9 -0.08 0.29
0 9 9 0.22 0.28
0 9 10 0.29 0.29
0 9 10 -0.07 0.38
0 9 10 -0.2 0.29
0 9 11 -0.23 0.31
0 9 11 -0.07 0.35
0 9 11 -0.08 0.29
0 9 12 -0.23 0.35
0 9 12 -0.09 0.3
0 9 12 0.08 0.28
0 9 -12 -0.23 0.39
0 9 13 0.22 0.31
0 9 13 0.4 0.33
0 9 -13 -0.12 0.38
0 9 14 0.16 0.29
0 9 14 -0.02 0.31
0 9 -14 0.87 0.4
0 9 -14 0.49 0.44
0 9 -15 0.64 0.4
0 9 15 -0.6 0.38
0 9 15 0.03 0.29
0 9 -15 0.39 0.39
0 9 -15 0.42 0.42
0 9 -16 0.32 0.4
0 9 16 -0.33 0.35
0 9 16 -0.15 0.27
0 9 -16 0.24 0.39
0 9 -16 0.37 0.39
0 9 -17 -0.03 0.34
0 9 -17 0.2 0.36
0 9 -17 0.3 0.44
0 9 -18 -0.03 0.36
0 9 -18 -0.31 0.41
0 9 -19 -0.07 0.43
0 9 -19 -0.03 0.37
0 9 -20 0.15 0.5
0 9 -20 0.31 0.35
0 9 -21 0.12 0.56
0 9 -21 0.37 0.43
0 9 -22 -0.12 0.55
0 9 -22 0.59 0.42
0 9 -23 0.52 0.57
0 9 -24 0.49 0.64
0 9 -25 1.07 0.67
0 9 -26 0.91 0.65
0 10 0 14.16 1.61
0 -10 0 27.12 1.67
0 10 1 25.47 2.17
0 10 -1 26.55 2.18
0 10 1 22.08 2.14
0 -10 -1 26.74 2.19
0 -10 1 28.29 2.21
0 10 2 259.42 20.61
0 10 -2 246.11 20.59
0 -10 -2 272.9 20.62
0 -10 2 266.35 20.62
0 10 2 237.88 20.59
0 10 3 54.07 4.43
0 -10 -3 56.91 4.45
0 10 3 54.14 4.42
0 10 -3 50.53 4.41
0 -10 -4 1.9 0.41
0 10 4 1.67 0.38
0 10 -4 2.09 0.39
0 10 4 1.35 0.34
0 10 5 17.77 1.61
0 10 5 15.78 1.6
0 10 -5 20.79 1.62
0 -10 -5 16.61 1.6
0 10 6 175.08 12.5
0 10 6 136.23 12.47
0 10 6 185.82 12.54
0 10 -6 137.33 12.49
0 -10 -6 152.71 12.5
0 10 7 403.35 32.06
0 10 7 376.42 32.08
0 10 -7 330.55 32.05
0 -10 -7 372.94 32.07
0 10 8 424.96 31.53
0 10 8 354.89 31.51
0 10 -8 360.51 31.52
0 -10 -8 412.93 31.54
0 10 8 426.4 31.57
0 10 9 135.04 9.68
0 10 -9 119.63 9.65
0 10 9 117.18 9.64
0 -10 -9 105.97 9.64
0 10 9 119.86 9.62
0 10 10 8.43 1.02
0 -10 -10 11.15 1.03
0 10 11 15.66 1.12
0 10 11 12.95 1.15
0 10 12 0.38 0.29
0 10 12 0.42 0.35
0 10 13 20.91 1.74
0 10 -13 17.77 1.75
0 10 13 20.65 1.73
0 10 14 79.97 7.56
0 10 -14 96.19 7.63
0 10 14 99.2 7.58
0 10 -14 102.26 7.63
0 10 15 4.37 0.52
0 10 -15 3.79 0.61
0 10 -15 4.88 0.6
0 10 15 3.74 0.53
0 10 16 0.37 0.27
0 10 -16 0.9 0.42
0 10 -16 0.72 0.42
0 10 -17 8.81 0.94
0 10 -17 8.91 0.93
0 10 -18 0.71 0.4
0 10 -18 0.03 0.44
0 10 -19 2.3 0.47
0 10 -19 1.99 0.54
0 10 -20 2.44 0.54
0 10 -20 2.5 0.58
0 10 -21 0.47 0.45
0 10 -21 0.37 0.54
0 10 -22 0.9 0.51
0 10 -22 1.1 0.62
0 10 -23 6.28 0.9
0 10 -24 4.96 0.87
0 10 -25 1.61 0.71
0 11 0 0.11 0.33
0 -11 -1 -0.05 0.38
0 11 1 -0.02 0.3
0 11 -1 0.29 0.29
0 11 2 -0.12 0.33
0 -11 -2 -0.08 0.36
0 11 2 0.41 0.31
0 11 -2 -0.11 0.29
0 11 3 0.05 0.37
0 -11 -3 0.03 0.37
0 11 3 -0.16 0.32
0 11 -3 -0.38 0.39
0 11 -4 -0.2 0.36
0 11 4 -0.22 0.37
0 11 4 0.04 0.29
0 11 -5 0.08 0.34
0 11 5 -0.06 0.33
0 11 5 0.09 0.36
0 11 5 0.05 0.38
0 11 -6 0.2 0.38
0 11 6 -0.13 0.45
0 11 6 0.28 0.37
0 11 6 0.18 0.39
0 11 7 0.71 0.43
0 11 -7 0.61 0.42
0 11 7 0.32 0.32
0 11 7 0.14 0.4
0 11 8 -0.03 0.41
0 11 -8 0.3 0.36
0 11 8 0.34 0.35
0 11 8 0.07 0.4
0 11 9 0.38 0.47
0 11 -9 0.25 0.42
0 11 9 -0.42 0.39
0 11 9 0.23 0.37
0 11 10 -0.21 0.43
0 11 -10 -0.05 0.44
0 11 10 0.33 0.36
0 11 10 0.06 0.29
0 11 11 0.47 0.4
0 11 11 0.23 0.3
0 11 12 0.37 0.39
0 11 12 -0.1 0.33
0 11 13 -0.21 0.37
0 11 13 -0.47 0.4
0 11 14 0.46 0.35
0 11 14 0.49 0.33
0 11 -14 0.65 0.47
0 11 -15 0.33 0.45
0 11 -15 0.25 0.41
0 11 15 0.14 0.32
0 11 -16 -0.09 0.41
0 11 -16 1.16 0.43
0 11 -17 1.11 0.45
0 11 -17 0.12 0.4
0 11 -18 -0.21 0.43
0 11 -18 0.41 0.42
0 11 -19 0.18 0.45
0 11 -19 -0.15 0.4
0 11 -20 -0.22 0.51
0 11 -20 -0.51 0.44
0 11 -21 0.37 0.6
0 11 -21 0.84 0.51
0 11 -22 1.07 0.67
0 11 -22 0.7 0.55
0 11 -23 0.14 0.64
0 11 -24 0.4 0.65
0 12 0 43.51 3.65
0 12 -1 412.76 32.39
0 12 1 388.6 32.39
0 12 2 1.1 0.37
0 12 -2 1.06 0.38
0 12 3 0.15 0.34
0 12 -3 -0.43 0.42
0 12 4 0.02 0.37
0 12 -4 0.79 0.4
0 12 4 0.14 0.42
0 12 5 82.76 6.63
0 12 -5 82.2 6.6
0 12 5 76.73 6.62
0 12 6 39.44 3.05
0 12 6 34.56 2.99
0 12 -6 36.13 3.01
0 12 6 33.45 3.03
0 12 7 146.61 11.4
0 12 -7 115.4 11.36
0 12 7 119.2 11.37
0 12 8 58.89 4.13
0 12 8 43.53 4.05
0 12 -8 48.99 4.06
0 12 8 48.39 4.1
0 12 -9 106.46 8.59
0 12 9 93.32 8.54
0 12 10 8.37 0.92
0 12 10 7.79 0.83
0 12 -10 8.76 0.91
0 12 -11 0.03 0.48
0 12 11 0.19 0.38
0 12 11 0.47 0.42
0 12 12 7.84 0.89
0 12 12 10.37 0.94
0 12 13 10.18 1.13
0 12 13 16.73 1.22
0 12 14 6.53 0.72
0 12 -15 41.26 3.49
0 12 15 44.15 3.43
0 12 -15 36.71 3.48
0 12 -16 2.04 0.51
0 12 -16 1.83 0.5
0 12 -17 25.27 2.29
0 12 -17 27.22 2.3
0 12 -18 1.45 0.52
0 12 -18 0.21 0.49
0 12 -19 0.56 0.52
0 12 -19 0.88 0.47
0 12 -20 1.72 0.55
0 12 -20 2.76 0.6
0 12 -21 15.77 1.6
0 12 -21 18.36 1.66
0 12 -22 0.82 0.51
0 12 -22 1.18 0.7
0 12 -23 1 0.66
0 13 0 0.21 0.35
0 13 1 0.41 0.4
0 13 -1 -0.39 0.37
0 13 2 0.1 0.39
0 13 -2 -0.13 0.43
0 13 -3 0.24 0.43
0 13 3 0.28 0.38
0 13 4 0.14 0.39
0 13 -4 0.05 0.4
0 13 5 0.15 0.5
0 13 -5 -0.07 0.39
0 13 5 0.07 0.35
0 13 6 -0.19 0.51
0 13 -6 -0.05 0.41
0 13 6 -0.32 0.37
0 13 7 -0.02 0.36
0 13 7 0.44 0.46
0 13 -7 0.03 0.4
0 13 8 0.28 0.36
0 13 8 -0.12 0.45
0 13 -8 0.33 0.39
0 13 9 -0.33 0.41
0 13 9 0.39 0.42
0 13 -9 0.11 0.43
0 13 10 0.1 0.38
0 13 10 0.06 0.4
0 13 -10 -0.06 0.43
0 13 11 0.13 0.33
0 13 11 0.03 0.38
0 13 -11 -0.03 0.45
0 13 12 -0.1 0.3
0 13 -12 -0.15 0.43
0 13 12 0.27 0.38
0 13 13 -0.08 0.34
0 13 14 0.36 0.37
0 13 -15 0.27 0.48
0 13 -16 0.2 0.45
0 13 -16 0.4 0.43
0 13 -17 0.42 0.45
0 13 -17 0.83 0.48
0 13 -18 -0.18 0.47
0 13 -18 0.25 0.5
0 13 -19 0.12 0.54
0 13 -19 -0.04 0.49
0 13 -20 0.46 0.54
0 13 -20 0.55 0.54
0 13 -21 0.17 0.58
0 13 -21 0.58 0.57
0 13 -22 -0.15 0.53
0 14 0 0.33 0.39
0 14 -1 17.12 1.67
0 14 1 20.59 1.69
0 14 -2 -0.4 0.45
0 14 2 0.29 0.44
0 14 3 6.28 0.76
0 14 -3 6.69 0.77
0 14 4 -0.12 0.4
0 14 -4 0.64 0.42
0 14 -5 21.66 1.9
0 14 5 21.34 1.89
0 14 -6 11.39 1.13
0 14 6 11.13 1.1
0 14 -7 120.23 9.53
0 14 7 113.36 9.54
0 14 -8 9.17 1
0 14 8 8.45 0.98
0 14 9 15.64 1.44
0 14 9 14.03 1.35
0 14 -9 15.14 1.4
0 14 -10 2.12 0.54
0 14 10 1.09 0.35
0 14 10 1.07 0.48
0 14 11 1.54 0.49
0 14 -11 2.89 0.54
0 14 12 1.39 0.47
0 14 -12 1.49 0.47
0 14 -13 13.95 1.16
0 14 13 9.23 1.08
0 14 14 1.72 0.44
0 14 -15 4.25 0.67
0 14 -16 -0.07 0.45
0 14 -17 0.89 0.5
0 14 -17 0.98 0.47
0 14 -18 0.8 0.5
0 14 -18 1.15 0.53
0 14 -19 0.91 0.59
0 14 -19 1.09 0.55
0 14 -20 0.91 0.51
0 14 -20 0.75 0.57
0 14 -21 0.22 0.55
0 14 -22 0.81 0.58
0 15 0 -0.36 0.45
0 15 1 0.08 0.4
0 15 -1 -0.28 0.46
0 15 2 -0.11 0.44
0 15 -2 0.27 0.42
0 15 -3 0.03 0.39
0 15 3 0.41 0.46
0 15 -4 -0.06 0.41
0 15 4 0.31 0.46
0 15 5 0.08 0.43
0 15 -5 0.23 0.43
0 15 6 0.43 0.41
0 15 -6 -0.26 0.43
0 15 7 0.77 0.41
0 15 -7 0.05 0.38
0 15 8 -0.21 0.37
0 15 -8 0.11 0.41
0 15 9 0.64 0.37
0 15 -9 0.07 0.47
0 15 -10 -0.04 0.49
0 15 -11 0.17 0.44
0 15 -12 0.03 0.44
0 15 -13 -0.2 0.46
0 15 -14 -0.28 0.48
0 15 -15 -0.26 0.46
0 15 -16 0.04 0.46
0 15 -17 0.43 0.47
0 15 -18 0.57 0.54
0 15 -18 -0.43 0.52
0 15 -19 -0.12 0.56
0 15 -19 0.67 0.58
0 15 -20 1.06 0.54
0 15 -21 0.04 0.53
0 16 0 18.47 1.73
0 16 -1 66.94 5.04
0 16 1 54.66 5.01
0 16 2 2.61 0.56
0 16 -2 3.41 0.55
0 16 -3 0.75 0.41
0 16 3 1.02 0.43
0 16 4 -0.28 0.45
0 16 -4 -0.03 0.42
0 16 5 6.8 0.77
0 16 -5 3.98 0.66
0 16 6 0.78 0.48
0 16 -6 0.29 0.36
0 16 7 13.7 1.38
0 16 -7 15.92 1.4
0 16 -8 2.78 0.57
0 16 8 2.88 0.52
0 16 -9 1.44 0.52
0 16 -10 0.53 0.51
0 16 -11 2.17 0.55
0 16 -12 1.39 0.48
0 16 -13 3.08 0.64
0 16 -14 1.23 0.56
0 16 -15 4.05 0.7
0 16 -15 3.59 0.73
0 16 -16 2.42 0.59
0 16 -17 7.85 0.92
0 16 -18 0.62 0.53
0 16 -19 0.25 0.6
0 17 0 -0.2 0.51
0 17 -1 0.29 0.44
0 17 1 -0.14 0.49
0 17 2 -0.13 0.5
0 17 -2 -0.28 0.42
0 17 3 0.12 0.42
0 17 -3 -0.03 0.47
0 17 -4 -0.03 0.45
0 17 4 -0.57 0.44
0 17 -5 -0.18 0.39
0 17 5 -0.03 0.43
0 17 -6 -0.06 0.41
0 17 6 -0.22 0.45
0 17 -7 -0.29 0.43
0 17 -8 -0.22 0.47
0 17 -9 0.24 0.54
0 17 -10 0.8 0.53
0 17 -11 0.07 0.47
0 17 -12 0.15 0.48
0 17 -13 0.08 0.52
0 17 -14 0.55 0.55
0 17 -15 0.51 0.56
0 17 -15 0.32 0.5
0 17 -16 0.46 0.53
0 17 -17 0.51 0.51
0 18 0 0.18 0.44
0 18 1 6.31 0.79
0 18 -1 5.63 0.78
0 18 2 0.21 0.53
0 18 -2 0.28 0.49
0 18 3 1.76 0.63
0 18 -3 2.8 0.57
0 18 4 1.18 0.59
0 18 -4 1.63 0.48
0 18 5 1.92 0.58
0 18 -5 1.49 0.46
0 18 -6 0.53 0.47
0 18 -7 7.7 0.93
0 18 -8 1.24 0.6
0 18 -9 3.61 0.71
0 18 -10 0.27 0.52
0 18 -11 0.91 0.54
0 18 -12 0.16 0.49
0 18 -13 0.48 0.53
0 19 0 0.5 0.54
0 19 -1 0.11 0.5
0 19 1 0.82 0.56
0 19 2 0.38 0.49
0 19 -2 0.04 0.53
0 19 3 0.95 0.57
0 19 -3 0.33 0.46
0 19 -4 0.54 0.45
0 19 -5 0.59 0.5
0 19 -6 0.7 0.5
0 19 -7 -0.17 0.55
0 19 -8 0.73 0.63
0 19 -9 0.25 0.54
0 19 -10 0.04 0.49
0 19 -11 0.72 0.52
0 20 0 0.71 0.59
0 20 1 8.5 0.99
0 20 -1 7.02 0.97
0 20 2 5.12 0.81
0 20 -2 4.66 0.69
0 20 -3 1.34 0.52
0 20 -4 0.65 0.5
0 20 -5 0.98 0.56
0 20 -6 1.33 0.6
0 20 -7 0.76 0.58
0 20 -8 1.2 0.58
0 20 -9 1.18 0.57
0 21 0 0.64 0.51
0 21 -1 0.03 0.45
0 21 -2 0.07 0.46
0 21 -3 0.31 0.49
0 21 -4 1.02 0.52
0 21 -5 0.05 0.6
0 21 -6 0.09 0.61
0 22 -2 1.85 0.64
-1 0 0 1659.19 131.45
1 0 0 1609.2 131.45
1 0 -1 -0.16 0.16
1 0 1 -0.05 0.11
-1 0 -1 0.19 0.1
1 0 -2 1698.32 131.19
-1 0 -2 1583.88 131.17
-1 0 -3 -0.06 0.1
1 0 -4 54.47 3.78
-1 0 -4 49.85 3.79
1 0 4 42.42 3.79
-1 0 -4 41.18 3.77
-1 0 -5 -0.02 0.07
1 0 5 0.14 0.11
1 0 -5 -0.08 0.1
-1 0 -6 2295.41 194.42
1 0 6 2480.57 194.41
1 0 -6 2429.31 194.41
-1 0 6 2505.23 194.43
1 0 -6 2366.07 194.44
-1 0 -7 0.58 0.13
-1 0 7 0.11 0.18
1 0 -7 -0.06 0.21
1 0 -7 0.18 0.13
1 0 7 0.12 0.13
-1 0 7 0.13 0.17
-1 0 8 215.39 18.22
1 0 -8 235.47 18.25
-1 0 8 232.85 18.22
-1 0 -8 231.32 18.19
-1 0 -8 190.18 18.21
1 0 8 233.13 18.21
-1 0 8 236.12 18.22
-1 0 -8 224.71 18.18
1 0 -8 239.16 18.22
-1 0 -9 0.09 0.15
-1 0 9 -0.1 0.18
1 0 -9 0.64 0.25
1 0 -9 -0.07 0.17
-1 0 9 -0.05 0.16
-1 0 -9 0.02 0.06
-1 0 9 -0.26 0.17
1 0 9 0.78 0.16
-1 0 -10 90.8 6.88
-1 0 10 82.04 6.9
1 0 -10 73.07 6.91
-1 0 10 88.74 6.89
1 0 10 96.87 6.89
1 0 -10 70.42 6.88
-1 0 10 88.05 6.89
1 0 11 0.23 0.17
-1 0 -11 -0.03 0.15
-1 0 11 -0.07 0.15
-1 0 11 -0.01 0.19
1 0 -11 0.07 0.27
1 0 11 0.08 0.1
1 0 -11 -0.01 0.2
-1 0 11 -0.12 0.16
-1 0 -12 120.69 7.99
-1 0 12 117.94 8.01
1 0 -12 110.45 8.05
-1 0 12 102.94 7.99
1 0 12 135.85 8.02
1 0 -12 116.39 8.01
-1 0 12 105.17 7.99
1 0 13 0.87 0.25
-1 0 13 0.34 0.26
-1 0 -13 0.66 0.24
-1 0 13 -0.01 0.22
1 0 -13 0.52 0.36
1 0 13 0.39 0.13
1 0 -13 0.03 0.27
-1 0 13 0.29 0.21
1 0 -14 118.98 10.34
-1 0 -14 107.02 10.28
-1 0 14 124.08 10.3
1 0 -14 129.18 10.32
1 0 14 144.89 10.26
1 0 14 126.57 10.32
-1 0 14 122.87 10.29
1 0 15 1.52 0.35
-1 0 15 0.09 0.32
-1 0 -15 1.33 0.3
1 0 -15 -0.41 0.44
1 0 -15 -0.22 0.38
1 0 15 0.1 0.16
-1 0 15 0.21 0.3
1 0 -16 109.62 8.35
1 0 -16 113.2 8.37
-1 0 -16 98.1 8.31
-1 0 16 98.8 8.3
-1 0 -16 90.11 8.33
1 0 16 103.26 8.26
1 0 16 109.41 8.33
-1 0 16 101.5 8.3
-1 0 17 -0.3 0.29
-1 0 -17 0.44 0.26
1 0 -17 -0.08 0.43
-1 0 -17 0.12 0.36
1 0 -17 -0.32 0.39
-1 0 17 -0.04 0.28
1 0 17 -0.17 0.32
1 0 -18 14.81 1.42
-1 0 -18 16.21 1.35
1 0 -18 14.99 1.42
-1 0 -18 15.63 1.43
1 0 -19 0.05 0.36
-1 0 -19 0.57 0.39
1 0 -19 -0.06 0.38
-1 0 -19 0.02 0.27
1 0 -20 3.07 0.55
-1 0 -20 3.95 0.6
1 0 -20 2.74 0.57
-1 0 -20 3.1 0.46
-1 0 -21 0.23 0.47
1 0 -21 0.53 0.46
1 0 -21 -0.86 0.54
-1 0 -21 0.35 0.35
-1 0 -22 13.43 1.22
-1 0 -22 12.93 1.3
1 0 -22 14.92 1.3
1 0 -22 11.48 1.3
-1 0 -23 -0.04 0.47
1 0 -23 0.17 0.51
1 0 -23 0.55 0.45
-1 0 -24 13.48 1.37
1 0 -24 13.38 1.37
1 0 -24 13.81 1.34
1 0 -25 -0.23 0.49
-1 0 -25 -0.13 0.51
1 0 -25 0.43 0.52
-1 0 -26 1.21 0.55
1 0 -26 -0.26 0.52
-1 0 -27 -0.14 0.53
-1 0 -28 0.98 0.53
-1 -1 0 4.37 0.39
-1 1 0 3.14 0.42
1 -1 0 5.78 0.43
1 1 0 7.1 0.42
-1 -1 0 5.42 0.4
-1 -1 0 4.03 0.39
-1 -1 0 3.54 0.38
-1 -1 1 195.23 15.95
1 1 -1 183.65 15.95
-1 -1 -1 178.77 15.94
1 1 1 200.45 15.95
-1 1 -1 202.27 15.96
1 -1 -1 198.23 15.97
-1 -1 -1 210.12 15.94
-1 -1 -1 210.72 15.95
-1 -1 -1 208.21 15.95
-1 1 -2 12.85 0.93
-1 -1 2 8.69 0.92
1 1 -2 12.13 0.94
-1 -1 -2 12.71 0.92
1 1 2 10.4 0.91
-1 -1 -2 13.05 0.91
-1 -1 -2 6.75 0.92
-1 -1 -2 12.55 0.91
-1 1 -2 11.77 0.94
1 1 -3 6.25 0.53
-1 -1 -3 5.41 0.5
-1 -1 -3 5.67 0.5
-1 1 -3 8.09 0.52
1 -1 3 7.19 0.54
-1 1 -3 7.17 0.54
-1 -1 -3 7.48 0.51
-1 -1 -3 5.82 0.5
-1 1 -4 673.54 54.01
-1 1 4 679.98 54.03
-1 -1 4 672.37 54.02
-1 -1 4 645.1 54.02
-1 -1 -4 703.84 54
-1 1 -4 720.61 54.03
1 -1 4 749.44 54.02
1 -1 4 589.51 54.01
-1 1 4 639.39 54.01
-1 1 -5 71 4.72
1 -1 5 62.06 4.72
-1 -1 5 80.13 4.73
-1 -1 -5 47.96 4.69
-1 1 5 59.91 4.7
-1 1 5 62.72 4.73
1 -1 -5 47.41 4.73
-1 1 -5 60.33 4.7
1 -1 5 48.69 4.7
-1 -1 5 73.8 4.73
-1 1 -6 1615.26 115.83
-1 -1 -6 1487.76 115.82
-1 -1 6 1500.38 115.83
-1 1 6 1499.83 115.84
-1 -1 6 1524.53 115.84
1 -1 -6 1373.58 115.85
-1 1 -6 987.34 115.81
-1 1 6 1576.72 115.82
-1 -1 6 1562.81 115.84
1 -1 6 1506.34 115.83
1 1 6 1695.84 115.82
1 -1 6 1395.19 115.82
-1 1 -7 866.98 57.18
-1 -1 -7 629.35 57.16
-1 -1 7 755.91 57.19
-1 1 7 681.8 57.19
1 1 -7 651.87 57.19
1 -1 -7 726.63 57.19
1 -1 -7 663.54 57.18
-1 -1 7 657.29 57.18
1 -1 7 598.71 57.17
1 1 7 910.27 57.17
-1 -1 7 700.72 57.18
-1 -1 8 1.51 0.23
1 -1 -8 1.38 0.24
1 -1 8 1.79 0.23
1 1 8 0.73 0.18
-1 -1 -8 1.62 0.18
-1 1 -8 1.06 0.2
1 1 -8 1.9 0.3
-1 1 8 0.8 0.23
-1 -1 8 1.32 0.25
1 -1 -8 1.86 0.28
1 -1 8 2.31 0.19
-1 -1 8 2.43 0.23
-1 -1 9 3.95 0.42
-1 1 -9 5.17 0.47
-1 -1 -9 3.65 0.39
-1 -1 9 4 0.43
1 1 -9 5.53 0.49
-1 1 9 5.17 0.45
1 -1 -9 5.61 0.49
1 -1 9 3.56 0.39
1 1 9 5.24 0.4
-1 -1 9 4.25 0.42
1 -1 -9 4.07 0.43
-1 1 10 65.01 5.89
-1 -1 10 68.13 5.89
-1 1 -10 69.45 5.87
1 1 10 73.81 5.89
-1 -1 -10 82.32 5.88
-1 1 -10 82.46 5.9
-1 -1 10 74.18 5.9
-1 1 10 75.03 5.9
1 1 -10 78.56 5.93
1 -1 -10 73.43 5.93
1 -1 10 91.1 5.88
1 -1 10 61.71 5.89
-1 -1 -10 67.21 5.91
-1 1 -10 63.82 5.86
-1 -1 10 70.13 5.89
1 -1 -10 76.34 5.9
-1 -1 11 66.1 4.64
-1 1 -11 53.12 4.6
-1 1 11 65.64 4.64
1 1 11 55.3 4.62
-1 -1 11 59.14 4.64
-1 1 -11 50.82 4.62
-1 1 11 72.46 4.65
1 1 -11 62.87 4.67
-1 -1 -11 65.71 4.62
1 -1 -11 59.33 4.67
1 -1 11 41.21 4.6
1 -1 11 75 4.65
-1 -1 -11 62.9 4.66
-1 -1 11 70.43 4.64
-1 1 -11 45.86 4.59
1 -1 -11 67.94 4.65
-1 -1 12 42.37 3.94
-1 1 -12 49.81 3.91
-1 1 12 45.41 3.94
1 1 12 49.06 3.93
-1 1 12 44.94 3.95
-1 1 -12 57.2 3.95
-1 -1 12 50.78 3.95
-1 -1 -12 53.79 3.93
1 1 -12 53.21 3.98
1 -1 -12 43.85 3.98
1 -1 12 44.9 3.91
1 -1 12 58.84 3.96
-1 -1 -12 53.37 3.98
-1 -1 12 42.05 3.94
-1 1 12 40.82 3.93
-1 1 -12 47.23 3.91
1 -1 -12 51.96 3.96
-1 1 -13 111.84 9.5
-1 -1 13 113.88 9.54
-1 1 13 124.49 9.54
1 1 13 112.95 9.53
-1 1 -13 97.72 9.53
-1 -1 13 127.38 9.55
-1 1 13 122.9 9.55
1 1 -13 125.8 9.59
-1 -1 -13 104.25 9.53
1 -1 -13 109.32 9.58
1 -1 13 138.05 9.52
1 -1 13 127.55 9.55
1 1 -13 121.17 9.55
-1 -1 -13 121.55 9.58
-1 -1 13 114.21 9.54
-1 1 13 124.23 9.54
1 -1 -13 118.42 9.56
-1 1 14 11.86 1.21
-1 -1 14 14.6 1.23
1 1 14 13.42 1.21
-1 1 -14 16.31 1.24
-1 -1 -14 12.5 1.2
1 1 -14 15.92 1.29
1 -1 -14 10.58 1.28
1 -1 14 16.41 1.19
1 -1 14 15.97 1.24
-1 -1 -14 13.85 1.27
1 1 -14 15.3 1.26
-1 -1 14 14.6 1.22
-1 1 14 12.64 1.21
1 -1 -14 13.17 1.26
-1 1 15 11.12 1.16
1 -1 15 15.23 1.2
1 1 -15 13.89 1.22
1 -1 15 15.95 1.13
1 1 15 15.02 1.18
-1 1 -15 13.67 1.19
-1 -1 -15 13.37 1.15
1 1 -15 13.51 1.27
1 -1 -15 9.9 1.23
-1 -1 15 14.45 1.17
-1 1 15 10.15 1.15
-1 -1 -15 12.61 1.25
1 -1 -15 12.22 1.2
1 -1 16 6.11 0.51
1 -1 16 4.03 0.38
1 1 16 5.53 0.48
-1 1 16 3.02 0.44
-1 -1 16 4.26 0.48
-1 1 -16 5.43 0.49
-1 -1 -16 3.85 0.46
1 -1 -16 3.2 0.59
1 1 -16 3.93 0.62
1 1 -16 4.58 0.53
-1 -1 -16 4.89 0.63
1 -1 -16 3.1 0.54
1 1 16 1.62 0.32
-1 1 16 2.64 0.44
-1 -1 -17 4.9 0.54
-1 1 -17 6.04 0.58
1 -1 -17 5.7 0.63
1 1 -17 4.9 0.63
-1 -1 -17 3.98 0.68
1 1 17 4.8 0.44
1 1 -17 6.15 0.72
1 -1 -17 3.94 0.65
1 1 17 5.02 0.58
1 -1 17 6.04 0.6
-1 1 17 5.17 0.54
-1 1 17 5.37 0.55
-1 -1 -18 0.9 0.41
1 -1 -18 0.37 0.42
1 1 -18 1.1 0.37
-1 1 -18 1.12 0.33
-1 -1 -18 0.68 0.27
1 1 -18 1.41 0.48
1 -1 -18 1.46 0.43
-1 1 18 0.69 0.3
1 -1 -19 1.54 0.45
-1 -1 -19 1.99 0.44
-1 1 -19 1.23 0.38
1 1 -19 1.6 0.36
-1 1 -19 1.75 0.36
1 -1 -19 1.85 0.41
1 1 -19 1.99 0.46
-1 -1 -19 1.76 0.32
-1 1 19 1.46 0.31
1 1 -20 2.33 0.48
1 -1 -20 2.04 0.53
-1 1 -20 2.06 0.51
-1 -1 -20 1.86 0.49
-1 1 -20 1.84 0.4
1 -1 -20 2.31 0.46
1 1 -20 2.12 0.52
-1 -1 -20 1.97 0.39
-1 -1 -21 2.38 0.54
-1 1 -21 1.35 0.55
1 1 -21 0.95 0.49
1 -1 -21 0.58 0.52
-1 1 -21 0.82 0.4
-1 -1 -21 0.96 0.36
1 1 -21 1.49 0.52
1 -1 -21 2.09 0.53
-1 -1 -22 -0.15 0.52
1 1 -22 0.12 0.47
1 -1 -22 -0.31 0.52
-1 1 -22 0.22 0.54
-1 1 -22 0.55 0.41
1 1 -22 0.3 0.49
1 -1 -22 1.14 0.51
1 -1 -23 -0.04 0.51
-1 -1 -23 0.98 0.58
1 1 -23 0.16 0.49
-1 1 -23 0.78 0.53
-1 1 -23 0.75 0.38
1 -1 -23 0.79 0.52
1 1 -23 -0.07 0.52
1 1 -24 13.44 1.2
-1 1 -24 10.75 1.19
-1 -1 -24 10.79 1.21
1 -1 -24 12.79 1.2
1 1 -24 10.7 1.2
1 -1 -24 11.02 1.2
1 1 -25 -0.19 0.5
1 -1 -25 0.46 0.48
-1 -1 -25 0.5 0.5
1 1 -25 0.18 0.46
-1 1 -25 -0.39 0.47
1 1 -26 0.51 0.46
1 -1 -26 0.58 0.44
-1 -1 -26 0.39 0.54
-1 1 -26 0.17 0.47
1 1 -27 -0.29 0.5
-1 1 -27 -0.24 0.52
-1 -1 -27 0.14 0.5
-1 1 -28 -0.2 0.57
-1 -1 -28 0.53 0.6
1 2 0 8820.06 693.78
1 2 0 8777.75 693.78
-1 -2 0 9317.28 693.78
1 2 0 9104.75 693.79
-1 -2 0 7488.62 693.78
1 2 0 9346.49 693.79
-1 -2 0 7683.74 693.78
-1 -2 1 609.67 51.25
1 2 -1 629.93 51.25
-1 -2 -1 655.87 51.24
1 2 1 613.95 51.24
-1 2 -1 629.14 51.26
1 2 -1 696.14 51.26
1 2 1 617.95 51.25
-1 -2 1 601.22 51.26
1 -2 1 627.99 51.26
1 2 1 669.86 51.25
-1 2 -1 638.79 51.28
1 2 1 625.41 51.25
-1 -2 -1 675.3 51.25
-1 -2 1 618.58 51.26
1 2 -1 638.85 51.25
-1 2 -2 6379.45 502
1 -2 2 6082.74 502
-1 -2 2 6268.17 501.98
-1 -2 -2 5875.75 501.96
1 2 -2 6380.14 501.98
1 2 2 6653.21 501.97
1 2 -2 6040.44 501.99
1 2 2 6345.74 501.97
1 -2 2 6215.7 501.99
-1 -2 -2 6295.83 501.99
1 2 2 6327.5 501.98
-1 2 -2 6406.83 501.99
1 2 -2 5994.18 501.99
1 2 2 6293.45 501.97
1 -2 3 52.22 4.69
-1 2 -3 56.56 4.69
1 2 3 54.89 4.68
-1 -2 -3 51.66 4.68
-1 -2 3 53.79 4.68
1 2 -3 60.68 4.69
-1 2 3 57.35 4.69
1 2 3 63.45 4.66
1 -2 3 63.31 4.69
-1 2 -3 49.47 4.68
1 2 3 61.25 4.66
-1 -2 -4 1779.41 153.1
1 2 -4 1876.42 153.1
-1 2 4 2025.16 153.1
1 -2 -4 1881.95 153.11
-1 2 -4 1843.6 153.09
-1 2 -4 1886.44 153.1
1 -2 4 1721.7 153.1
-1 -2 4 1917.27 153.1
1 2 4 1895.8 153.07
-1 -2 4 1913.18 153.09
1 2 4 1937.01 153.07
1 -2 4 2039.4 153.09
1 -2 5 55.36 4.71
-1 2 5 54.41 4.72
1 -2 -5 55.12 4.74
-1 2 -5 62.94 4.71
1 -2 5 57.9 4.72
-1 2 -5 48.9 4.72
1 2 -5 57.84 4.72
-1 -2 5 65.7 4.73
-1 -2 5 64.54 4.73
1 2 -5 57.43 4.72
-1 2 5 60.07 4.71
-1 2 6 92.35 7.26
1 -2 6 74.96 7.25
-1 2 6 88.11 7.27
1 -2 -6 90.84 7.29
-1 2 -6 100.15 7.26
1 2 -6 91.05 7.27
-1 -2 6 97.94 7.27
-1 2 -6 85.76 7.28
1 -2 6 85.86 7.27
1 2 -6 85.42 7.27
-1 -2 6 101.31 7.27
-1 -2 7 679.18 52.16
1 -2 7 606.65 52.16
1 2 -7 650.55 52.16
-1 -2 7 683.57 52.16
-1 2 -7 725.71 52.18
-1 -2 7 641.99 52.16
-1 -2 -7 591.03 52.12
-1 2 7 633.99 52.17
1 -2 -7 650.87 52.17
1 -2 7 734.3 52.15
-1 2 7 678.65 52.15
1 -2 8 218.72 19.2
1 2 8 311.66 19.18
-1 2 8 217.39 19.19
-1 2 -8 272.07 19.21
1 2 -8 234.73 19.21
-1 -2 -8 228.74 19.17
-1 2 8 233.95 19.2
1 -2 -8 240.41 19.22
1 -2 8 195.84 19.18
-1 -2 8 224.2 19.2
1 2 -8 214.7 19.2
-1 -2 8 237.62 19.2
-1 -2 8 250.86 19.2
-1 2 -9 189.73 16.05
1 2 9 161.82 16.02
-1 -2 9 206.9 16.05
1 2 -9 209.18 16.07
-1 2 9 215.68 16.06
-1 -2 -9 199.49 16.02
1 -2 -9 185.86 16.07
1 -2 9 233.04 16.07
1 -2 9 225.69 16.04
-1 -2 9 210.64 16.05
-1 -2 9 203.88 16.05
-1 -2 10 1.7 0.3
1 2 10 3.94 0.27
1 -2 10 0.84 0.3
-1 2 -10 0.89 0.34
-1 -2 10 2.44 0.31
1 2 -10 2.61 0.34
-1 2 10 2.19 0.31
1 -2 -10 0.76 0.35
1 -2 10 0.83 0.25
-1 -2 10 1.81 0.29
-1 -2 -10 0.51 0.34
-1 2 -11 14.77 0.94
-1 -2 11 9.82 0.91
-1 -2 -11 7.47 0.87
1 2 -11 12.81 0.95
-1 2 11 8.98 0.91
1 -2 -11 10.74 0.97
1 -2 11 7.24 0.87
1 2 11 12.75 0.88
1 -2 11 8.05 0.9
-1 -2 11 14.1 0.92
-1 2 -11 11.8 0.88
1 -2 -11 12.06 0.93
-1 -2 -11 9.34 0.94
-1 2 -12 16.34 1.58
-1 2 -12 22.97 1.64
-1 -2 12 20.08 1.63
-1 2 12 21.79 1.62
-1 -2 -12 19.15 1.58
1 2 -12 21.33 1.65
1 -2 -12 21.42 1.67
1 -2 12 19.06 1.59
1 2 12 23.32 1.59
1 -2 12 18.24 1.62
-1 2 -12 15.46 1.57
-1 -2 12 19.34 1.61
-1 -2 -12 18.39 1.65
1 -2 -12 18.76 1.63
-1 2 -13 99.65 8.23
-1 2 13 104.89 8.25
-1 2 -13 109.96 8.27
1 2 -13 96.51 8.29
-1 -2 -13 110.35 8.24
-1 2 13 104.71 8.26
1 -2 -13 104.43 8.31
1 -2 13 104.95 8.24
1 2 13 110.92 8.24
1 -2 13 103 8.27
-1 -2 13 89.61 8.25
-1 2 -13 97.4 8.23
1 -2 -13 85.53 8.27
-1 -2 -13 98.5 8.29
-1 2 -14 273.82 22.43
-1 2 14 260.69 22.46
-1 2 14 276.74 22.47
-1 2 -14 308.78 22.48
1 2 -14 279.68 22.5
-1 -2 -14 266.16 22.44
1 -2 -14 277.52 22.51
1 -2 14 291.28 22.44
1 2 14 294.28 22.44
1 -2 14 275.93 22.47
-1 2 -14 284.92 22.43
-1 2 14 269.73 22.45
-1 -2 -14 261.92 22.5
1 -2 -14 265.5 22.49
-1 2 15 12.26 1.13
-1 2 -15 9.6 1.06
-1 2 -15 11.5 1.13
1 2 -15 13.07 1.2
-1 -2 -15 14.34 1.11
1 -2 -15 14.93 1.24
1 -2 15 14.44 1.1
1 2 15 14.3 1.1
1 -2 15 15.41 1.16
1 -2 -15 11.74 1.2
-1 -2 -15 13.19 1.21
-1 2 15 12.2 1.12
-1 2 16 471.19 35.82
-1 2 -16 503.6 35.85
1 2 -16 416.26 35.87
-1 -2 -16 363.61 35.81
1 -2 -16 445.31 35.88
1 -2 16 464.02 35.81
-1 -2 -16 449.52 35.88
1 -2 -16 397.61 35.86
1 2 16 485.99 35.82
-1 2 16 447.47 35.81
-1 -2 -17 13.34 1.23
1 -2 -17 11.46 1.21
1 -2 -17 15.1 1.26
-1 2 -17 15.59 1.18
-1 2 17 11.79 1.11
1 2 -17 14.03 1.15
1 2 -17 15.12 1.23
-1 -2 -17 12.48 1.11
-1 2 17 9.73 1.1
1 -2 -18 104.83 8.29
1 -2 -18 97.98 8.26
-1 -2 -18 98.69 8.28
-1 2 18 102.18 8.2
1 2 -18 110.5 8.28
-1 -2 -18 98.36 8.19
-1 2 -18 90.27 8.22
1 2 -18 111.62 8.25
1 -2 -19 2.84 0.48
1 2 -19 3.01 0.48
-1 -2 -19 3.19 0.54
-1 -2 -19 2.13 0.35
1 -2 -19 2.88 0.53
1 2 -19 2.99 0.52
-1 2 19 1.96 0.37
-1 2 -19 3.4 0.45
-1 -2 -20 24.98 2.35
1 -2 -20 26.12 2.46
1 2 -20 29.82 2.43
-1 -2 -20 27.85 2.47
1 -2 -20 27.76 2.43
1 2 -20 30.55 2.47
-1 2 -20 31.43 2.41
-1 2 20 28.58 2.35
-1 -2 -21 0.28 0.54
1 2 -21 1.16 0.42
1 2 -21 0.84 0.56
1 -2 -21 1.15 0.5
-1 2 -21 0.24 0.42
1 -2 -22 19.73 1.98
1 2 -22 25.2 1.99
-1 -2 -22 18.37 2
-1 2 -22 26.96 1.96
1 2 -22 19.37 2
-1 2 -22 22.42 2
-1 2 -23 1.94 0.48
1 2 -23 2.47 0.55
-1 -2 -23 1.05 0.56
-1 2 -23 2.26 0.57
1 -2 -23 2.26 0.54
1 2 -23 2.57 0.59
1 2 -24 0.21 0.49
-1 2 -24 0.16 0.5
-1 -2 -24 -0.32 0.54
1 -2 -24 -0.07 0.43
1 2 -24 0.15 0.51
1 2 -25 -0.32 0.47
-1 2 -25 -0.57 0.51
-1 -2 -25 0.05 0.59
1 -2 -25 -0.08 0.47
1 2 -25 -0.59 0.53
-1 -2 -26 2.01 0.63
-1 2 -26 1.11 0.5
1 2 -26 0.42 0.54
-1 -2 -27 0.15 0.55
-1 2 -27 0.09 0.45
1 2 -27 -0.53 0.55
-1 2 -28 -0.23 0.54
-1 -2 -28 0.37 0.57
1 -3 0 2069.58 150.35
1 3 0 1828.47 150.33
-1 -3 0 1838.69 150.33
1 3 0 1874.06 150.33
1 3 0 1822.73 150.33
1 3 1 211.5 17.03
1 3 1 227.71 17.04
1 3 -1 201.97 17.05
-1 3 -1 201.03 17.07
1 -3 1 210.52 17.05
1 3 -1 200.35 17.05
1 -3 1 226.87 17.07
-1 -3 -1 236.3 17.04
1 3 -1 195.97 17.04
-1 -3 1 195.39 17.04
1 -3 2 1023.73 81.32
1 3 -2 943.58 81.3
-1 -3 -2 1095.97 81.28
-1 3 -2 959.29 81.31
1 -3 2 1006.54 81.31
-1 3 2 1092.55 81.32
1 3 2 985.48 81.27
1 3 2 1022.71 81.3
1 3 -2 984.62 81.3
1 3 2 983.37 81.29
-1 -3 2 985.64 81.3
1 3 -2 982.26 81.3
-1 3 3 285.34 21.72
1 3 3 271.42 21.71
1 -3 -3 242.72 21.72
-1 3 3 278.35 21.71
1 3 -3 266.36 21.71
-1 -3 3 257.94 21.7
1 -3 3 288.58 21.72
-1 3 -3 250.35 21.72
1 -3 3 284.5 21.71
-1 3 -3 268.86 21.72
1 -3 4 65.45 5
-1 3 4 61.32 5
1 -3 -4 63.06 5.02
1 3 -4 61.41 5
-1 -3 4 54.74 4.99
-1 3 -4 57.08 4.99
-1 -3 -4 55.79 5
1 3 4 60.01 4.99
1 -3 4 49.53 5
-1 3 -4 57.82 5.01
1 3 -5 276 21.62
-1 3 5 268.26 21.62
1 -3 -5 276.8 21.63
-1 3 -5 296.4 21.62
-1 -3 -5 257.01 21.59
1 -3 5 278.41 21.62
-1 3 -5 252.88 21.62
-1 -3 -5 234.7 21.62
1 3 5 288.64 21.62
1 -3 6 82.67 7.2
1 3 6 84.76 7.2
-1 3 -6 102.71 7.23
-1 3 6 87.38 7.19
1 -3 6 91.93 7.2
-1 3 6 85.7 7.21
1 -3 -6 98.22 7.23
1 3 -6 83.34 7.2
-1 3 -6 93.72 7.2
1 3 -6 85.83 7.2
-1 3 7 604.78 40.95
-1 -3 -7 421.73 40.91
1 -3 7 493.29 40.94
-1 3 7 499.67 40.95
1 -3 -7 537.78 40.98
-1 3 -7 593.22 40.96
1 -3 7 567.48 40.96
1 3 -7 598.08 40.96
1 3 -7 601.19 40.96
1 3 -8 410.64 30.04
-1 -3 8 393.96 30.04
-1 3 8 422.41 30.04
1 -3 -8 406.48 30.07
-1 -3 -8 329.49 30
1 -3 8 375.68 30.03
-1 3 -8 395.58 30.05
1 -3 8 350.44 30.05
1 3 -8 401.05 30.05
-1 3 8 369.79 30.03
1 3 -9 315.42 23.39
-1 3 -9 350.4 23.41
1 3 9 230.19 23.34
-1 -3 9 318.16 23.39
-1 3 9 313.54 23.39
1 3 -9 300.96 23.4
-1 -3 -9 276.42 23.34
1 -3 -9 333.83 23.42
1 -3 9 335.98 23.37
1 -3 9 328.19 23.39
1 3 -9 311.39 23.39
-1 3 9 274.63 23.37
1 -3 10 15.02 1.17
1 3 10 10.85 1.09
-1 3 -10 12.34 1.15
-1 -3 10 13.39 1.15
1 3 -10 15.52 1.18
-1 3 10 15.29 1.15
-1 -3 -10 12.34 1.1
1 -3 -10 16.6 1.22
-1 3 10 11.08 1.13
1 3 -10 17.02 1.17
1 3 -10 14.65 1.15
1 -3 10 16.69 1.14
-1 3 -11 5.07 0.48
1 3 11 3.4 0.35
1 -3 11 3.81 0.44
-1 -3 11 2.93 0.4
-1 -3 -11 4.99 0.36
1 3 -11 4.14 0.46
-1 3 11 3.64 0.41
1 -3 -11 2.54 0.44
1 3 -11 3.35 0.41
1 -3 11 3.73 0.41
-1 -3 -11 4.03 0.5
1 -3 12 44.81 3.74
1 -3 12 40.16 3.71
-1 3 -12 49.35 3.74
1 3 -12 53.23 3.77
-1 3 12 50.56 3.72
1 -3 -12 45.93 3.76
-1 -3 -12 47.16 3.69
1 3 -12 43.23 3.72
1 3 12 39.54 3.68
-1 3 -12 47.72 3.71
-1 -3 -12 50.13 3.79
-1 -3 -13 5.34 0.76
-1 3 -13 6.36 0.71
1 3 -13 6.78 0.72
-1 3 13 6.44 0.67
1 -3 -13 6.37 0.73
-1 -3 -13 7.17 0.64
-1 3 -13 12.76 0.67
1 3 13 5.5 0.63
1 -3 13 6.47 0.66
-1 3 -13 10.64 0.67
1 -3 13 4.42 0.68
1 -3 14 33.23 3.02
1 3 14 34.9 2.98
1 3 -14 37.05 3.04
-1 3 14 34.77 3
1 -3 -14 36.96 3.05
-1 -3 -14 39.47 2.98
1 -3 14 36.67 2.99
-1 3 -14 34.36 2.97
-1 3 -14 38.38 3.03
-1 -3 -14 38.18 3.08
-1 3 -14 36.85 2.98
1 3 15 50.03 3.72
-1 3 -15 53.57 3.77
1 3 -15 54.33 3.8
-1 -3 -15 46.24 3.7
1 -3 -15 52.41 3.81
1 -3 15 47.85 3.73
-1 3 15 48.04 3.73
-1 3 -15 39.46 3.7
-1 3 -15 36.96 3.7
-1 -3 -15 41.84 3.81
-1 3 -16 1.18 0.4
1 3 -16 0.67 0.45
1 -3 -16 0.61 0.46
-1 -3 -16 0.91 0.25
1 -3 16 0.73 0.32
-1 3 16 0.13 0.31
-1 3 -16 0.53 0.25
-1 3 -16 0.65 0.25
-1 3 16 -0.03 0.34
1 3 16 1.07 0.27
-1 -3 -16 0.15 0.54
1 3 -17 8.35 0.88
-1 -3 -17 7.96 0.9
1 -3 -17 9.39 0.88
-1 -3 -17 8.96 0.75
-1 3 17 8.12 0.77
-1 3 -17 6.21 0.71
-1 3 -17 10.47 0.84
-1 3 17 8.42 0.77
1 -3 -18 15.46 1.41
-1 -3 -18 15.22 1.31
-1 3 18 14.18 1.31
1 3 -18 12.82 1.4
-1 -3 -18 14.5 1.42
-1 3 19 1.57 0.31
-1 3 -19 1.27 0.4
1 3 -19 1.5 0.46
1 -3 -19 1.71 0.44
-1 -3 -19 2.09 0.32
-1 -3 -19 2.35 0.48
-1 3 -20 5.87 0.65
1 3 -20 6.56 0.73
1 -3 -20 4.82 0.72
1 3 -20 5.86 0.66
-1 -3 -20 5.72 0.77
-1 3 -21 2.35 0.47
1 3 -21 1.32 0.51
1 -3 -21 2.01 0.57
1 3 -21 1.6 0.47
-1 -3 -21 2.16 0.61
-1 3 -22 0.34 0.46
1 -3 -22 0.69 0.51
1 3 -22 0.9 0.55
1 3 -22 0.65 0.48
-1 -3 -22 0.66 0.58
-1 3 -23 0.16 0.38
-1 -3 -23 -0.04 0.54
1 3 -23 -0.12 0.43
1 -3 -23 0.6 0.53
1 3 -23 0.52 0.58
1 3 -24 6.71 0.76
-1 3 -24 6.64 0.78
-1 -3 -24 6.23 0.87
-1 3 -24 7.35 0.74
1 3 -24 5.45 0.83
1 3 -25 2.72 0.66
-1 3 -25 4.07 0.66
-1 -3 -25 2.69 0.66
1 3 -26 0.04 0.55
-1 3 -26 0.09 0.5
-1 -3 -26 -0.19 0.56
1 3 -27 -0.54 0.58
-1 -3 -27 -0.14 0.51
-1 3 -27 0.69 0.52
1 3 -28 0.73 0.65
-1 3 -28 0.46 0.49
-1 -4 0 296.18 25.27
1 4 0 327.45 25.26
1 -4 0 315.49 25.29
-1 4 1 268.45 21.26
-1 -4 1 254.12 21.23
-1 -4 -1 324.27 21.23
-1 4 1 234.2 21.25
1 4 1 269.03 21.22
1 4 -1 250.49 21.23
1 -4 1 267.86 21.25
-1 4 -1 218.73 21.25
-1 4 2 905.74 73.36
-1 4 -2 904.38 73.36
1 -4 2 843.13 73.36
1 4 -2 905.28 73.35
-1 4 2 886.29 73.37
1 -4 2 905.18 73.37
-1 -4 -2 805.19 73.33
-1 -4 2 895.23 73.35
1 4 -2 827.93 73.34
1 4 2 1108.38 73.33
1 -4 3 181.29 14.07
-1 4 3 159.52 14.07
-1 -4 3 182.41 14.06
-1 4 3 175.95 14.07
1 -4 -3 180.97 14.08
1 -4 3 180.7 14.07
-1 -4 -3 121.14 14.03
-1 4 -3 179.94 14.07
1 4 3 235.13 14.03
1 4 -3 154.5 14.05
1 4 3 172.1 14.06
1 4 4 75.85 6.12
-1 4 4 75.96 6.12
1 -4 -4 71.39 6.14
1 -4 4 63.03 6.12
-1 4 -4 74.63 6.14
-1 4 -4 77.03 6.13
-1 -4 -4 88.73 6.11
-1 -4 4 75.24 6.12
1 4 -4 74.18 6.11
-1 4 4 73 6.13
1 -4 5 53.45 4.48
-1 4 5 56.5 4.48
1 -4 -5 55.01 4.51
-1 4 -5 56.05 4.5
1 -4 5 58.85 4.49
-1 4 -5 52.18 4.48
-1 -4 -5 47.34 4.46
-1 4 5 52.64 4.5
1 4 5 59.37 4.49
1 4 -5 59.6 4.48
-1 -4 5 61.52 4.49
1 4 -6 68.16 4.87
-1 4 -6 64.77 4.89
1 4 -6 61.09 4.87
-1 -4 -6 51.63 4.84
1 -4 6 61.07 4.86
-1 4 6 56.99 4.87
1 -4 -6 55.4 4.89
1 -4 6 59.73 4.89
-1 4 -6 63.62 4.87
-1 4 6 63.33 4.89
1 4 6 61.35 4.87
1 4 -6 61.99 4.87
-1 4 -7 430.09 31.94
-1 4 7 440.14 31.92
1 4 7 415.89 31.93
-1 4 7 418.48 31.94
1 -4 7 362.78 31.92
-1 -4 -7 349.2 31.89
1 4 -7 411.32 31.92
-1 4 7 391.29 31.93
1 -4 -7 398.31 31.95
1 4 -7 412.37 31.92
1 -4 7 415.39 31.93
-1 -4 -8 118.83 11.33
-1 4 8 138.89 11.37
1 4 -8 149.32 11.38
-1 4 8 155.15 11.37
1 -4 -8 130.8 11.38
-1 4 -8 171.99 11.42
1 -4 8 142.77 11.37
1 4 -8 153.19 11.38
1 -4 8 175.13 11.41
1 -4 9 486.55 49.45
-1 4 -9 606.71 49.46
-1 -4 9 536.25 49.45
1 4 -9 459.79 49.44
-1 4 9 534.48 49.44
1 -4 -9 580.16 49.46
1 4 -9 471.31 49.44
1 -4 9 526.66 49.43
-1 4 9 482.46 49.44
1 -4 -10 3.01 0.43
1 -4 10 3.34 0.34
-1 4 10 2.98 0.33
-1 4 -10 3.59 0.41
-1 -4 10 4.44 0.41
1 4 -10 3.1 0.41
-1 4 10 3.17 0.38
-1 -4 -10 2.54 0.27
1 4 -10 3.61 0.38
1 4 -10 4.72 0.4
1 -4 10 3.79 0.4
1 4 10 2.22 0.25
-1 4 -11 18.6 1.32
1 4 11 12.4 1.23
-1 -4 -11 16.17 1.36
-1 4 11 14.83 1.28
1 4 -11 16.09 1.31
-1 4 11 16.22 1.28
1 -4 -11 15.28 1.33
-1 -4 -11 14.72 1.24
1 -4 11 14.38 1.28
1 4 -11 16.66 1.3
1 4 -11 17.78 1.31
1 -4 11 15.55 1.3
1 -4 12 9.06 0.78
-1 4 12 8.32 0.73
1 4 -12 8.54 0.75
-1 4 -12 9.6 0.81
-1 4 12 7.48 0.75
1 4 -12 8.88 0.79
-1 -4 -12 6.77 0.69
1 -4 -12 7.11 0.79
1 -4 12 7.05 0.74
1 4 12 8.64 0.69
1 4 -12 7.46 0.76
-1 -4 -12 8.74 0.84
1 -4 13 27.96 2.59
1 4 13 35.57 2.53
1 4 -13 30.84 2.61
-1 4 13 30.64 2.56
1 -4 -13 32 2.63
-1 -4 -13 36.3 2.55
1 4 -13 24.81 2.56
-1 4 -13 34.98 2.6
1 -4 13 23.23 2.56
-1 -4 -13 30.09 2.64
-1 4 -13 29.99 2.57
1 4 14 54.95 4.3
-1 4 -14 60.31 4.38
-1 4 14 53.81 4.35
1 4 -14 55.45 4.4
1 -4 -14 54.74 4.39
-1 -4 -14 48.81 4.32
1 4 -14 45.59 4.34
-1 4 -14 55.72 4.33
1 -4 14 44.48 4.34
-1 4 -14 59.65 4.34
-1 -4 -14 54.82 4.43
-1 -4 -15 7.24 0.84
-1 4 -15 6.49 0.72
1 4 -15 8.57 0.8
-1 -4 -15 6.17 0.65
-1 4 -15 6.12 0.65
1 -4 -15 8.11 0.8
1 -4 15 5.99 0.69
-1 4 -15 6.81 0.66
1 4 15 7.88 0.63
-1 4 -16 35.96 2.56
1 -4 -16 33.93 2.59
-1 -4 -16 26.46 2.49
1 -4 16 22.6 2.5
-1 4 -16 32.11 2.49
-1 4 -16 33.32 2.49
1 4 -16 29.46 2.56
-1 -4 -16 33.41 2.64
1 4 -17 37.68 2.85
-1 -4 -17 36.73 2.92
-1 4 -17 35.11 2.83
-1 4 -17 33.82 2.77
-1 -4 -17 31.22 2.78
1 -4 -17 40.57 2.89
-1 4 -17 27.27 2.75
-1 4 17 38.13 2.79
1 4 -18 11.86 1.1
1 -4 -18 14.17 1.13
-1 -4 -18 9.92 1
-1 -4 -18 11.98 1.16
-1 4 -18 12.35 1.08
-1 4 -18 9.83 0.98
-1 4 -18 11.61 0.98
-1 4 18 10.96 1.01
1 -4 -19 3.02 0.49
-1 4 -19 2.67 0.48
1 4 -19 2.09 0.5
-1 4 19 2.18 0.36
-1 -4 -19 1.58 0.54
1 -4 -20 -0.68 0.44
-1 4 -20 0.36 0.42
1 4 -20 0.44 0.45
-1 -4 -20 -0.86 0.56
-1 4 20 0.15 0.35
-1 -4 -21 0.33 0.56
1 -4 -21 0.51 0.46
-1 4 -21 0.95 0.42
1 4 -21 0.34 0.46
-1 4 -22 11.3 1
1 4 -22 8.6 1.01
1 4 -22 9.75 0.96
1 -4 -22 8.16 0.99
-1 -4 -22 8.72 1.09
1 4 -23 1.89 0.57
-1 4 -23 2.4 0.54
1 -4 -23 2.03 0.52
-1 -4 -23 1.53 0.59
1 4 -23 2.22 0.51
-1 -4 -24 5.92 0.84
1 4 -24 5.19 0.77
-1 4 -24 6.78 0.75
1 4 -24 5.09 0.81
-1 4 -25 2.18 0.48
-1 4 -25 2.3 0.49
1 4 -25 0.82 0.59
-1 4 -26 0.04 0.45
1 4 -26 -0.93 0.57
-1 4 -27 0.42 0.48
1 4 -27 -0.49 0.55
1 4 -28 2.01 0.68
-1 5 0 106.32 8.62
1 5 0 110.67 8.58
-1 -5 0 101.49 8.58
1 -5 1 250.56 21.11
-1 5 1 265.53 21.12
-1 5 1 238.92 21.13
1 5 -1 241.18 21.09
1 5 1 275.87 21.08
-1 -5 -1 267.96 21.09
-1 -5 1 281.29 21.1
1 -5 2 762.21 61.36
-1 5 2 844.85 61.38
-1 5 2 824.05 61.37
-1 -5 -2 743.3 61.32
-1 5 -2 710.05 61.35
-1 5 2 766.97 61.36
1 5 2 759.69 61.32
1 5 -2 788.8 61.34
-1 -5 2 718.09 61.33
-1 5 3 2.51 0.36
1 -5 3 2.62 0.35
1 -5 -3 2.14 0.36
-1 5 3 2.5 0.4
-1 5 3 2.89 0.37
1 5 3 2.44 0.27
-1 -5 3 3.18 0.34
1 -5 3 2.33 0.36
1 5 -3 3.79 0.33
-1 -5 -3 3.04 0.32
-1 5 -3 2.61 0.37
1 5 -4 65.98 5.32
-1 -5 -4 54.25 5.29
1 -5 4 62.2 5.35
-1 5 -4 70.38 5.34
-1 -5 -4 65.54 5.32
1 -5 -4 56.63 5.35
-1 5 4 64.04 5.34
-1 5 4 67.22 5.34
1 -5 4 57.09 5.33
1 5 4 70.01 5.34
-1 -5 4 67.87 5.33
1 5 4 75.21 5.29
1 5 -5 75.47 5.43
1 -5 5 74.64 5.44
-1 5 5 68.45 5.46
-1 5 -5 65.77 5.45
1 -5 5 74.6 5.45
-1 -5 -5 63.51 5.41
-1 5 -5 72.2 5.44
1 -5 -5 62.7 5.45
-1 5 5 74.11 5.44
1 5 5 59.7 5.38
-1 -5 5 66.26 5.42
1 5 5 80.43 5.45
1 -5 6 72.33 6.59
-1 5 -6 69.25 6.57
1 5 -6 90.01 6.58
1 5 -6 75.41 6.57
-1 -5 -6 74.5 6.55
-1 5 6 77.08 6.58
1 -5 6 83.32 6.58
-1 5 6 95.28 6.58
1 -5 -6 92.24 6.6
-1 5 -6 91.53 6.6
-1 -5 6 81.88 6.57
1 5 -6 84.93 6.58
1 5 6 74.97 6.58
1 -5 7 9.77 0.89
1 5 -7 9.31 0.87
-1 5 -7 11.12 0.9
1 5 -7 8.6 0.87
1 -5 7 7.32 0.86
-1 5 7 9.05 0.87
-1 5 7 9.18 0.86
1 -5 -7 6.55 0.89
1 5 -7 9.05 0.87
1 5 7 9.75 0.88
-1 5 -8 76.53 5.09
1 5 8 56.8 5.06
-1 5 8 71.16 5.07
-1 5 8 65.34 5.07
-1 -5 -8 52.85 5.02
-1 5 8 57.64 5.05
1 -5 -8 63.43 5.08
1 -5 8 63.41 5.06
1 -5 8 61.92 5.05
1 5 -8 65.57 5.06
1 5 -8 64.28 5.06
-1 5 9 121.07 9.13
-1 5 9 121.98 9.15
1 5 -9 124.8 9.13
-1 5 9 123.96 9.12
1 -5 -9 145.2 9.18
1 5 9 91.7 9.06
1 -5 9 117.1 9.15
1 -5 9 129.76 9.12
1 5 -9 124.21 9.12
-1 5 -9 129.61 9.15
-1 5 -10 22.6 1.64
-1 -5 10 17.88 1.59
1 5 10 22.33 1.53
1 5 -10 19.92 1.61
-1 5 10 17.3 1.59
1 5 -10 20.88 1.61
1 -5 -10 18.79 1.66
1 -5 10 19.36 1.59
1 5 10 14.13 1.53
1 -5 10 19.77 1.65
-1 5 10 18.99 1.6
-1 5 10 20.06 1.63
1 -5 11 62.32 4.65
1 5 11 42.38 4.55
-1 5 -11 59.92 4.62
-1 5 11 55.25 4.61
1 5 -11 59.3 4.62
1 -5 -11 62.17 4.65
-1 -5 -11 70.48 4.57
1 5 -11 57.92 4.64
1 5 -11 55.17 4.61
-1 5 11 59.52 4.64
-1 5 11 66.51 4.61
1 -5 11 65.81 4.62
-1 5 12 70.12 6.99
-1 5 12 75.36 7.01
-1 5 12 74.89 6.98
1 5 -12 76.04 7.02
1 5 12 85.69 6.94
-1 5 -12 89.56 7.02
1 -5 -12 70.82 7.01
1 5 -12 79 7
1 5 -12 76.9 6.99
1 -5 12 77.41 6.99
1 -5 -13 3.06 0.43
-1 -5 -13 2.51 0.32
-1 5 -13 2.28 0.46
1 5 -13 3.5 0.45
-1 5 13 2.11 0.37
1 5 13 3.04 0.28
1 5 -13 3.49 0.43
1 5 -13 3.65 0.44
-1 5 13 4.15 0.48
1 -5 13 3.04 0.4
1 5 14 36.44 3.64
-1 5 -14 57.45 3.75
1 5 -14 52.42 3.75
-1 5 14 47.39 3.69
1 5 -14 46.62 3.72
1 -5 -14 48.08 3.74
-1 -5 -14 69.89 3.69
1 -5 14 43.25 3.71
-1 5 -14 52.19 3.71
1 5 14 39.95 3.62
1 5 -14 43.57 3.72
-1 -5 -14 48.71 3.77
-1 5 14 52.26 3.76
1 5 15 8.29 0.67
-1 5 -15 9.34 0.74
-1 5 -15 6.59 0.79
1 5 -15 8.61 0.83
-1 5 15 7.17 0.81
-1 -5 -15 6.48 0.69
1 -5 15 5.91 0.74
-1 5 -15 8.93 0.73
1 5 -15 6.35 0.74
-1 -5 -15 7.84 0.86
1 -5 -15 6.74 0.81
1 -5 -16 0.68 0.41
-1 -5 -16 1.01 0.27
1 -5 16 1.17 0.36
-1 -5 -16 1.06 0.46
1 5 -16 1.52 0.48
-1 5 -16 1.54 0.33
-1 5 -16 1.14 0.33
1 5 -16 1.44 0.37
-1 5 16 1.14 0.41
-1 -5 -17 1.46 0.48
1 5 -17 2.43 0.52
-1 5 -17 2.42 0.33
-1 -5 -17 2 0.31
1 -5 -17 1.8 0.5
-1 5 -17 2.39 0.42
-1 5 -17 2.26 0.33
-1 5 17 1.98 0.46
1 5 -18 0.23 0.4
-1 5 -18 0.39 0.22
1 -5 -18 0.16 0.39
-1 5 18 0.33 0.4
-1 5 -18 0.3 0.25
-1 5 18 0.34 0.26
-1 5 -18 0.52 0.4
1 -5 -19 -0.48 0.44
-1 5 -19 0.18 0.38
1 5 -19 1.14 0.41
-1 5 19 -0.09 0.4
-1 5 19 -0.17 0.27
-1 5 -19 0.07 0.23
-1 5 -20 -0.03 0.4
1 5 -20 0.69 0.43
1 -5 -20 -0.29 0.48
-1 5 20 -0.13 0.45
1 -5 -21 2.89 0.6
-1 5 -21 3.43 0.61
1 -5 -22 -0.27 0.46
-1 5 -22 -0.03 0.44
1 5 -22 0.39 0.51
1 -5 -23 2.23 0.54
-1 5 -23 3.68 0.61
1 5 -23 2.83 0.62
1 5 -24 5.48 0.78
-1 5 -24 5.24 0.71
1 5 -24 4.4 0.66
-1 5 -25 0.73 0.49
1 5 -25 -0.22 0.56
1 5 -26 0.25 0.63
-1 5 -27 0.07 0.38
1 5 -27 1.04 0.68
1 5 -28 0.5 0.64
1 6 0 1753.45 142.12
-1 6 0 1858.22 142.16
-1 -6 0 1740.1 142.13
1 -6 0 1742.81 142.16
-1 6 -1 29.92 2.73
-1 6 1 30.07 2.73
-1 -6 -1 30.63 2.7
-1 -6 -1 38.59 2.73
1 6 -1 36.73 2.71
1 -6 1 30.29 2.72
1 6 1 30.86 2.69
-1 -6 1 37.82 2.72
-1 -6 -2 232.56 19.24
-1 6 2 242.28 19.28
-1 -6 -2 251.96 19.25
-1 6 -2 229.1 19.27
-1 6 2 244.25 19.27
1 6 -2 248.03 19.24
1 6 2 230.32 19.22
-1 -6 2 247.48 19.25
-1 6 2 230.92 19.27
1 -6 -2 218.7 19.26
1 -6 2 258.3 19.27
-1 6 3 27.29 1.96
-1 -6 -3 21.93 1.88
-1 -6 -3 23.51 1.91
-1 6 -3 26.76 1.94
-1 6 3 26.8 1.93
1 6 -3 22.93 1.9
1 -6 -3 22.22 1.93
-1 -6 3 23.2 1.92
1 6 3 19.44 1.87
1 -6 4 5.81 0.66
-1 6 4 8.04 0.7
1 -6 4 6.71 0.71
-1 6 4 5.6 0.71
-1 -6 -4 9.38 0.64
-1 -6 -4 7.93 0.65
-1 6 -4 5.55 0.67
-1 6 4 7.43 0.67
1 6 -4 6.99 0.67
1 -6 -4 8.61 0.69
1 6 4 6.47 0.6
-1 -6 4 6.91 0.67
1 -6 5 60.47 4.92
-1 6 5 60.11 4.94
1 -6 5 60.34 4.93
-1 6 -5 66.97 4.94
-1 -6 -5 53.73 4.89
-1 6 5 60.8 4.92
1 6 -5 72.65 4.93
1 6 5 69.75 4.95
-1 -6 5 59.11 4.91
1 6 5 55.74 4.87
-1 -6 6 44.46 3.83
-1 6 -6 47.17 3.85
1 6 -6 43.94 3.82
-1 -6 -6 39.83 3.8
1 -6 6 45.38 3.83
-1 6 6 40.27 3.83
-1 6 6 44.77 3.83
1 -6 -6 35.92 3.84
-1 6 -6 46.46 3.84
1 -6 6 45.33 3.84
1 6 6 46.27 3.85
1 -6 7 65.19 4.87
1 6 7 50.5 4.77
1 6 -7 61.42 4.82
-1 6 -7 64.08 4.86
-1 -6 7 65.28 4.84
1 6 -7 64.25 4.83
-1 6 7 59.49 4.85
1 -6 7 69.51 4.85
1 6 7 58.23 4.77
-1 6 7 65.21 4.83
1 -6 -7 58.19 4.85
1 6 -7 64.84 4.83
1 6 7 66.07 4.85
1 6 -8 27.33 1.99
1 -6 8 25.19 2.02
1 6 8 19.14 1.91
1 -6 8 24.77 1.99
1 6 -8 28.04 1.99
-1 6 -8 27.39 2.01
1 6 -8 26.11 2
1 6 8 23.9 1.91
-1 6 8 24.29 1.98
1 -6 -8 24.09 2.01
-1 6 8 31.92 2.04
-1 -6 -8 24.15 1.95
1 6 8 24.2 1.99
1 6 9 279.5 26.66
1 -6 9 340.28 26.73
1 -6 9 362.16 26.73
1 6 -9 338.64 26.73
-1 6 -9 339.45 26.74
-1 6 9 320.56 26.73
-1 -6 -9 425.31 26.69
1 6 9 343.61 26.66
-1 6 9 303.74 26.71
1 -6 -9 389.89 26.76
1 6 -9 325.65 26.73
-1 6 9 333.95 26.75
1 6 -10 73.96 6.83
1 -6 10 73.45 6.83
-1 6 -10 79.84 6.85
1 6 10 79.06 6.77
-1 6 10 72.93 6.86
-1 6 10 72.59 6.82
1 -6 -10 64.32 6.85
1 6 -10 75.66 6.83
-1 6 10 68.56 6.83
1 -6 -11 2.63 0.47
-1 6 11 2.32 0.42
1 6 11 3.67 0.31
-1 6 -11 2.68 0.46
-1 6 11 2.66 0.45
-1 6 11 2.35 0.41
1 -6 11 2.86 0.42
1 6 -11 3.91 0.43
1 6 -11 3.56 0.43
-1 6 -12 24.47 2.06
1 6 12 23.81 1.96
1 6 -12 20.85 2.05
-1 6 12 18.84 2.02
-1 6 12 20.36 2.04
1 -6 -12 18.35 2.05
1 -6 12 20.19 2.02
1 6 -12 19.95 2.03
1 6 -12 20.33 2.03
1 6 -13 6.08 0.62
-1 6 -13 7.2 0.7
-1 6 13 5.83 0.59
1 6 -13 6.26 0.67
-1 6 13 6.01 0.61
1 -6 -13 7.65 0.68
1 -6 13 6.12 0.61
1 6 -13 7.99 0.63
1 6 13 4.38 0.5
1 6 14 58.47 4.17
-1 6 -14 50.05 4.26
-1 6 14 44.82 4.24
-1 -6 -14 46.47 4.2
1 -6 -14 48.4 4.28
1 6 -14 49.15 4.27
1 6 -14 50.81 4.25
1 6 -14 50.74 4.25
1 -6 14 51.22 4.23
-1 6 -15 58.16 3.98
-1 6 15 46.21 3.95
-1 -6 -15 46.15 3.9
1 -6 -15 41.05 3.97
1 6 -15 51.63 3.97
-1 6 -15 45.45 3.93
1 6 -15 47.99 3.95
1 6 -15 51.02 3.95
1 -6 15 44.36 3.93
-1 6 16 131.05 11.4
-1 -6 -16 139.95 11.36
1 -6 -16 121.84 11.42
-1 6 -16 159.18 11.38
1 6 -16 127.25 11.39
1 6 -16 128.26 11.38
-1 6 -16 157.09 11.38
1 6 -16 146.86 11.43
-1 6 -16 147.39 11.44
-1 6 17 7.89 0.81
1 6 -17 6.21 0.81
-1 6 -17 8.98 0.82
-1 6 -17 7.76 0.74
-1 6 -17 6.76 0.74
1 6 -17 7.74 0.77
1 -6 -17 5.92 0.81
-1 6 18 23.87 2.06
1 -6 -18 20.2 2.04
-1 6 -18 23.27 1.97
1 6 -18 22.94 2
-1 6 -18 24.85 1.97
-1 6 -18 25.14 2.04
1 6 -18 21.76 2.06
-1 6 -19 0.15 0.41
1 -6 -19 0.22 0.39
1 6 -19 0.83 0.45
-1 6 19 0.5 0.46
-1 6 -19 0.13 0.23
1 -6 -20 5.65 0.74
-1 6 -20 6.11 0.63
-1 6 -20 7.22 0.77
1 6 -20 6.21 0.77
-1 6 -21 9.37 0.96
1 -6 -21 6.91 0.87
1 6 -21 8.74 0.95
1 -6 -22 7.22 0.87
-1 6 -22 7.95 0.92
1 6 -22 7.7 0.95
-1 6 -23 1.18 0.53
1 6 -23 1.94 0.63
-1 6 -24 0.11 0.54
1 6 -24 -0.26 0.62
1 6 -25 0.84 0.58
-1 6 -25 -0.04 0.5
-1 6 -26 0.53 0.53
1 6 -26 0.52 0.56
1 6 -27 1.05 0.66
1 7 0 325.46 25.96
1 -7 0 323.38 26
-1 7 0 334.7 26
-1 -7 0 314.49 25.97
-1 -7 0 314.02 25.98
1 7 1 19.13 1.7
1 7 -1 18.82 1.72
-1 7 1 19.15 1.77
-1 -7 -1 21 1.74
1 -7 1 18.29 1.76
1 -7 1 19.99 1.76
-1 -7 -1 25.17 1.74
-1 7 1 22.31 1.79
-1 7 -1 23.03 1.8
-1 -7 1 21.72 1.74
1 -7 2 58.25 5.86
-1 7 2 67.95 5.86
-1 7 -2 69.94 5.87
-1 -7 -2 82.17 5.85
-1 -7 -2 82.91 5.86
-1 7 2 70.61 5.86
1 7 2 62.65 5.82
-1 -7 2 76.29 5.86
1 -7 2 75.96 5.87
1 -7 -2 68.14 5.86
-1 7 2 71.69 5.87
1 7 -2 81.51 5.85
-1 -7 -3 70.48 5.28
-1 7 3 69.56 5.33
-1 -7 -3 64.73 5.29
-1 7 -3 64.02 5.32
-1 7 3 63.18 5.3
-1 -7 3 71.59 5.31
1 7 3 57.94 5.26
1 7 -3 66.29 5.28
1 -7 -3 64.67 5.3
-1 7 3 65.29 5.31
-1 7 4 151.98 12.92
1 -7 4 142.14 12.9
-1 -7 -4 184.72 12.89
-1 7 4 154.65 12.93
-1 7 -4 158.9 12.92
-1 -7 -4 159.64 12.9
-1 7 4 145.96 12.91
-1 -7 4 152.65 12.9
1 7 4 170.57 12.87
1 -7 -4 152.72 12.92
1 7 -4 160.47 12.9
1 -7 5 45.9 3.68
1 -7 5 44.17 3.7
-1 7 5 47.07 3.7
-1 7 -5 46.9 3.69
-1 -7 -5 51.18 3.68
-1 7 5 52.65 3.7
1 7 5 36.41 3.62
-1 -7 5 46.11 3.68
1 -7 -5 50.61 3.7
1 7 -5 44.92 3.68
1 -7 6 8.44 0.69
-1 7 6 4.44 0.69
-1 -7 -6 6.42 0.65
-1 7 6 8.68 0.72
1 -7 6 6.73 0.68
-1 7 -6 12.2 0.73
-1 -7 6 13.19 0.75
1 7 6 4.37 0.58
1 7 6 15.41 0.84
1 7 -6 13.04 0.72
1 7 6 7.13 0.61
-1 7 6 4.83 0.64
1 -7 7 181.04 15.69
1 7 -7 197.62 15.67
1 -7 7 187.18 15.68
-1 7 7 239.51 15.73
-1 7 7 176.76 15.66
1 7 7 245.66 15.62
-1 7 -7 186.18 15.69
-1 -7 7 196.71 15.69
1 7 7 155.35 15.61
1 7 -7 191.92 15.68
1 7 7 227.29 15.71
-1 7 -8 10.75 1.02
1 7 -8 9.12 0.99
-1 7 8 9.25 1.04
-1 -7 -8 8.51 0.95
-1 7 8 6.74 0.97
1 7 8 10.06 0.91
1 -7 -8 7.28 1.02
1 7 -8 10.31 0.99
1 -7 8 9.96 1
1 7 9 4.39 0.47
1 7 -9 6.03 0.6
-1 7 -9 5.33 0.65
1 7 -9 6.18 0.63
1 7 9 6.59 0.48
-1 7 9 4.87 0.59
-1 -7 -9 5.1 0.53
-1 7 9 5.74 0.58
1 -7 9 6.06 0.6
1 7 -9 6.17 0.6
1 -7 -9 5.53 0.64
1 -7 -10 1.52 0.36
1 -7 10 1.7 0.33
-1 7 -10 1.8 0.36
-1 -7 -10 1.54 0.25
-1 7 10 1.58 0.37
1 7 10 1.44 0.16
-1 7 10 1.17 0.32
1 7 10 0.8 0.17
1 7 -10 2.1 0.34
1 7 -10 2.5 0.38
1 -7 11 10.24 0.79
1 7 11 8.48 0.68
-1 7 11 10.47 0.85
-1 7 11 9 0.77
1 -7 -11 8.2 0.84
-1 7 -11 8.38 0.83
1 7 -11 9.42 0.8
1 7 -11 9.77 0.81
1 -7 12 14.32 1.31
-1 7 -12 13.42 1.34
1 7 12 11.59 1.23
-1 7 12 14.82 1.36
-1 7 12 11.52 1.3
1 -7 -12 14.45 1.35
1 7 -12 14.85 1.32
1 7 -12 14.98 1.33
-1 7 -13 7.2 0.64
1 7 13 4.7 0.43
-1 7 13 5.34 0.63
1 7 -13 5.87 0.64
-1 7 13 5.46 0.57
1 -7 -13 5.55 0.61
1 7 -13 6.11 0.57
1 7 -13 6.35 0.58
1 7 13 3.33 0.44
-1 7 -14 0.46 0.44
1 7 -14 1.22 0.44
1 7 14 0.15 0.18
1 -7 -14 -0.35 0.43
1 7 -14 0.28 0.32
1 7 -14 0.97 0.36
-1 7 14 0.43 0.41
-1 7 15 7.97 0.77
1 7 -15 6.71 0.75
1 7 15 4.8 0.57
-1 7 -15 7.91 0.74
1 7 -15 7.82 0.72
1 -7 -15 5.06 0.73
1 7 -15 6.64 0.7
-1 7 -16 3.51 0.49
-1 7 -16 4.32 0.6
1 7 -16 4.3 0.54
1 7 -16 3.52 0.54
1 7 -16 2.9 0.56
-1 7 16 3.99 0.62
1 -7 -16 2.93 0.56
-1 7 -17 0.45 0.31
-1 7 -17 1.17 0.45
-1 7 -17 0.33 0.3
1 7 -17 0.13 0.4
1 7 -17 -0.17 0.39
1 7 -17 0.31 0.42
-1 7 17 0.28 0.43
1 -7 -17 -0.12 0.41
-1 7 -18 2.93 0.43
-1 7 -18 3.71 0.52
-1 7 -18 2.99 0.44
1 7 -18 2.51 0.47
1 -7 -18 2.06 0.5
1 7 -18 2.73 0.55
-1 7 18 3.61 0.58
-1 7 -19 -0.09 0.4
-1 7 -19 0.32 0.27
1 -7 -19 0.27 0.36
1 7 -19 0.35 0.47
-1 7 19 0.44 0.47
1 7 -20 2.24 0.58
-1 7 -20 1.97 0.51
-1 7 -20 1.58 0.32
1 -7 -20 1.05 0.43
1 7 -21 0.43 0.5
-1 7 -21 1.24 0.51
1 -7 -21 1.1 0.43
1 7 -22 1.88 0.6
-1 7 -22 1.39 0.58
-1 7 -23 3.44 0.71
1 7 -23 4.44 0.74
1 7 -24 2.87 0.72
-1 7 -24 4.38 0.71
1 7 -25 0.49 0.61
-1 7 -25 0.35 0.55
1 7 -26 0.77 0.61
-1 7 -26 -0.56 0.56
1 8 0 161.2 14.3
-1 8 0 201.1 14.39
-1 -8 0 193.02 14.34
1 -8 0 162.51 14.36
-1 -8 0 187.25 14.35
-1 -8 1 263.05 20.3
-1 8 1 252.91 20.32
-1 8 -1 259.13 20.32
1 -8 1 258.39 20.32
-1 -8 -1 253.8 20.28
-1 -8 1 250.51 20.3
-1 8 1 243.06 20.31
-1 -8 -1 286.26 20.32
1 -8 -1 231.26 20.3
1 8 -1 247.54 20.28
1 8 1 237.98 20.26
-1 8 2 69.04 5.53
-1 8 2 73.93 5.57
-1 -8 2 75.73 5.54
-1 8 -2 71.37 5.58
1 -8 2 60.94 5.55
-1 -8 -2 67.01 5.52
-1 -8 2 67.17 5.54
-1 8 2 81.79 5.58
-1 -8 -2 71.65 5.54
1 8 2 59.86 5.49
1 8 -2 65.27 5.52
1 -8 -2 61.21 5.54
1 -8 2 69.97 5.54
1 -8 -3 25.96 2.26
-1 8 3 24.29 2.28
-1 8 3 23.73 2.26
-1 -8 3 30.19 2.27
-1 8 3 25.38 2.27
1 -8 3 29.92 2.29
-1 -8 -3 23.98 2.24
-1 8 -3 29.93 2.29
-1 -8 -3 36.15 2.29
-1 8 -3 22.87 2.27
1 8 -3 30.45 2.26
1 8 3 25.71 2.21
1 8 -4 91.14 7.78
-1 -8 -4 87.03 7.77
-1 8 4 107.56 7.84
-1 -8 -4 84.37 7.78
-1 8 -4 95.87 7.82
1 -8 4 77.43 7.79
-1 8 4 83.09 7.81
-1 8 4 93.53 7.8
1 8 4 125.99 7.77
-1 -8 4 104.43 7.82
1 -8 -4 107.57 7.83
1 8 5 0.26 0.17
-1 -8 5 0.73 0.33
1 8 -5 0.26 0.28
-1 8 -5 0.31 0.31
-1 -8 -5 0.55 0.29
1 -8 5 -0.13 0.27
-1 8 5 0.14 0.32
-1 8 5 0.58 0.28
-1 -8 -5 0.52 0.2
-1 8 5 0.22 0.33
1 -8 -5 0.77 0.34
1 8 6 303 27.84
-1 -8 6 377.58 27.91
-1 8 6 341.34 27.9
1 8 6 320.43 27.86
1 8 -6 358.44 27.9
-1 8 6 381.98 27.93
1 -8 -6 388.57 27.91
1 -8 6 354.54 27.91
-1 8 6 424.78 27.94
-1 -8 -6 351.44 27.89
-1 8 7 233.32 19.51
1 8 7 231.36 19.47
1 -8 7 225.88 19.52
1 8 -7 212.6 19.51
-1 8 7 193.7 19.52
-1 -8 -8 187.32 15.3
1 -8 8 196.39 15.33
-1 8 8 206.54 15.34
1 8 8 182.23 15.24
1 8 8 173.49 15.25
-1 8 8 187.93 15.3
-1 8 -8 202.04 15.33
1 8 -8 210.83 15.31
1 8 -8 206.04 15.33
-1 8 9 162.8 13.33
-1 -8 -9 146.82 13.27
1 8 9 127.33 13.23
-1 8 9 125.17 13.28
-1 8 -9 138.43 13.31
1 8 -9 163.42 13.3
1 8 -9 155.29 13.29
1 8 -10 138.09 10.61
1 8 10 106.1 10.53
1 8 -10 138.39 10.6
-1 8 -10 134.11 10.62
1 8 -10 131.73 10.61
1 8 10 135.67 10.53
-1 8 10 133.32 10.59
-1 8 10 142.78 10.66
-1 -8 -10 168.21 10.58
-1 8 -11 6.8 0.76
-1 -8 -11 6.39 0.63
1 8 11 5.47 0.58
-1 8 11 8.21 0.78
-1 8 11 5.75 0.7
1 8 11 10.51 0.63
1 -8 -11 4.85 0.73
1 8 -11 7.96 0.72
1 8 -11 7.15 0.72
1 8 -12 37.86 2.97
1 8 12 39.17 2.86
-1 8 12 31.13 2.93
1 -8 -12 38.88 2.98
1 8 -12 38.66 2.96
1 8 12 29.48 2.86
-1 8 -12 31.72 2.94
-1 8 13 27.58 1.86
1 -8 -13 15.68 1.72
1 8 -13 23.62 1.72
1 8 13 16.65 1.63
-1 8 -13 23.08 1.76
1 8 -13 23.91 1.73
1 8 -14 38.32 3.03
-1 8 14 46.32 3.16
1 -8 -14 27.51 3.03
1 8 -14 34.34 3.05
-1 8 -14 38.46 3.09
1 8 -14 37.46 3.03
-1 8 -15 2.17 0.5
1 8 -15 2.19 0.51
1 8 -15 2.25 0.45
1 8 -15 1.88 0.44
1 -8 -15 0.87 0.46
-1 8 15 2.08 0.56
1 -8 -16 19.42 2.28
1 8 -16 24.78 2.32
-1 8 -16 32.03 2.33
-1 8 16 34.25 2.42
1 8 -16 25.86 2.28
-1 8 -16 30.37 2.3
1 8 -16 24.9 2.27
-1 8 -17 8.38 0.99
1 -8 -17 7.15 0.93
1 8 -17 8.18 0.98
-1 8 17 11.27 1.08
-1 8 -17 10.25 0.9
1 8 -17 10.32 0.95
-1 8 -18 5.73 0.61
-1 8 -18 4.83 0.68
-1 8 -18 5.33 0.59
1 8 -18 4.25 0.66
1 8 -18 5.13 0.68
1 -8 -18 3.87 0.65
-1 8 -19 3.8 0.51
-1 8 -19 4.79 0.63
1 8 -19 3.81 0.58
1 -8 -19 3.22 0.59
1 8 -19 4.32 0.66
1 8 -20 0.15 0.48
-1 8 -20 -0.34 0.44
1 -8 -20 0.26 0.4
-1 8 -20 -0.12 0.28
1 8 -21 0.54 0.53
-1 8 -21 1.04 0.49
1 8 -22 5.25 0.77
-1 8 -22 5.05 0.75
-1 8 -23 9.04 1.03
1 8 -23 7.47 1
-1 8 -24 4.2 0.77
1 8 -24 4.48 0.79
-1 8 -25 1.38 0.61
1 8 -25 2.37 0.73
1 8 -26 1.01 0.68
-1 8 -26 -0.37 0.58
1 -9 0 12.67 1.57
-1 9 0 22.1 1.62
-1 -9 0 18.08 1.57
-1 9 0 22.19 1.64
-1 -9 0 14.93 1.57
1 9 0 20.91 1.54
1 -9 -1 7.71 0.94
-1 -9 1 8.89 0.96
-1 -9 -1 10.6 0.97
-1 9 1 11.97 1.01
-1 9 1 13.45 1.04
-1 -9 -1 12.33 0.98
-1 9 -1 11.34 1.02
1 -9 1 9.04 0.97
-1 -9 1 10.06 0.95
1 9 -1 8.85 0.91
1 9 1 12.66 0.93
-1 9 2 45.67 4.41
1 -9 -2 53.15 4.44
-1 9 2 51.06 4.44
-1 -9 2 53.64 4.43
-1 -9 -2 61.96 4.44
1 9 2 50.75 4.38
1 9 -2 54.4 4.4
-1 9 2 54.17 4.44
-1 9 -2 59.59 4.46
1 -9 2 52.12 4.45
-1 -9 2 55.6 4.42
-1 -9 -2 58.03 4.41
-1 -9 3 41.28 3.44
-1 -9 -3 40.94 3.42
-1 9 3 50.98 3.49
-1 9 -3 46.11 3.48
-1 9 -3 46.67 3.48
-1 9 3 43.85 3.47
-1 -9 -3 40.64 3.45
1 -9 -3 39.07 3.45
-1 9 3 36.42 3.44
1 9 -3 42.47 3.44
1 9 3 38.77 3.4
1 9 4 2.68 0.29
-1 -9 4 2.43 0.36
-1 9 -4 1.73 0.4
1 9 -4 1.98 0.34
-1 9 4 1.04 0.39
-1 9 4 1.7 0.41
-1 -9 -4 1.68 0.34
-1 9 4 2.89 0.36
-1 -9 -4 0.96 0.3
-1 9 -4 2.24 0.38
-1 9 5 8.48 0.76
-1 9 -5 8.2 0.77
-1 -9 -5 6.51 0.66
-1 9 -5 7.88 0.77
-1 9 5 7.26 0.77
-1 -9 -5 5.78 0.73
1 9 5 6.32 0.65
1 9 -5 9.13 0.72
-1 9 5 7.16 0.72
-1 9 6 53.94 3.9
-1 -9 -6 45.18 3.85
-1 9 6 45.33 3.87
1 9 6 38.63 3.79
1 9 -6 44.33 3.84
-1 9 6 48.27 3.86
-1 9 7 23.09 2.08
-1 9 7 25.67 2.09
-1 9 7 23.53 2.05
1 9 7 19.81 2.01
1 9 -7 21.78 2.06
1 9 -8 0.84 0.36
-1 -9 -8 0.61 0.36
-1 9 8 0.49 0.42
1 9 8 0.49 0.21
-1 9 8 0.62 0.38
-1 9 8 0.69 0.41
1 9 8 0.66 0.23
1 9 9 2.03 0.26
-1 9 -9 1.96 0.48
1 9 -9 3.03 0.43
-1 -9 -9 3.41 0.39
1 9 9 1.03 0.3
-1 9 9 2.17 0.49
-1 9 9 2.45 0.4
1 9 -9 2.78 0.46
-1 9 9 1.33 0.45
1 9 -10 2.96 0.44
-1 -9 -10 2.1 0.34
-1 9 10 2.04 0.44
1 9 10 2.95 0.32
1 9 -10 3.41 0.44
-1 9 10 2.11 0.54
-1 9 10 1.51 0.5
1 9 10 3.03 0.31
-1 9 -10 2.96 0.48
-1 9 -11 0.79 0.4
1 9 11 0.09 0.17
1 9 -11 0.61 0.38
-1 -9 -11 0.06 0.26
1 9 11 0.14 0.19
-1 9 11 -0.1 0.43
1 9 -11 0.83 0.35
-1 9 11 -0.11 0.42
1 9 -11 0.74 0.33
-1 9 -12 0.73 0.37
1 9 12 0.46 0.16
1 9 -12 0.63 0.37
1 9 -12 0.67 0.37
1 9 -13 0.26 0.38
1 9 -13 0.46 0.39
-1 9 -13 -0.31 0.4
1 -9 -14 4.62 0.71
1 9 -14 5.82 0.65
1 9 -14 5.88 0.69
-1 9 -15 4.71 0.67
1 -9 -15 3.1 0.65
1 9 -15 4.85 0.69
1 9 -15 5.62 0.63
1 9 -15 5.15 0.62
1 -9 -16 2.47 0.5
1 9 -16 2.17 0.54
1 9 -16 1.41 0.47
-1 9 -16 1.68 0.51
1 -9 -17 3.21 0.53
1 9 -17 2.39 0.57
1 9 -17 2.21 0.49
-1 9 -17 2.7 0.48
-1 9 -17 3.5 0.58
1 -9 -18 0.51 0.44
1 9 -18 0.36 0.46
-1 9 -18 1.09 0.38
1 9 -18 0.75 0.43
-1 9 -18 0.91 0.48
-1 9 -19 0.73 0.42
1 -9 -19 -0.07 0.44
-1 9 -19 0.31 0.37
1 9 -19 -0.03 0.46
1 9 -19 -0.03 0.46
1 9 -20 -0.72 0.5
-1 9 -20 -0.02 0.32
1 9 -20 -0.06 0.44
-1 9 -20 0.27 0.47
1 9 -21 0.16 0.53
-1 9 -21 0.79 0.51
1 9 -22 0.89 0.62
-1 9 -22 0.63 0.56
-1 9 -23 2.52 0.68
1 9 -23 2.22 0.66
-1 9 -24 0.61 0.66
1 9 -24 1.44 0.65
-1 9 -25 0.17 0.63
1 9 -25 1.64 0.62
-1 9 -26 -0.41 0.55
-1 10 0 89.56 7.24
-1 -10 0 92.71 7.21
-1 10 0 95.73 7.25
1 10 0 82.57 7.16
-1 10 1 335.89 23.78
-1 -10 -1 289.63 23.73
-1 10 1 317.85 23.77
-1 -10 1 316.79 23.75
-1 10 -1 365.35 23.8
1 10 -1 284.17 23.7
1 10 1 242.04 23.69
-1 10 2 206.21 15.03
-1 -10 -2 175.16 15
-1 -10 -2 224.43 15.01
-1 -10 2 201.06 15
-1 10 -2 185.48 15.01
-1 10 2 209.24 15.04
1 10 -2 164.31 14.96
1 10 2 162.6 14.94
-1 10 3 5.26 0.72
-1 -10 -3 6.68 0.67
-1 10 -3 5.56 0.73
-1 -10 -3 7.07 0.66
-1 -10 3 6.34 0.66
-1 10 3 6.78 0.7
1 10 3 6.25 0.6
1 10 -3 6.24 0.66
-1 -10 -4 36.72 2.49
-1 10 4 26.04 2.45
-1 10 -4 30 2.48
1 10 -4 30.93 2.44
-1 10 -4 26.02 2.47
-1 10 4 27.47 2.47
-1 -10 -4 24.9 2.42
1 10 4 31.36 2.4
1 10 5 73 6.38
-1 10 -5 83.95 6.46
1 10 -5 84.71 6.41
-1 10 -5 86.91 6.46
-1 10 5 80.86 6.45
-1 -10 -5 70.94 6.39
-1 10 5 77.96 6.45
-1 -10 -5 80.44 6.43
1 10 6 31.76 2.93
-1 10 -6 37.35 3.06
1 10 6 42.48 2.99
1 10 -6 34.84 2.97
-1 10 6 39.6 3.05
-1 10 6 28.75 2.98
-1 -10 -6 43.84 3.01
1 10 7 165.32 11.89
1 10 -7 140.74 11.9
-1 10 7 156.75 11.96
-1 10 7 159.11 11.94
1 10 7 133.06 11.85
1 10 8 180.95 18.76
-1 10 8 229.01 18.83
1 10 -8 228.03 18.81
-1 -10 -8 232.62 18.81
-1 10 8 222.16 18.83
1 10 -9 129.16 10.03
-1 -10 -9 150.01 10.03
-1 10 9 119.98 10.06
-1 10 9 107.15 10.03
1 10 9 120.19 9.98
1 10 9 121.73 9.97
1 10 -9 118.56 10.03
1 10 -10 14.52 1.25
-1 10 10 12.64 1.29
-1 -10 -10 12.38 1.19
-1 10 10 13.35 1.26
1 10 10 12.79 1.14
-1 10 -10 15.57 1.27
1 10 -10 14.74 1.24
-1 -10 -11 6.29 0.7
-1 10 11 6.24 0.81
-1 10 11 7.19 0.79
1 10 11 7.37 0.63
-1 10 -11 6.33 0.81
1 10 -11 7.41 0.74
1 10 -11 7.29 0.75
1 10 -11 7.04 0.74
1 10 -12 11.44 0.96
-1 10 -12 8.97 0.96
-1 10 12 10.09 1.03
1 10 -12 9.49 0.96
1 10 -12 11.48 0.98
-1 10 -13 16.51 1.33
-1 10 13 17.18 1.36
-1 10 13 10.14 1.27
1 10 -13 14.26 1.3
1 10 -13 12.88 1.3
-1 10 -14 35.27 2.69
1 10 -14 31.24 2.63
-1 10 14 34.39 2.68
1 10 -15 39.4 3.1
-1 10 -15 33.9 3.13
-1 10 15 41.2 3.14
-1 10 15 32.16 3.09
1 10 -16 10.13 1.03
-1 10 16 9.66 1.05
1 10 -16 9.98 1.07
-1 10 -16 10.49 1.07
1 10 -17 32.47 3.33
-1 10 -17 44.04 3.37
-1 10 -17 43.24 3.39
1 10 -17 37.64 3.38
-1 10 17 42.89 3.39
1 10 -18 0.23 0.39
-1 10 -18 0.89 0.38
-1 10 18 0.22 0.45
-1 10 -18 0.79 0.52
1 10 -18 0.32 0.5
1 10 -19 0.36 0.5
-1 10 -19 -0.47 0.45
1 10 -19 -0.52 0.48
-1 10 -19 0.39 0.38
1 10 -20 1.69 0.56
-1 10 -20 2.03 0.55
1 10 -20 2.63 0.59
-1 10 -20 1.93 0.47
1 10 -21 5.2 0.84
-1 10 -21 7.14 0.86
1 10 -22 2.68 0.71
-1 10 -22 2.19 0.65
1 10 -23 3.57 0.8
-1 10 -23 5.53 0.83
1 10 -24 0.78 0.6
-1 10 -24 0.67 0.62
-1 10 -25 0.23 0.63
-1 11 0 17.13 1.53
-1 -11 0 17.3 1.49
-1 11 0 19.1 1.55
1 11 0 15.35 1.41
1 11 -1 1.5 0.28
1 11 1 1.57 0.33
-1 -11 1 0.76 0.38
-1 11 -1 1.19 0.41
-1 -11 -1 1.35 0.35
-1 11 1 0.84 0.41
-1 11 1 1.27 0.43
1 11 -2 0.57 0.26
-1 11 2 0.79 0.39
-1 11 -2 0.87 0.42
1 11 2 0.68 0.26
-1 -11 -2 0.41 0.33
-1 11 2 0.77 0.38
1 11 -3 10.38 0.97
1 11 3 8.16 0.9
-1 11 3 12.25 1.06
-1 11 -3 10.56 1.01
-1 -11 -3 13.18 1
-1 11 3 10.19 1.03
-1 11 -4 1.53 0.46
1 11 4 1.43 0.29
-1 11 4 2.66 0.52
-1 -11 -4 1.3 0.34
1 11 -4 2.34 0.41
-1 11 -4 2.72 0.49
-1 11 4 1.89 0.4
1 11 -5 0.21 0.31
-1 11 5 -0.03 0.43
-1 -11 -5 0.29 0.27
-1 11 5 -0.1 0.39
-1 11 -5 1.21 0.48
1 11 5 0.4 0.25
1 11 6 0.64 0.41
-1 11 6 0.86 0.45
1 11 -6 1.37 0.39
-1 11 6 1.15 0.47
1 11 6 1.51 0.31
-1 11 -6 1.72 0.49
1 11 7 10.58 0.9
1 11 7 8.86 0.82
-1 11 7 7.82 0.94
-1 11 -7 8.87 0.97
1 11 -7 9.06 0.9
-1 11 7 8.86 0.95
-1 11 8 0.34 0.49
-1 11 8 0.19 0.36
1 11 8 0.24 0.33
1 11 -8 -0.02 0.4
1 11 8 -0.02 0.24
-1 -11 -9 2.16 0.43
-1 11 9 1.72 0.56
-1 11 9 1.4 0.44
1 11 -9 1.33 0.43
1 11 9 1.22 0.28
-1 -11 -10 0.17 0.34
1 11 -10 0.74 0.42
1 11 10 0.56 0.25
-1 11 10 0.29 0.5
-1 11 10 -0.25 0.44
1 11 -10 0.47 0.39
-1 11 -11 10.17 1.08
-1 11 11 12.03 1.13
1 11 -11 11.57 1.03
1 11 -11 11.42 1.03
-1 11 11 8.2 1.04
-1 11 12 1.01 0.51
1 11 -12 0.8 0.4
1 11 -12 0.76 0.42
-1 11 -12 0.54 0.4
-1 11 12 0.84 0.43
-1 11 13 0.28 0.45
1 11 -13 0.41 0.41
1 11 -13 0.61 0.44
-1 11 -13 0.63 0.45
-1 11 13 0.99 0.44
-1 11 14 0.11 0.5
1 11 -14 -0.06 0.45
-1 11 -14 1.37 0.51
-1 11 14 0.44 0.43
-1 11 15 1.39 0.55
1 11 -15 1.21 0.46
-1 11 -15 1.24 0.58
-1 11 15 2.1 0.46
-1 11 16 0.89 0.53
1 11 -16 1.76 0.5
-1 11 -16 0.95 0.49
-1 11 16 0.89 0.43
1 11 -17 0.51 0.48
-1 11 17 0.31 0.49
-1 11 -17 1.37 0.51
1 11 -17 1.05 0.56
-1 11 -18 0.23 0.53
1 11 -18 1.08 0.53
1 11 -18 0.37 0.42
-1 11 -18 0.46 0.41
-1 11 -19 -0.4 0.49
1 11 -19 0.23 0.53
1 11 -19 0.2 0.44
-1 11 -19 0.37 0.4
1 11 -20 -0.11 0.47
-1 11 -20 -0.53 0.5
1 11 -20 0.49 0.55
-1 11 -20 0.03 0.44
-1 11 -21 0.28 0.58
1 11 -21 1.21 0.59
1 11 -21 0.58 0.59
-1 11 -22 1.08 0.63
1 11 -22 0.62 0.63
-1 11 -23 1.36 0.63
1 11 -23 1.31 0.69
-1 11 -24 0.97 0.64
-1 12 0 12.84 1.1
1 12 0 10.36 0.96
-1 12 0 9.75 1.04
-1 12 -1 20.13 1.84
-1 12 1 19.43 1.84
1 12 -1 23.74 1.75
1 12 1 16.67 1.73
-1 12 1 24.79 1.87
-1 12 -1 20.77 1.83
-1 -12 -1 20.47 1.83
-1 12 2 5.21 0.66
-1 -12 -2 5.98 0.61
-1 12 2 4.19 0.64
1 12 -2 4.14 0.52
-1 12 -2 4.92 0.66
1 12 2 4.63 0.53
-1 12 3 27.9 2.23
1 12 -3 23.87 2.16
1 12 3 25.53 2.13
-1 12 3 23.81 2.18
-1 -12 -3 22.17 2.17
-1 -12 -4 1.29 0.37
-1 12 4 1.66 0.48
-1 12 4 1.42 0.45
1 12 -4 1.5 0.4
-1 12 -4 1.78 0.5
1 12 4 1.46 0.3
-1 12 -5 71.82 5.62
1 12 5 75.13 5.51
-1 12 5 77.82 5.62
-1 12 5 61.26 5.58
1 12 -5 75.16 5.54
1 12 6 62.11 5.16
-1 12 6 72.51 5.23
1 12 -6 54.93 5.11
-1 12 -6 55.85 5.17
1 12 6 81.39 5.12
-1 12 6 49.67 5.13
-1 12 7 138.45 11.85
1 12 -7 148.38 11.79
1 12 7 139 11.76
-1 12 -7 155.82 11.85
-1 12 7 148.23 11.81
-1 12 8 36.88 3.26
1 12 -8 37.74 3.2
-1 12 -8 39.15 3.29
1 12 8 35.89 3.15
-1 12 8 44.25 3.25
-1 12 9 119.61 9.32
1 12 -9 118.98 9.3
1 12 9 113.37 9.21
-1 12 9 104.8 9.29
-1 12 10 15.12 1.47
1 12 -10 16.15 1.42
-1 12 10 13.61 1.4
1 12 -10 17.25 1.44
-1 12 11 0.76 0.39
1 12 -11 0.32 0.4
-1 12 11 0.22 0.45
1 12 -11 1.16 0.4
1 12 -12 8.1 0.87
1 12 -12 7.98 0.87
-1 12 12 8.64 0.92
-1 12 12 8.83 0.89
-1 12 -12 8.06 0.89
-1 12 -13 9.52 0.97
-1 12 13 9.03 0.98
1 12 -13 8.27 0.95
1 12 -13 8.72 0.95
-1 12 13 10.26 0.98
-1 12 14 2.52 0.53
-1 12 14 2.44 0.55
1 12 -14 2.84 0.55
-1 12 -14 2.83 0.57
1 12 -14 1.32 0.49
-1 12 15 11.94 1.06
-1 12 -15 9.76 1.09
-1 12 15 7.77 1.02
1 12 -15 10.19 1.03
-1 12 16 2.43 0.59
1 12 -16 3.84 0.6
-1 12 -16 3.92 0.65
-1 12 17 1.74 0.5
-1 12 -17 2.27 0.56
1 12 -17 2.07 0.52
-1 12 -18 2.41 0.6
1 12 -18 1.15 0.6
1 12 -18 2.67 0.58
-1 12 -18 2.29 0.56
-1 12 -19 0.34 0.52
1 12 -19 0.2 0.53
-1 12 -19 0.79 0.45
1 12 -19 0.34 0.48
-1 12 -20 0.56 0.54
1 12 -20 0.31 0.53
-1 12 -20 -0.44 0.49
1 12 -20 -0.24 0.56
1 12 -21 0.8 0.57
1 12 -21 1.69 0.64
-1 12 -21 0.68 0.61
1 12 -22 2.19 0.66
1 12 -22 2.17 0.67
-1 12 -22 2.18 0.7
-1 12 -23 3.52 0.74
-1 13 0 0.46 0.43
-1 13 0 -0.22 0.44
1 13 0 0.32 0.27
1 13 1 7.63 0.73
1 13 -1 7.32 0.73
-1 13 1 8.26 0.88
-1 13 -1 6.46 0.83
-1 13 -1 6.83 0.84
-1 13 1 7.97 0.83
-1 13 2 0.18 0.46
-1 13 -2 0.73 0.46
-1 13 2 0.29 0.46
1 13 -2 0.56 0.33
1 13 2 0.41 0.3
-1 13 3 9.11 1.01
-1 13 3 8.63 1.03
-1 13 -3 10.86 1.03
1 13 3 9.21 0.9
1 13 -3 9.56 0.94
-1 13 4 0.89 0.43
1 13 4 0.99 0.33
-1 13 -4 0.79 0.57
-1 13 4 1.39 0.5
-1 -13 -4 0.99 0.34
1 13 -4 1.07 0.41
1 13 5 3.33 0.47
-1 13 -5 5.1 0.7
1 13 -5 4.6 0.56
-1 13 5 3.99 0.62
-1 13 5 4.64 0.72
-1 13 -6 0.29 0.48
1 13 6 0.85 0.3
1 13 -6 1.04 0.36
-1 13 6 1.16 0.5
-1 13 6 1.35 0.53
-1 13 -7 1.1 0.59
1 13 7 1.42 0.34
1 13 -7 1.29 0.42
-1 13 7 2.1 0.49
-1 13 7 1.69 0.55
-1 13 -8 2.84 0.64
1 13 8 2.35 0.39
1 13 -8 1.37 0.46
-1 13 8 2.55 0.48
-1 13 8 2.23 0.59
-1 13 -9 5.72 0.68
-1 13 9 4.69 0.72
1 13 -9 2.97 0.6
-1 13 9 3.39 0.57
1 13 -10 0.38 0.4
-1 13 10 0.11 0.51
1 13 -10 0.05 0.4
-1 13 10 0.34 0.39
1 13 -11 -0.21 0.44
-1 13 11 0.54 0.48
1 13 -11 0.05 0.38
-1 13 11 1.09 0.43
1 13 -12 1.32 0.41
-1 13 12 0.76 0.51
1 13 -12 1.03 0.41
-1 13 12 1.11 0.46
1 13 -13 1.16 0.45
-1 13 13 0.88 0.57
-1 13 -13 1.12 0.47
1 13 -13 1.51 0.46
-1 13 13 0.39 0.41
1 13 -14 -0.13 0.42
-1 13 14 0.38 0.54
1 13 -14 0.13 0.45
-1 13 -14 0.8 0.54
-1 13 14 0.57 0.4
1 13 -15 1.15 0.51
-1 13 -15 1.57 0.58
1 13 -15 0.7 0.44
-1 13 15 0.99 0.52
1 13 -16 0.38 0.45
-1 13 -16 0.54 0.5
-1 13 16 -0.36 0.52
-1 13 -17 3.71 0.7
1 13 -17 4.4 0.65
-1 13 -18 -0.6 0.55
-1 13 -18 0.4 0.53
1 13 -18 0.11 0.5
-1 13 -19 0.08 0.56
1 13 -19 0.08 0.55
-1 13 -19 -0.44 0.47
1 13 -19 -0.11 0.51
-1 13 -20 -0.39 0.54
1 13 -20 1.29 0.57
-1 13 -20 -0.6 0.5
1 13 -20 0.68 0.55
1 13 -21 0.65 0.57
1 13 -21 1.05 0.62
-1 13 -21 0.73 0.56
1 13 -22 0.53 0.62
-1 14 0 2.83 0.66
-1 14 0 2.8 0.64
-1 14 -1 119.99 10.01
-1 14 1 120.82 10.01
1 14 -1 117.16 9.94
1 14 1 125.85 9.93
-1 14 -1 139.12 10.03
-1 14 1 113.63 9.99
-1 14 2 13.35 1.25
-1 14 -2 13.88 1.27
-1 14 2 11.9 1.21
1 14 -2 12.38 1.17
1 14 2 11.16 1.12
-1 14 -3 0.91 0.59
-1 14 3 1.59 0.55
-1 14 3 1.74 0.47
1 14 -3 1.09 0.45
1 14 3 0.91 0.37
1 14 4 2.15 0.41
-1 14 -4 2.77 0.63
1 14 -4 2.03 0.48
-1 14 4 2.3 0.59
-1 14 4 1.3 0.58
-1 14 5 42.49 3.61
-1 14 -5 45.3 3.6
1 14 5 42.13 3.51
-1 14 5 34.96 3.55
1 14 -5 47.45 3.55
1 14 6 3.77 0.52
-1 14 -6 4.51 0.7
1 14 -6 4.15 0.59
-1 14 6 4.87 0.73
-1 14 6 5.14 0.65
-1 14 7 28.42 2.51
1 14 7 27.34 2.37
-1 14 -7 28.76 2.54
-1 14 7 29.85 2.46
1 14 -7 28.62 2.43
-1 14 -8 2.61 0.62
1 14 -8 1.25 0.45
-1 14 8 2.07 0.59
-1 14 8 1.9 0.51
-1 14 9 20.09 1.69
-1 14 -9 19.45 1.64
-1 14 9 16.62 1.61
1 14 -9 15.01 1.59
1 14 -10 3.41 0.54
-1 14 10 2.6 0.55
-1 14 -10 3.03 0.64
1 14 -11 -0.19 0.39
1 14 -11 0.1 0.43
-1 14 11 -0.11 0.52
-1 14 11 0.64 0.41
1 14 -12 1.1 0.42
1 14 -12 1.6 0.45
-1 14 12 1.4 0.55
-1 14 12 1.31 0.45
1 14 -13 3.63 0.63
1 14 -13 4.57 0.66
-1 14 13 4.34 0.65
1 14 -14 0.65 0.49
-1 14 -14 1.76 0.6
-1 14 14 1.81 0.54
1 14 -14 1.6 0.48
1 14 -15 12.13 1.34
-1 14 -15 14.32 1.42
-1 14 15 17.3 1.41
1 14 -15 12.76 1.36
-1 14 -16 2.31 0.58
-1 14 16 2.04 0.54
1 14 -16 1.47 0.53
1 14 -16 1.93 0.54
1 14 -17 13.39 1.31
1 14 -17 13.48 1.34
-1 14 -17 12.92 1.36
-1 14 -18 -0.29 0.58
1 14 -18 0.65 0.49
-1 14 -18 0.07 0.51
-1 14 -19 -0.04 0.62
-1 14 -19 0.03 0.48
1 14 -19 0.77 0.55
-1 14 -20 0.16 0.57
1 14 -20 0.69 0.6
-1 14 -20 0.11 0.5
1 14 -20 -0.26 0.51
1 14 -21 4.43 0.81
-1 15 0 11.6 1.08
1 15 0 9.16 0.95
-1 15 0 9.45 1.04
1 15 -1 1.76 0.45
1 15 1 2.04 0.39
-1 15 1 1.1 0.55
-1 15 1 0.61 0.5
-1 15 -1 1.78 0.55
1 15 -2 3.7 0.54
1 15 2 2.78 0.45
-1 15 2 3.53 0.66
-1 15 2 4.01 0.62
-1 15 -2 3.88 0.68
1 15 -3 2.56 0.53
1 15 3 3.1 0.46
-1 15 3 2.06 0.55
-1 15 -3 3.17 0.66
-1 15 3 1.89 0.57
1 15 4 5.98 0.71
-1 15 4 5.2 0.73
-1 15 4 6.76 0.84
1 15 -4 7.61 0.75
-1 15 -4 6.05 0.8
1 15 -5 1.32 0.43
1 15 5 1.53 0.39
-1 15 -5 0.83 0.49
-1 15 5 1.17 0.56
-1 15 5 1.52 0.48
1 15 -6 4.04 0.56
1 15 6 3.32 0.52
-1 15 -6 3.6 0.71
-1 15 6 5.11 0.74
-1 15 6 5.29 0.69
1 15 -7 4 0.61
-1 15 -7 4.35 0.73
-1 15 7 6.32 0.79
-1 15 7 4.29 0.64
1 15 -8 0.6 0.39
-1 15 -8 -0.24 0.47
-1 15 8 0.79 0.58
-1 15 8 -0.15 0.41
1 15 -9 -0.16 0.44
-1 15 -9 -0.04 0.49
-1 15 9 0.67 0.53
-1 15 9 -0.03 0.4
1 15 -10 2.31 0.5
-1 15 10 1.56 0.48
-1 15 10 2.45 0.61
-1 15 -10 2.84 0.6
-1 15 -11 0.4 0.44
1 15 -11 0.4 0.39
-1 15 11 0.59 0.57
-1 15 11 0.07 0.47
1 15 -11 -0.03 0.46
1 15 -12 0.4 0.4
-1 15 12 -0.25 0.53
-1 15 12 0.6 0.5
1 15 -12 -0.03 0.43
-1 15 13 0.37 0.55
1 15 -13 0.19 0.45
1 15 -13 0.36 0.43
-1 15 14 0.24 0.52
1 15 -14 -0.1 0.47
1 15 -14 -0.2 0.46
-1 15 15 0.63 0.56
1 15 -15 0.79 0.51
-1 15 -15 1.34 0.6
1 15 -15 0.89 0.52
-1 15 -16 0.2 0.52
1 15 -16 0.43 0.51
1 15 -16 -0.1 0.44
-1 15 -17 0.04 0.54
1 15 -17 0.14 0.46
1 15 -17 0.45 0.5
-1 15 -18 -0.04 0.59
1 15 -18 0.41 0.55
-1 15 -18 0.28 0.55
1 15 -18 0.19 0.5
-1 15 -19 -0.04 0.52
1 15 -19 0.76 0.56
1 15 -20 0.4 0.56
-1 15 -20 -0.3 0.54
1 16 0 0.18 0.39
-1 16 0 0.38 0.47
1 16 -1 7.95 0.89
1 16 1 8.09 0.85
-1 16 1 9.11 0.95
-1 16 -1 7.76 0.98
-1 16 -2 0.66 0.59
-1 16 2 0.24 0.47
-1 16 2 0.12 0.51
1 16 -2 0.23 0.46
1 16 2 0.33 0.34
-1 16 -3 2.38 0.58
-1 16 3 2.17 0.55
-1 16 3 2.03 0.58
1 16 -3 3.08 0.52
1 16 3 2.04 0.4
-1 16 -4 0.17 0.47
-1 16 4 0.99 0.5
-1 16 4 0.72 0.53
1 16 4 0.96 0.32
1 16 -4 0.36 0.4
-1 16 5 4.23 0.66
-1 16 -5 5.01 0.78
-1 16 5 4.98 0.77
1 16 5 4.38 0.58
1 16 -5 5.32 0.64
-1 16 -6 2.07 0.62
1 16 -6 1.42 0.44
-1 16 6 0.86 0.41
-1 16 6 0.81 0.55
-1 16 7 25.44 2.13
-1 16 -7 26.25 2.12
-1 16 7 22.27 2.06
1 16 -7 20.44 2.01
-1 16 -8 0.64 0.51
-1 16 8 1.14 0.59
1 16 -8 1.2 0.46
-1 16 8 1.14 0.52
-1 16 -9 6.43 0.82
-1 16 9 5 0.8
1 16 -9 5.04 0.75
-1 16 10 1.08 0.49
1 16 -10 2.08 0.47
-1 16 -10 0.49 0.55
-1 16 10 1.46 0.62
-1 16 -11 0.52 0.44
1 16 -11 0.45 0.4
-1 16 11 0.79 0.56
1 16 -11 -0.04 0.5
1 16 -12 0.67 0.42
-1 16 -12 1.42 0.53
-1 16 12 0.87 0.6
1 16 -12 0.2 0.44
1 16 -13 4.03 0.63
-1 16 13 5.65 0.79
1 16 -13 3.52 0.64
1 16 -14 0.39 0.49
-1 16 14 0.55 0.56
1 16 -14 0.14 0.45
1 16 -15 0.78 0.53
1 16 -15 0.96 0.51
1 16 -16 0.36 0.48
1 16 -16 0.74 0.51
-1 16 -16 1.41 0.58
1 16 -17 1.17 0.54
-1 16 -17 0.52 0.59
1 16 -17 1.15 0.54
1 16 -18 -0.04 0.49
-1 16 -18 0.49 0.55
-1 16 -19 0.68 0.56
-1 16 -20 0.39 0.57
1 17 0 1.06 0.47
-1 17 0 1.31 0.63
1 17 1 1.26 0.44
1 17 -1 1.93 0.53
-1 17 1 1.58 0.58
-1 17 -1 1.69 0.58
1 17 2 0.48 0.41
1 17 -2 0.34 0.46
-1 17 -2 0.14 0.46
-1 17 2 0.89 0.5
1 17 -3 0.23 0.43
1 17 3 0.38 0.35
-1 17 -3 -0.17 0.44
-1 17 3 0.95 0.46
1 17 -4 -0.17 0.4
-1 17 4 0.45 0.45
-1 17 -4 0.08 0.52
-1 17 4 0.04 0.52
1 17 -5 0.14 0.37
-1 17 5 0.03 0.47
-1 17 -5 0.04 0.6
-1 17 5 0.22 0.54
1 17 -6 -0.06 0.39
-1 17 -6 0.92 0.55
-1 17 6 0.78 0.45
-1 17 6 -0.04 0.55
1 17 -7 2.02 0.5
-1 17 -7 1.37 0.52
-1 17 7 1.43 0.51
-1 17 7 1.15 0.6
1 17 -8 0.37 0.44
-1 17 8 0.53 0.54
-1 17 -8 0.69 0.56
-1 17 8 0.31 0.46
1 17 -9 0.64 0.45
-1 17 -9 0.25 0.55
-1 17 9 0.4 0.53
-1 17 9 0.31 0.43
1 17 -10 0.8 0.43
-1 17 -10 0.22 0.52
-1 17 10 0.77 0.57
1 17 -10 0.04 0.48
-1 17 -11 1.38 0.52
1 17 -11 1.13 0.43
1 17 -11 0.96 0.51
-1 17 11 1.43 0.6
-1 17 -12 0.66 0.53
1 17 -12 -0.45 0.42
-1 17 12 0.13 0.53
1 17 -12 -0.21 0.44
-1 17 -13 0.69 0.57
1 17 -13 -0.43 0.49
1 17 -13 0.07 0.46
-1 17 13 0.39 0.58
1 17 -14 0.26 0.48
1 17 -14 0.94 0.51
-1 17 14 0.76 0.56
1 17 -15 0.26 0.49
1 17 -15 0.41 0.54
1 17 -16 0.49 0.54
1 18 0 9.29 1.13
-1 18 0 12.93 1.21
1 18 -1 16.81 1.65
1 18 1 16.47 1.64
-1 18 1 17.34 1.72
-1 18 -1 20.29 1.69
1 18 2 -0.09 0.43
1 18 -2 0.56 0.5
-1 18 -2 0.07 0.49
-1 18 2 0.5 0.56
1 18 -3 0.63 0.47
-1 18 -3 0.7 0.58
-1 18 3 1.21 0.51
1 18 -4 1.03 0.5
-1 18 4 1.32 0.52
-1 18 -4 1.59 0.64
1 18 -5 3.25 0.58
-1 18 -5 2.8 0.68
-1 18 5 3.21 0.6
1 18 -6 0.22 0.46
-1 18 6 0.73 0.5
-1 18 -6 0.19 0.47
-1 18 7 3.15 0.68
1 18 -7 1.21 0.49
-1 18 7 1.57 0.54
-1 18 -7 1.73 0.61
-1 18 8 3.38 0.73
1 18 -8 2.82 0.59
-1 18 -8 2.77 0.66
-1 18 8 2.48 0.59
1 18 -9 1.34 0.5
-1 18 -9 0.92 0.6
-1 18 9 1.85 0.67
-1 18 -10 0.19 0.5
1 18 -10 0.03 0.45
-1 18 10 0.87 0.68
-1 18 -11 0.74 0.53
1 18 -11 0.43 0.43
1 18 -11 0.04 0.51
-1 18 11 0.29 0.58
1 18 -12 0.1 0.45
-1 18 -12 0.45 0.55
-1 18 12 0.61 0.63
1 18 -12 0.07 0.48
-1 18 -13 0.4 0.64
1 18 -13 0.19 0.49
-1 18 13 1.37 0.62
1 18 -13 0.69 0.53
1 19 0 -0.03 0.49
-1 19 0 0.04 0.5
1 19 -1 0.83 0.5
-1 19 1 -0.23 0.55
-1 19 -1 -0.5 0.54
1 19 -2 0.95 0.48
-1 19 -2 0.95 0.63
-1 19 2 1.99 0.61
1 19 -3 0.58 0.48
-1 19 3 0.8 0.61
-1 19 -3 0.09 0.57
1 19 -4 0.92 0.5
-1 19 -4 -0.53 0.61
-1 19 4 0.73 0.58
1 19 -5 -0.13 0.5
-1 19 5 1.11 0.58
-1 19 -5 0.61 0.52
1 19 -6 0.53 0.5
-1 19 6 1.18 0.55
-1 19 -6 0.13 0.5
1 19 -7 0.38 0.54
-1 19 -7 -0.31 0.53
1 19 -8 1.51 0.52
-1 19 -8 2.25 0.65
-1 19 -9 0.04 0.45
1 19 -9 0.04 0.43
-1 19 -10 0.91 0.54
1 19 -10 0.41 0.45
1 19 -11 -0.42 0.47
-1 20 0 0.68 0.63
-1 20 1 3.46 0.65
-1 20 -1 2.91 0.72
1 20 -2 0.51 0.53
-1 20 -2 1.01 0.61
-1 20 2 0.04 0.5
1 20 -3 1.55 0.52
-1 20 -3 1.35 0.57
-1 20 3 1.04 0.58
1 20 -4 1.12 0.52
-1 20 4 1.72 0.62
-1 20 -4 0.32 0.52
1 20 -5 1.18 0.55
-1 20 -5 1.32 0.59
-1 20 5 1 0.63
1 20 -6 0.44 0.56
-1 20 -6 -0.27 0.55
1 20 -7 1.43 0.54
-1 20 -7 2.34 0.66
1 20 -8 1.14 0.52
1 20 -9 3.26 0.61
-1 21 0 0.05 0.63
-1 21 -1 0.45 0.56
-1 21 1 0.75 0.65
-1 21 2 -0.65 0.61
-1 21 -2 0.89 0.52
-1 21 -3 0.46 0.54
-1 21 3 -0.2 0.58
1 21 -4 0.32 0.58
1 21 -5 0.04 0.52
1 21 -6 0.77 0.54
2 0 0 1706.17 136.44
-2 0 0 1685.5 136.43
-2 0 -1 -0.33 0.26
-2 0 1 -0.55 0.28
2 0 -1 -0.08 0.29
2 0 1 -0.05 0.24
2 0 2 1002.15 82.81
-2 0 -2 1082 82.81
-2 0 2 1019.64 82.81
2 0 -2 1005.25 82.83
-2 0 -3 0.18 0.17
-2 0 3 0.02 0.19
2 0 -3 -0.1 0.28
-2 0 -4 22.45 1.84
-2 0 4 22.38 1.85
2 0 -4 25.86 1.88
-2 0 -4 19.23 1.84
2 0 -5 0.24 0.23
-2 0 -5 0.01 0.16
-2 0 -5 0.09 0.2
-2 0 -6 150.09 11.98
-2 0 -6 120.66 11.99
-2 0 -7 -0.22 0.15
-2 0 -7 0.01 0.17
-2 0 8 1.68 0.26
2 0 8 1.67 0.24
-2 0 -8 2.56 0.26
-2 0 8 1.76 0.26
-2 0 9 0.04 0.22
2 0 9 0.08 0.17
-2 0 -9 0.07 0.1
-2 0 9 -0.21 0.21
-2 0 -9 0.14 0.17
2 0 -10 -0.18 0.28
-2 0 -10 -0.12 0.18
-2 0 10 -0.12 0.22
-2 0 10 0.01 0.2
2 0 10 0.1 0.18
-2 0 10 -0.02 0.25
2 0 -11 0.48 0.28
-2 0 11 0.03 0.25
-2 0 11 0.15 0.24
2 0 11 0.07 0.2
-2 0 -12 23.7 2.18
-2 0 12 27.13 2.22
2 0 12 29.61 2.2
2 0 -12 26.15 2.25
-2 0 13 0.02 0.26
2 0 -13 0.4 0.33
-2 0 -13 -0.2 0.22
2 0 13 0.6 0.25
2 0 -14 123.4 9.67
-2 0 -14 124.3 9.59
-2 0 14 125.26 9.62
2 0 -14 132.84 9.61
2 0 14 94.08 9.59
2 0 -15 -0.12 0.26
-2 0 15 0.05 0.32
2 0 15 0.56 0.26
-2 0 -15 0.58 0.25
2 0 -16 231.42 19.03
2 0 -16 228.27 18.96
-2 0 16 221.25 18.97
-2 0 -16 252.08 18.95
-2 0 17 0.21 0.33
-2 0 -17 0.01 0.27
-2 0 -17 0.38 0.39
2 0 -17 0.22 0.32
2 0 -17 0.37 0.44
2 0 -18 15.29 1.37
-2 0 18 11.08 1.26
-2 0 -18 15.46 1.35
-2 0 -18 14.98 1.22
-2 0 19 0.17 0.34
-2 0 -19 0.08 0.24
2 0 -19 -0.04 0.47
-2 0 -19 -0.21 0.42
2 0 -20 1.67 0.58
-2 0 -20 1.13 0.52
-2 0 20 2.03 0.37
2 0 -21 0.8 0.52
-2 0 -21 0.04 0.54
2 0 -22 16.12 1.5
-2 0 -22 12.59 1.42
2 0 -23 0.75 0.62
-2 0 -23 -0.41 0.53
2 0 -24 0.33 0.58
-2 0 -24 -0.04 0.55
2 0 -25 -0.14 0.52
-2 0 -25 -0.44 0.58
2 0 -26 1.01 0.56
-2 0 -26 0.9 0.63
2 0 -27 -0.35 0.58
2 0 -28 1.64 0.69
2 -1 0 352.94 27.98
-2 -1 0 344.64 27.94
2 1 0 359.89 27.97
-2 -1 0 340.47 27.96
-2 1 0 340.74 27.97
-2 -1 -1 376.95 27.11
-2 1 1 346.86 27.13
2 1 -1 313.99 27.12
-2 -1 -1 317.48 27.09
-2 -1 1 363.93 27.11
2 -1 -1 315.34 27.13
2 -1 1 334.28 27.12
2 1 1 346.81 27.11
-2 1 -1 292.65 27.11
-2 -1 1 344.55 27.08
2 -1 -2 395.26 31.45
2 -1 2 392.79 31.44
-2 1 -2 383.51 31.45
2 1 2 403.62 31.43
-2 -1 -2 355.59 31.42
-2 1 2 384.19 31.44
2 1 -2 439.62 31.45
-2 -1 2 384.34 31.44
-2 -1 -3 14.06 1.26
-2 1 3 16.91 1.3
2 -1 -3 17.47 1.32
2 1 -3 14.76 1.3
2 1 3 14.87 1.25
-2 1 -3 16.94 1.3
-2 -1 3 15.38 1.27
-2 -1 3 14.84 1.27
-2 1 -3 12.21 1.27
2 1 -4 0.26 0.24
-2 1 -4 0.49 0.21
-2 -1 -4 0.39 0.16
2 -1 -4 0.39 0.26
-2 -1 -4 0.34 0.16
-2 1 -4 0.25 0.23
-2 -1 4 0.31 0.19
-2 1 -4 0.9 0.22
-2 -1 5 54.44 4.25
2 1 -5 59.18 4.27
-2 1 -5 44.77 4.27
-2 -1 -5 63.4 4.23
-2 1 5 52.13 4.2
-2 1 -5 41.19 4.24
-2 -1 -5 42.87 4.22
-2 1 -5 59.53 4.24
-2 1 -6 402.07 29.35
2 1 -6 375.48 29.38
-2 -1 -6 453.37 29.35
-2 1 6 355.62 29.32
-2 -1 6 369.86 29.37
-2 -1 6 380.36 29.36
-2 -1 -6 275.21 29.34
-2 1 -6 344.46 29.37
-2 -1 -7 8.31 0.94
-2 1 7 12 1.02
-2 1 -7 7.83 0.96
-2 -1 -7 11.6 0.98
-2 -1 -7 15.6 0.98
2 -1 7 14.11 1.03
-2 1 -7 9.04 0.99
-2 -1 7 14.35 1.02
-2 -1 7 15.02 1.03
-2 -1 -7 14.14 0.94
-2 -1 -8 381.62 29.95
-2 -1 8 366.08 30.01
-2 1 8 365.52 30.01
2 -1 -8 317.53 30.01
-2 -1 -8 345.68 29.99
-2 1 -8 422.72 29.97
-2 -1 -8 295.75 29.97
-2 1 -8 308.03 29.99
2 -1 8 276.58 29.99
-2 -1 -8 430.67 29.95
-2 -1 8 353.34 30
2 1 -9 55.34 4.59
-2 1 9 55.91 4.64
-2 -1 9 59.11 4.64
2 -1 -9 58.32 4.67
2 -1 9 67.18 4.64
-2 -1 9 61.58 4.64
-2 1 -9 56.84 4.64
-2 -1 -9 71.34 4.6
-2 -1 9 62.43 4.64
-2 1 10 18.72 1.7
2 -1 -10 16.42 1.73
-2 1 -10 15.77 1.7
-2 -1 -10 28.08 1.67
-2 -1 10 19.86 1.69
-2 -1 10 27.3 1.73
2 1 -10 19.05 1.65
2 -1 10 14.52 1.68
2 -1 11 15.69 1.44
2 1 11 21.4 1.44
-2 1 11 14.86 1.45
-2 -1 11 14.75 1.46
2 -1 -11 11.83 1.51
2 1 -11 13.98 1.5
-2 1 -11 19.04 1.47
2 1 -11 18.08 1.42
-2 -1 -11 18.6 1.42
2 -1 12 7.71 0.73
2 1 12 6.24 0.69
2 1 -12 7.34 0.8
2 -1 -12 5.4 0.81
-2 -1 -12 7.4 0.67
-2 1 -12 10.69 0.73
2 1 -12 8.8 0.7
-2 1 12 9.11 0.74
-2 -1 12 6.7 0.73
-2 -1 -13 0.59 0.18
-2 1 -13 0.25 0.1
-2 1 13 0.17 0.28
-2 -1 13 0.19 0.25
2 1 -13 -0.03 0.35
2 -1 -13 0.26 0.41
-2 1 -13 0.2 0.09
2 1 -13 0.92 0.21
2 1 13 0.28 0.18
2 -1 13 0.23 0.25
2 -1 -14 24.03 1.97
2 1 -14 22.74 1.94
-2 1 -14 26.77 1.85
-2 -1 -14 27.31 1.82
-2 1 -14 19.27 1.77
-2 1 14 23.78 1.87
-2 -1 14 22.25 1.85
2 1 14 17.64 1.82
2 -1 14 23.58 1.85
2 1 -14 26.56 1.84
2 -1 -15 6.89 0.89
2 1 -15 7.37 0.86
-2 1 -15 8.03 0.73
-2 -1 -15 5.07 0.67
-2 1 15 9.38 0.78
-2 -1 15 8.83 0.78
2 1 15 6.44 0.7
2 -1 15 9.98 0.75
2 1 -15 9.42 0.74
2 1 -16 1.07 0.53
2 -1 -16 1.82 0.59
-2 1 -16 1.86 0.33
-2 1 16 1.21 0.39
-2 -1 16 0.66 0.38
-2 -1 -16 1.32 0.27
2 1 -16 1.67 0.36
2 -1 -17 0.91 0.55
2 1 -17 -0.03 0.48
-2 1 -17 0.32 0.27
-2 1 17 0.02 0.33
-2 -1 17 0.22 0.38
2 1 -17 0.37 0.35
-2 -1 -17 0.73 0.46
-2 -1 -17 0.42 0.24
2 1 -18 8.62 1.01
2 -1 -18 8 1.01
-2 -1 -18 9.64 0.8
-2 1 -18 9.83 0.86
2 1 -18 9.51 0.89
-2 -1 -18 8.3 0.97
-2 1 18 7.96 0.86
-2 -1 18 8.72 0.87
-2 1 19 0.09 0.29
-2 1 -19 0.17 0.24
2 1 -19 0.07 0.46
2 -1 -19 0.4 0.48
2 1 -19 -0.02 0.32
-2 -1 -19 -0.37 0.43
-2 1 -20 5.97 0.58
2 1 -20 5.25 0.64
-2 1 -20 6.18 0.74
-2 -1 -20 4.42 0.67
-2 1 20 4.95 0.62
2 -1 -20 4.89 0.77
2 1 -20 5.11 0.74
-2 1 -21 7.75 0.85
-2 -1 -21 5.16 0.77
-2 1 21 6.13 0.69
2 1 -21 6.4 0.79
2 -1 -21 5.15 0.8
-2 -1 -22 2.75 0.65
-2 1 -22 3.26 0.72
2 1 -22 3.71 0.62
2 -1 -22 3.02 0.66
-2 -1 -23 1.9 0.64
-2 1 -23 2.59 0.69
2 1 -23 3.51 0.65
2 -1 -23 1.59 0.61
-2 -1 -24 9.83 1.15
-2 1 -24 8.53 1.15
2 -1 -24 9.56 1.1
2 1 -24 10.16 1.14
-2 -1 -25 -0.15 0.58
-2 1 -25 -0.09 0.56
2 -1 -25 0.1 0.59
2 1 -25 0.71 0.6
-2 -1 -26 1.2 0.64
-2 1 -26 0.78 0.61
2 -1 -26 1.33 0.64
2 1 -26 0.79 0.62
2 -1 -27 -0.39 0.68
2 1 -27 0.26 0.62
2 1 -28 0.35 0.56
-2 -2 0 751.21 62.58
-2 2 0 780.66 62.61
2 -2 0 759.46 62.62
2 2 0 815.75 62.6
-2 -2 0 773.1 62.58
-2 -2 0 773.6 62.59
-2 -2 0 799.98 62.59
-2 -2 -1 18.08 1.48
2 2 1 16.98 1.49
2 2 -1 17.66 1.51
-2 2 1 15.04 1.53
2 -2 -1 14.98 1.52
-2 2 -1 13.03 1.53
2 -2 1 18.25 1.52
-2 -2 -1 19.14 1.49
-2 -2 1 16.14 1.49
-2 -2 -1 19.34 1.49
-2 -2 1 19.79 1.5
-2 -2 1 19.91 1.5
-2 -2 -1 19.95 1.49
-2 -2 -2 39.48 3.59
-2 2 -2 52.16 3.63
-2 2 2 37.46 3.61
2 2 -2 42.34 3.6
2 -2 -2 50.73 3.64
-2 2 -2 51.99 3.65
2 2 2 41.11 3.59
-2 -2 -2 38.42 3.58
-2 -2 2 44.63 3.59
-2 2 -2 36.69 3.62
-2 -2 -2 47.1 3.58
-2 -2 2 48.77 3.61
-2 -2 -2 49.61 3.59
-2 -2 2 46.82 3.61
-2 -2 -3 7.88 0.65
-2 2 -3 6.74 0.66
-2 -2 3 7.25 0.63
-2 -2 -3 7.09 0.61
2 2 -3 5.38 0.66
2 2 3 7.75 0.62
2 -2 -3 6.51 0.7
-2 2 -3 6 0.67
-2 -2 -3 7.09 0.61
-2 -2 3 7.82 0.66
-2 -2 3 7.7 0.66
-2 -2 -3 6.2 0.61
-2 2 -4 2.23 0.31
-2 -2 -4 2.35 0.3
-2 2 -4 2.11 0.3
-2 -2 4 2.56 0.31
-2 -2 -4 2.67 0.24
2 2 -4 2.49 0.33
2 2 4 2.1 0.25
-2 2 -4 2.02 0.36
-2 -2 -4 2.21 0.24
-2 -2 -4 2.44 0.24
-2 -2 -5 0.06 0.22
-2 2 -5 0.17 0.16
-2 -2 5 0.19 0.19
2 2 -5 0.11 0.23
-2 -2 -5 0.33 0.12
-2 2 -5 -0.17 0.2
-2 -2 -5 0.06 0.09
-2 -2 -5 0.08 0.12
-2 -2 -5 -0.05 0.1
-2 -2 6 12.07 0.64
2 2 -6 12.48 0.68
-2 2 6 5.53 0.61
-2 -2 -6 3.18 0.53
-2 -2 6 6.91 0.6
-2 -2 -6 6.88 0.53
-2 2 6 9.11 0.55
-2 -2 -6 5.81 0.62
-2 -2 -6 6.61 0.54
-2 -2 6 5.28 0.59
-2 -2 -6 3.54 0.53
-2 2 -6 12.58 0.66
2 -2 6 9.82 0.66
-2 -2 -7 9.08 0.8
2 -2 7 8.11 0.86
-2 2 -7 8.99 0.87
2 2 -7 12.31 0.79
-2 -2 7 9.63 0.85
-2 -2 -7 10.82 0.89
-2 2 7 8.73 0.81
2 2 -7 11.46 0.9
-2 2 7 11.36 0.88
-2 -2 -7 6.06 0.8
2 -2 -7 12.41 0.94
-2 2 -7 10.09 0.84
-2 -2 7 9.85 0.86
-2 2 -8 247.67 24.21
2 -2 8 332.06 24.23
2 2 -8 319.46 24.17
-2 2 -8 236.86 24.19
-2 -2 -8 282.58 24.17
-2 -2 -8 391.1 24.16
-2 2 8 281.9 24.18
-2 -2 -8 307.83 24.24
-2 2 8 291.61 24.23
2 -2 -8 320.79 24.26
-2 -2 -8 227.7 24.17
-2 -2 8 283.12 24.21
-2 -2 8 295.78 24.22
2 -2 9 97.19 9.39
2 2 -9 130.99 9.35
-2 2 -9 97.71 9.36
-2 2 -9 164.25 9.45
-2 -2 -9 91.9 9.35
-2 -2 -9 123.17 9.43
-2 2 9 127.37 9.41
2 -2 -9 109.99 9.44
-2 -2 -9 146.24 9.37
-2 -2 9 117.52 9.39
-2 -2 9 123.68 9.4
2 -2 10 56.93 4.55
2 2 -10 61.31 4.51
-2 2 -10 73.62 4.57
-2 -2 -10 42.17 4.49
-2 2 10 59.85 4.56
2 -2 -10 59.06 4.61
-2 -2 10 55.85 4.55
-2 -2 10 53.29 4.54
-2 -2 -10 56.55 4.58
-2 -2 -11 1.89 0.24
2 -2 11 3.82 0.37
2 -2 -11 1.54 0.44
-2 -2 11 2.15 0.34
-2 2 -11 2.82 0.38
2 2 11 3.87 0.29
-2 -2 -11 2.68 0.43
2 2 -11 2.84 0.3
-2 -2 -12 31.23 2.4
2 2 -12 33.36 2.53
2 -2 -12 33.4 2.54
2 -2 12 27.3 2.46
-2 -2 12 36.95 2.48
-2 2 -12 35.94 2.48
2 2 -12 34.74 2.44
-2 -2 -12 34.3 2.52
2 2 -13 0.1 0.2
-2 -2 -13 0.13 0.13
2 2 -13 0.03 0.38
2 -2 -13 0.11 0.38
-2 -2 13 0.27 0.28
2 -2 13 0.5 0.27
2 2 13 -0.01 0.18
2 -2 13 0.14 0.15
-2 2 -14 48.58 3.95
-2 -2 -14 41.55 3.88
2 2 -14 47.83 4
2 -2 -14 49.28 4.01
2 -2 14 54.92 3.95
2 2 14 38.02 3.89
-2 2 14 50.73 3.95
-2 -2 14 50.85 3.95
2 -2 14 43.54 3.89
2 2 -14 53.8 3.92
-2 2 -14 59.72 3.89
2 2 -15 1.93 0.33
-2 2 -15 2.02 0.39
-2 -2 -15 2.48 0.26
2 2 -15 1.62 0.5
2 -2 -15 2.58 0.53
2 -2 15 2.97 0.39
-2 2 -15 2.27 0.24
-2 2 -15 2.27 0.24
-2 -2 15 1.94 0.36
-2 2 15 1.24 0.4
2 2 -16 15.86 1.27
-2 -2 -16 11.37 1.2
2 2 -16 15.97 1.38
2 -2 -16 17.16 1.42
-2 2 -16 13.11 1.27
-2 -2 16 18.06 1.3
-2 2 -16 15.99 1.19
-2 2 16 13.47 1.29
-2 2 -16 13.73 1.19
2 -2 16 15.35 1.29
2 2 -17 1.4 0.49
2 -2 -17 1.48 0.51
-2 -2 -17 1.17 0.23
2 2 -17 1.38 0.35
-2 -2 -17 1.07 0.44
-2 2 17 1.53 0.38
-2 2 -17 1.78 0.34
-2 2 -18 5.36 0.59
-2 2 18 5.69 0.61
2 -2 -18 5.94 0.79
2 2 -18 6.01 0.76
2 2 -18 5.48 0.61
-2 -2 -18 4.66 0.68
2 -2 -19 0.39 0.47
2 2 -19 0.92 0.47
-2 2 -19 0.39 0.31
-2 2 19 0.43 0.33
-2 -2 -19 0.1 0.4
2 2 -19 0.21 0.3
2 -2 -20 3.57 0.67
2 2 -20 3.36 0.63
-2 2 -20 3.42 0.49
-2 2 20 3.24 0.47
-2 -2 -20 3.09 0.59
2 2 -20 3.78 0.49
2 2 -21 -0.6 0.54
2 -2 -21 0.61 0.52
-2 2 -21 0.49 0.3
-2 -2 -21 0.59 0.51
-2 2 21 0.5 0.34
-2 2 -22 9.2 0.96
-2 -2 -22 7.77 0.93
2 2 -22 5.74 0.92
2 -2 -22 7.21 0.99
-2 -2 -23 -0.39 0.56
-2 2 -23 0.13 0.55
2 -2 -23 1.05 0.67
2 2 -23 0.3 0.56
-2 2 -24 1.76 0.66
-2 -2 -24 1.96 0.62
2 -2 -24 1.71 0.69
2 2 -24 2.67 0.63
-2 2 -25 0.41 0.61
-2 -2 -25 0.41 0.56
2 2 -25 0.53 0.53
2 -2 -25 1.13 0.61
2 -2 -26 0.81 0.62
-2 2 -26 1.92 0.71
-2 -2 -26 2.24 0.69
2 2 -26 3.33 0.73
2 2 -27 1.03 0.61
2 -2 -27 -0.29 0.6
-2 -3 0 33.4 2.68
-2 -3 0 31.85 2.67
2 3 0 31.89 2.68
-2 3 0 36.58 2.74
-2 -3 0 33.15 2.68
2 3 0 33.27 2.66
-2 3 0 33.92 2.72
2 -3 0 28.18 2.71
-2 -3 -1 46.27 4
-2 -3 1 60.55 4.02
-2 -3 1 59.15 4.01
-2 -3 -1 46.67 3.99
2 3 1 53.59 4.01
2 3 -1 49.3 4.02
-2 3 1 57.32 4.05
-2 3 -1 45.44 4.05
2 -3 -1 41.41 4.04
-2 -3 -1 43.76 4
-2 -3 1 57.25 4.02
2 3 1 47.74 3.99
-2 3 -1 50.67 4.05
2 3 -1 44.41 3.98
-2 3 -1 43.5 4.03
2 3 -2 7.39 0.57
-2 -3 -2 5.96 0.58
-2 -3 2 6.83 0.61
-2 -3 -2 6.33 0.58
2 3 -2 7.05 0.62
-2 -3 2 6.1 0.59
2 3 2 7 0.6
2 -3 -2 6.08 0.67
-2 3 -2 7.51 0.69
-2 -3 -2 6.3 0.58
-2 -3 2 6.86 0.61
-2 3 -2 6.21 0.63
-2 3 -2 5.77 0.65
-2 -3 -3 2.27 0.32
2 3 -3 2.79 0.25
-2 -3 -3 3.05 0.27
-2 -3 3 2.7 0.32
-2 -3 -3 3.31 0.26
-2 -3 3 2.24 0.3
2 3 -3 2.52 0.35
-2 -3 -3 2.81 0.27
-2 -3 3 2.57 0.32
-2 3 -3 1.91 0.4
2 3 3 1.31 0.27
-2 3 -3 2.18 0.37
-2 3 -3 2.48 0.35
-2 -3 4 161.38 12.57
2 3 -4 163.78 12.59
-2 -3 -4 155.11 12.54
-2 3 -4 174.98 12.59
2 3 4 151.55 12.54
-2 3 -4 162.89 12.6
-2 3 -4 186.53 12.63
-2 -3 -4 148.56 12.59
-2 -3 -4 143.98 12.55
-2 -3 4 143.89 12.57
-2 -3 5 1.41 0.27
-2 3 5 1.04 0.28
2 3 -5 1.59 0.31
-2 -3 -5 1.31 0.28
-2 3 -5 1.59 0.3
-2 -3 -5 1.48 0.18
2 -3 5 1.19 0.33
-2 -3 -5 1.87 0.17
-2 -3 6 185.94 12.93
-2 -3 -6 183.07 12.87
2 3 -6 186.09 12.94
-2 3 6 179.09 12.95
2 -3 -6 159.98 12.95
2 -3 6 144.71 12.93
-2 3 -6 182.5 12.94
-2 3 -6 196.79 12.93
-2 -3 -6 194.81 12.95
2 -3 7 50.05 3.95
-2 3 -7 47.62 3.94
-2 3 -7 51.92 3.92
-2 -3 -7 44.43 3.94
2 -3 7 58.41 3.93
-2 -3 7 50.07 3.92
2 3 -7 52.01 3.95
-2 3 7 40.9 3.92
2 -3 -7 49.37 3.96
-2 -3 7 43.29 3.92
-2 -3 7 41.91 3.92
-2 -3 -8 8.61 0.67
2 -3 8 11.32 0.64
-2 3 8 9.13 0.55
-2 3 -8 3.51 0.58
2 3 -8 11.99 0.7
-2 -3 8 4.39 0.59
-2 3 8 6.6 0.6
-2 -3 -8 4.02 0.5
-2 3 -8 9.81 0.6
2 -3 -8 4.79 0.65
-2 -3 8 4.91 0.58
2 -3 8 4.5 0.6
-2 3 -9 109.4 7.6
-2 3 9 102.1 7.59
2 -3 -9 92.12 7.63
2 -3 9 88.95 7.58
-2 3 -9 85.25 7.56
-2 3 9 92.97 7.55
2 -3 9 105.52 7.58
-2 -3 -9 95.58 7.61
-2 -3 9 81.87 7.57
-2 -3 9 88.8 7.58
2 -3 -10 31.2 2.64
-2 -3 10 30.28 2.59
2 -3 10 32.77 2.57
-2 -3 -10 31.57 2.62
-2 3 10 28.09 2.55
2 -3 10 32.41 2.58
-2 3 -10 33.33 2.6
2 -3 -11 37.57 2.67
-2 -3 -11 32.87 2.64
2 -3 11 30.33 2.56
-2 -3 11 33.85 2.6
2 -3 11 28.76 2.59
-2 3 -11 26.1 2.62
-2 3 -12 36.04 2.16
-2 -3 -12 25.06 2.15
-2 -3 -12 27.96 2.02
2 -3 -12 30.8 2.19
-2 -3 -12 15.47 2.04
2 -3 12 28.44 2.07
2 -3 12 19.96 2.1
-2 -3 12 29.89 2.12
-2 -3 -13 5.37 0.48
2 3 -13 5.97 0.68
2 -3 13 5.88 0.52
-2 -3 13 6.48 0.59
2 -3 -13 5.45 0.68
2 -3 13 5.75 0.6
-2 3 -13 5.03 0.58
2 -3 14 0.93 0.18
2 3 -14 0.25 0.43
-2 -3 -14 0.62 0.13
-2 3 -14 1.56 0.36
2 -3 -14 0.19 0.43
2 -3 14 1.15 0.34
2 3 14 0.24 0.17
2 3 -15 0.57 0.47
-2 -3 -15 0.57 0.16
2 -3 -15 0.52 0.49
-2 3 -15 1.37 0.35
-2 3 -15 0.6 0.18
2 3 -15 0.65 0.26
2 3 -16 11.16 1.06
-2 -3 -16 8.88 0.82
2 -3 -16 10.96 1.08
-2 3 -16 14.11 0.97
2 3 -16 11.66 0.91
-2 3 -16 8.62 0.83
-2 3 -16 8.87 0.83
-2 3 16 11.86 0.94
2 -3 -17 3.53 0.66
2 3 -17 3.56 0.66
-2 3 -17 3.98 0.51
-2 3 17 4.1 0.52
2 3 -17 3.25 0.48
2 3 -18 0.88 0.51
-2 3 -18 2.1 0.36
2 -3 -18 1.5 0.51
-2 3 18 1.24 0.37
-2 -3 -18 1.54 0.5
2 3 -18 1.48 0.33
2 3 -19 0.81 0.45
-2 3 -19 0.65 0.32
2 -3 -19 -0.12 0.5
-2 -3 -19 0.11 0.43
2 3 -19 0.27 0.28
-2 3 19 0.33 0.33
2 3 -20 7.29 0.85
-2 -3 -20 5.14 0.82
2 -3 -20 6 0.86
-2 3 20 5.59 0.7
-2 3 -21 0.07 0.36
2 3 -21 -0.27 0.5
-2 3 21 -0.02 0.34
-2 -3 -21 -0.37 0.46
2 -3 -21 0.5 0.5
2 -3 -22 0.86 0.56
-2 -3 -22 0.4 0.49
2 3 -22 0.16 0.52
2 -3 -23 1.14 0.57
-2 -3 -23 1.68 0.62
2 3 -23 0.74 0.61
2 -3 -24 7.01 0.94
-2 3 -24 7.64 0.92
-2 -3 -24 5.68 0.94
2 3 -24 6.76 0.99
2 -3 -25 0.55 0.53
-2 -3 -25 0.1 0.57
-2 3 -25 0.32 0.54
2 3 -25 0.05 0.63
2 -3 -26 0.33 0.57
2 3 -26 0.09 0.53
-2 -3 -26 -0.37 0.61
-2 3 -26 0.05 0.55
2 3 -27 0.29 0.58
2 4 0 1349.14 111.99
-2 -4 0 1466.77 111.99
2 4 0 1412.38 112
-2 4 0 1299.72 112.02
-2 4 0 1365.55 112.06
-2 4 0 1379.61 112.05
2 4 0 1400.89 112
-2 -4 0 1444.69 112.01
2 4 0 1349.86 112
2 4 1 0.4 0.19
2 4 -1 0.23 0.18
-2 -4 1 0.55 0.23
-2 -4 1 0.4 0.19
-2 -4 -1 0.56 0.16
2 4 -1 0.4 0.21
2 4 1 0.39 0.19
-2 4 -1 0.25 0.32
-2 4 -1 0.24 0.33
-2 4 1 0.78 0.33
-2 4 -1 0.6 0.32
2 4 1 0.72 0.21
2 4 -1 0.58 0.24
2 4 -1 0.93 0.24
2 4 1 0.68 0.21
2 4 -2 117.25 9.72
2 4 2 113.25 9.7
-2 -4 -2 115.21 9.69
-2 -4 2 121.46 9.71
2 4 -2 133.19 9.73
2 4 2 134.18 9.7
-2 4 -2 125.09 9.77
2 4 2 108.94 9.7
-2 4 -2 106.7 9.75
-2 4 -2 135.91 9.75
2 4 2 109.34 9.7
2 4 -2 116.31 9.72
-2 -4 2 138.85 9.73
2 4 -3 17.38 1.65
2 4 3 17.84 1.62
2 4 3 20.74 1.65
-2 -4 -3 19.79 1.61
-2 -4 3 18.63 1.64
2 4 -3 21.36 1.66
2 4 3 20.43 1.62
-2 4 -3 21.75 1.71
-2 4 -3 18.33 1.67
-2 4 -3 19.47 1.69
-2 -4 3 24.93 1.66
2 4 -3 19.27 1.66
2 4 3 18.33 1.62
2 -4 4 33.34 3.16
-2 -4 4 47.15 3.17
-2 -4 -4 45.29 3.12
2 4 4 38.62 3.12
-2 4 4 27.85 3.17
-2 4 -4 25.7 3.16
2 4 4 27.81 3.14
2 4 -4 44.2 3.18
2 4 4 37.61 3.13
-2 -4 4 28.88 3.14
2 4 -4 46.51 3.18
-2 -4 -5 12.58 1.28
2 -4 5 17.65 1.31
-2 -4 5 13.61 1.27
-2 -4 -5 19.06 1.23
2 4 -5 13.43 1.29
-2 4 5 11.97 1.31
2 4 5 16.56 1.23
2 -4 -5 11.68 1.34
-2 4 -5 13.12 1.32
2 -4 5 14.65 1.32
-2 4 -5 12.82 1.28
2 4 5 11.96 1.24
2 4 -5 13.33 1.28
2 4 -6 310.03 24.34
-2 4 6 279.05 24.33
2 -4 -6 289.02 24.35
-2 -4 6 296.47 24.32
-2 4 -6 274.12 24.32
2 -4 6 260.07 24.33
-2 4 -6 322.28 24.35
-2 -4 -6 327.47 24.35
2 -4 6 382.72 24.35
-2 -4 -7 38.25 3.05
2 -4 7 40.48 3.04
-2 -4 7 33.33 3
2 4 -7 38.49 3.04
-2 4 7 37.69 3.04
2 -4 -7 39.71 3.1
-2 4 -7 38.87 3.03
-2 4 -7 31.32 3.03
2 -4 7 36.54 3.04
-2 -4 7 34.99 3.01
2 -4 8 4.26 0.5
2 -4 -8 3.17 0.53
-2 4 8 4.43 0.39
-2 -4 -8 3.76 0.54
-2 4 -8 4.41 0.5
2 4 -8 5.4 0.51
-2 -4 8 3.59 0.42
2 -4 8 3.88 0.44
-2 4 8 3.03 0.44
-2 -4 8 4.15 0.44
-2 4 -8 4.32 0.44
-2 -4 -8 3.24 0.35
2 4 -8 2.72 0.43
-2 -4 -9 40.85 3.28
-2 4 9 38.45 3.21
2 4 -9 35.13 3.25
-2 4 9 32.98 3.23
2 -4 -9 34.25 3.27
2 -4 9 36.54 3.25
-2 4 -9 44.26 3.27
-2 4 -9 44.39 3.24
2 -4 9 45.97 3.23
2 -4 -10 3.23 0.55
-2 4 -10 4.7 0.48
-2 4 -10 4.97 0.56
-2 4 10 3.98 0.45
-2 -4 -10 2.8 0.55
2 -4 10 4.88 0.51
2 -4 11 3.82 0.5
2 -4 -11 4.26 0.56
-2 4 -11 4.56 0.55
-2 -4 -11 3.02 0.53
-2 4 11 3.37 0.42
2 -4 11 5.42 0.49
2 -4 12 1.56 0.37
2 -4 -12 0.99 0.49
-2 4 -12 2.4 0.37
-2 4 12 1.56 0.26
-2 -4 -12 2 0.42
2 -4 12 1.85 0.32
2 -4 -13 0.35 0.45
-2 -4 -13 0.19 0.41
-2 4 -13 0.24 0.36
2 -4 13 0.25 0.25
-2 4 -14 124.34 7.94
2 -4 -14 108.16 8
2 4 -14 109.93 7.96
2 4 -15 24.65 2.1
-2 4 -15 24.81 2.09
2 -4 -15 21.84 2.13
2 -4 -16 101.18 7.29
2 4 -16 98.36 7.25
-2 4 -16 111.6 7.22
2 -4 -17 1.69 0.56
2 4 -17 1.71 0.52
-2 4 -17 2.62 0.43
-2 4 -17 1.04 0.24
2 4 -18 9.79 1.04
2 -4 -18 8.89 1.03
-2 -4 -18 9.44 1.03
-2 4 18 9.72 0.9
-2 4 -18 8.4 0.92
2 4 -18 9.95 0.88
2 4 -19 -0.04 0.49
2 4 -19 -0.06 0.28
-2 -4 -19 -0.04 0.46
-2 4 19 -0.08 0.33
-2 4 -19 -0.02 0.31
2 -4 -19 -0.04 0.49
2 4 -20 5.29 0.8
-2 -4 -20 4.86 0.76
-2 4 20 5.76 0.6
-2 4 -20 4.13 0.61
2 -4 -20 5.64 0.8
2 4 -21 0.62 0.56
-2 4 -21 1.55 0.38
2 -4 -21 0.49 0.59
-2 -4 -21 0.67 0.52
2 4 -22 5.28 0.77
-2 4 -22 5.93 0.65
-2 -4 -22 4.21 0.79
2 -4 -22 3.6 0.77
2 -4 -23 0.52 0.61
-2 -4 -23 0.96 0.62
2 4 -23 0.88 0.56
2 -4 -24 0.52 0.6
-2 -4 -24 0.67 0.61
2 4 -24 0.59 0.63
2 -4 -25 0.75 0.6
2 4 -25 0.43 0.61
-2 -4 -25 -0.15 0.56
2 4 -26 -0.1 0.66
-2 -4 -26 1.03 0.59
-2 4 -26 0.71 0.5
2 4 -27 0.05 0.63
2 5 0 27.77 2.81
-2 5 0 33.92 2.86
-2 -5 0 34.38 2.8
2 5 0 32.99 2.82
2 5 0 34.47 2.82
2 5 1 4.05 0.41
-2 -5 -1 3.96 0.37
-2 -5 1 4.49 0.41
2 5 1 4 0.39
2 5 -1 3.46 0.4
-2 5 -1 4.01 0.49
2 5 1 4.03 0.41
2 5 -1 4.18 0.42
-2 5 -1 2.04 0.49
-2 5 -1 3.43 0.51
2 5 1 3.76 0.4
2 5 -1 3.71 0.4
-2 -5 -2 59.93 4.11
-2 -5 2 55.7 4.13
2 5 2 47.84 4.1
2 5 -2 48.07 4.12
-2 5 -2 53.04 4.17
-2 5 -2 42.69 4.16
-2 5 -2 45.03 4.15
2 5 2 47.57 4.11
2 5 -2 54.38 4.13
2 5 2 45.22 4.11
2 5 -2 53.25 4.13
2 5 2 51.76 4.12
-2 -5 3 87.99 7.24
2 5 -3 96.44 7.24
2 5 3 88.56 7.21
2 5 3 77.76 7.22
2 5 -3 96.78 7.25
-2 5 3 95.09 7.28
-2 5 -3 75.24 7.27
2 5 3 73.02 7.21
2 5 -3 105.86 7.26
-2 -5 -3 91.05 7.21
2 5 3 96.71 7.24
2 -5 3 116.39 7.29
2 5 4 292.91 22.27
2 5 -4 311.19 22.31
-2 -5 -4 259.59 22.25
-2 -5 4 287.9 22.29
2 5 -4 292.03 22.29
2 5 4 249.86 22.25
-2 5 4 277.46 22.32
2 -5 -4 252.83 22.33
2 -5 4 326.68 22.33
-2 5 4 254.94 22.33
2 5 4 258.37 22.28
-2 5 -4 272.49 22.32
2 -5 4 307.51 22.34
-2 5 -4 284.03 22.32
2 5 4 277.86 22.27
2 5 -4 316.72 22.31
2 5 5 78.97 5.08
2 5 -5 72.41 5.12
-2 5 -5 68.97 5.15
2 -5 5 48.86 5.12
-2 -5 -5 59.73 5.05
-2 5 5 60.27 5.14
2 -5 5 62.86 5.13
2 5 5 66.02 5.11
-2 -5 5 60.91 5.11
2 5 -5 71.11 5.11
2 5 5 50.95 5.05
-2 5 5 72.95 5.14
2 -5 -5 65.22 5.16
-2 5 -5 56.29 5.12
2 5 5 74.08 5.08
2 5 -5 72.63 5.13
2 5 6 411.22 32.92
2 -5 6 413.95 32.99
-2 5 -6 411.13 32.99
2 5 6 390.56 32.95
-2 5 -6 378.28 32.96
-2 5 6 421.95 33
-2 -5 6 427.38 32.97
2 5 -6 413.17 32.96
-2 5 6 386.07 32.98
2 -5 -6 432.29 33.01
2 -5 6 416.91 32.97
2 5 6 411.86 32.92
2 -5 7 211.43 16.96
-2 5 -7 206.48 16.95
-2 5 -7 194.16 16.94
-2 -5 -7 210.22 16.9
2 5 7 200.95 16.89
-2 5 7 217.73 16.97
-2 -5 7 211.14 16.94
2 5 -7 219.82 16.94
-2 5 7 204.91 16.94
2 -5 -7 209.65 16.98
2 -5 7 243.7 16.95
2 5 7 207.42 16.89
-2 5 8 15.14 1.28
2 5 -8 17.72 1.27
-2 5 8 11.31 1.24
2 -5 -8 13.88 1.32
2 5 -8 10.93 1.24
2 5 8 14.97 1.17
-2 -5 -8 18.17 1.2
-2 5 -8 11.87 1.24
2 -5 8 15.56 1.27
-2 5 -8 9.99 1.25
2 -5 8 11.3 1.26
-2 5 9 101.3 9.6
-2 -5 -9 119.76 9.65
2 5 -9 137.46 9.65
2 5 -9 122.36 9.64
2 -5 -9 140.14 9.7
2 -5 9 127.34 9.65
-2 5 -9 143.2 9.67
-2 5 -9 148.33 9.64
2 -5 9 130.53 9.65
-2 -5 -9 101.66 9.57
2 5 -9 110.14 9.62
-2 5 -10 56.13 3.41
2 -5 10 52.18 3.36
2 5 -10 54.16 3.38
2 -5 10 53.5 3.36
2 -5 -10 49.49 3.44
-2 5 -10 47.6 3.33
-2 5 10 50.91 3.31
-2 -5 -10 54.09 3.4
2 5 -10 53.89 3.35
2 -5 -11 0.6 0.44
2 5 -11 1.11 0.3
-2 5 -11 1.09 0.38
-2 5 11 1.07 0.25
-2 -5 -11 1.72 0.44
2 -5 11 1.25 0.32
2 -5 -12 2.98 0.54
-2 5 -12 3.22 0.5
-2 -5 -12 3.39 0.55
-2 5 12 3.12 0.36
2 -5 12 2.81 0.41
-2 5 -13 7.57 0.76
-2 -5 -13 7 0.8
2 -5 13 7.54 0.68
2 -5 -13 5.86 0.76
-2 5 13 6.18 0.65
2 -5 -14 1.36 0.48
-2 5 -14 1.18 0.39
2 -5 14 1.72 0.32
2 -5 -15 8.35 0.93
2 5 -15 6.62 0.93
-2 5 -16 2.18 0.54
2 5 -16 1.77 0.53
2 -5 -16 2.86 0.54
2 5 -17 1.01 0.48
2 -5 -17 0.86 0.48
-2 5 -17 0.44 0.4
-2 5 -17 0.9 0.23
2 -5 -18 10.29 1.13
2 5 -18 10.77 1.15
-2 5 -18 12.36 1.1
-2 5 -19 0.07 0.36
2 5 -19 0.83 0.48
2 -5 -19 -0.18 0.48
-2 5 19 -0.1 0.3
-2 -5 -19 0.73 0.5
-2 5 19 0.29 0.33
-2 5 20 2.06 0.43
2 5 -20 2.08 0.59
2 -5 -20 2.53 0.58
-2 5 20 2.05 0.42
-2 -5 -20 1.87 0.58
-2 5 -20 2.04 0.43
2 5 -21 0.97 0.55
-2 5 21 0.6 0.38
2 -5 -21 -0.3 0.49
-2 -5 -21 0.41 0.5
-2 5 -21 0.91 0.41
-2 5 -22 0.34 0.4
2 -5 -22 -0.26 0.51
-2 -5 -22 -0.45 0.54
2 5 -22 0.09 0.58
2 -5 -23 6.31 0.77
-2 5 -23 5.36 0.67
2 5 -24 6.76 0.95
2 -5 -24 6.69 0.88
2 5 -25 0.86 0.64
2 5 -26 -0.1 0.59
2 6 0 510 41.82
-2 6 0 538.36 41.88
-2 -6 0 534.64 41.81
2 6 0 522.33 41.82
2 6 0 497.63 41.82
2 6 -1 49.15 4.7
2 6 1 60.47 4.69
-2 6 -1 59.49 4.76
2 6 1 61.09 4.71
2 6 -1 56.97 4.71
-2 -6 -1 50.82 4.69
-2 -6 1 59.36 4.71
2 6 1 61.24 4.71
2 6 -1 56.86 4.72
2 6 1 66.2 4.73
2 -6 1 63.94 4.75
-2 6 2 3.79 0.51
-2 6 -2 2.47 0.44
-2 6 2 2.54 0.44
-2 -6 -2 2.71 0.32
-2 6 -2 2.89 0.46
2 6 2 2.83 0.39
-2 -6 2 3.75 0.39
2 6 2 2.51 0.31
2 6 -2 3.18 0.37
2 -6 2 4.37 0.46
2 6 2 3.43 0.35
2 6 -2 3.01 0.38
2 6 2 3.92 0.36
2 6 -2 2.96 0.37
-2 6 -3 6.84 0.86
2 6 3 10.59 0.81
2 6 -3 7.82 0.83
-2 -6 3 11.39 0.86
2 6 -3 10.41 0.84
2 6 3 9.2 0.79
-2 6 -3 6.97 0.86
-2 6 3 10.51 0.91
-2 -6 -3 8.37 0.79
2 6 3 9.5 0.81
2 6 -3 9.43 0.84
2 6 3 8.89 0.83
2 -6 3 11.08 0.89
-2 6 -4 26.81 2.7
2 -6 4 33.26 2.71
2 6 4 43.09 2.65
2 6 -4 28.94 2.66
-2 -6 -4 33.26 2.62
-2 -6 4 32.21 2.66
2 6 -4 31.29 2.66
2 6 4 26.27 2.61
-2 6 4 32.2 2.71
-2 6 -4 27.36 2.69
-2 6 4 35.33 2.69
2 -6 4 37.49 2.7
2 6 4 34.55 2.67
2 6 4 38.68 2.64
2 6 -4 27.71 2.66
-2 6 -5 17.52 1.51
-2 -6 -5 13.79 1.41
2 -6 5 14.34 1.49
-2 6 -5 16.9 1.5
2 6 5 18.85 1.43
2 6 -5 16.47 1.47
2 6 5 16.96 1.47
-2 -6 5 20.32 1.48
2 6 -5 18.44 1.48
2 6 5 17.69 1.4
-2 6 5 16.27 1.51
2 -6 -5 17.96 1.55
-2 6 5 15.56 1.5
2 -6 5 19.25 1.49
2 6 5 19.52 1.43
2 6 -5 19.12 1.49
-2 6 -6 104.61 9.48
2 -6 6 122.31 9.49
-2 6 -6 99.53 9.46
-2 -6 -6 111.43 9.42
2 6 6 118.73 9.4
2 6 6 97.07 9.44
-2 -6 6 123.89 9.45
2 6 -6 113.62 9.45
-2 6 6 128.54 9.47
2 -6 -6 98.63 9.49
-2 6 6 121.12 9.48
2 -6 6 133.53 9.47
2 6 6 128.79 9.41
2 6 7 126.67 10.29
-2 6 7 155.29 10.41
2 6 7 136.04 10.35
2 6 -7 128.37 10.36
-2 6 7 123.83 10.36
2 -6 -7 133.6 10.4
2 6 7 124.01 10.29
-2 6 -7 142.99 10.36
-2 -6 -7 111.75 10.31
2 -6 7 123.5 10.37
-2 6 -7 137.85 10.38
2 -6 7 121.09 10.37
-2 6 8 262.77 18.32
2 6 -8 250.24 18.29
2 6 8 218.23 18.2
2 -6 8 251 18.29
2 -6 -8 270.26 18.33
-2 6 -8 224.08 18.27
-2 -6 -8 210.78 18.22
-2 6 -8 216.84 18.28
2 6 8 216.59 18.2
-2 6 -9 122.86 9.28
2 6 -9 95.65 9.25
-2 -6 -9 97.1 9.19
2 -6 9 120.26 9.26
2 -6 -9 85.95 9.26
-2 6 9 89.18 9.25
2 6 9 129.61 9.18
2 6 -9 113.9 9.25
-2 6 -9 114.43 9.24
2 6 9 128.92 9.18
2 6 -9 106.61 9.25
-2 6 10 49.78 4.19
-2 6 10 52.52 4.25
2 6 -10 61.04 4.25
2 6 10 53.43 4.13
2 6 -10 56.26 4.24
2 -6 -10 55.04 4.28
2 -6 10 63.36 4.23
-2 -6 -10 40.91 4.13
2 6 10 50.31 4.13
2 6 -10 55.23 4.22
-2 6 -10 53.91 4.26
-2 6 11 1.06 0.41
-2 -6 -11 0.98 0.17
2 -6 11 1.71 0.35
2 6 -11 2.31 0.42
2 -6 -11 1.26 0.45
2 6 -11 1.73 0.37
2 6 -11 1.53 0.36
-2 6 -11 1.61 0.38
-2 6 11 1.5 0.28
2 -6 12 31.62 2.39
2 6 -12 29.12 2.4
2 -6 -12 24.92 2.45
-2 6 -12 28.78 2.44
-2 6 12 26.03 2.36
-2 6 12 29.96 2.46
2 -6 13 23.06 1.93
2 6 -13 21.58 1.95
2 -6 -13 22.75 2.02
-2 6 -13 24.51 1.98
-2 6 13 21.48 1.99
2 -6 14 59.96 4.82
2 -6 -14 65.2 4.93
-2 6 14 56.71 4.87
-2 6 -14 55.49 4.87
2 6 -14 57.64 4.84
-2 6 -15 2.08 0.41
2 -6 -15 1.7 0.58
-2 6 15 1.07 0.47
2 -6 -16 1.69 0.59
2 6 -16 1.73 0.54
-2 6 -16 1.75 0.53
-2 6 16 1.45 0.49
2 -6 -17 -0.12 0.57
2 6 -17 1.34 0.51
-2 6 -17 0.46 0.44
-2 6 17 0.81 0.41
2 -6 -18 2.5 0.63
2 6 -18 3.3 0.63
-2 6 18 1.83 0.5
2 -6 -19 0.04 0.53
2 6 -19 0.26 0.45
-2 6 19 0.72 0.42
-2 6 -19 0.03 0.42
2 -6 -20 5.85 0.9
2 6 -20 8.52 0.88
-2 6 -20 7.82 0.77
-2 6 20 5.56 0.8
2 6 -21 0.45 0.53
2 -6 -21 1.06 0.54
-2 6 -21 1.54 0.45
-2 6 21 0.99 0.48
-2 6 -22 1.74 0.47
2 -6 -22 1.61 0.64
2 6 -22 2 0.62
2 -6 -23 1.66 0.59
-2 6 -23 1.16 0.49
2 6 -23 0.34 0.68
2 6 -24 1.96 0.76
2 -6 -24 1.65 0.66
2 6 -25 0.81 0.67
2 7 0 104.56 8.54
2 7 0 105.31 8.56
2 -7 0 116.2 8.6
2 7 0 101 8.56
-2 -7 0 104.73 8.54
-2 -7 1 29.67 2.4
-2 -7 -1 29.17 2.4
2 7 -1 29.04 2.39
2 7 1 26.66 2.38
-2 7 -1 29.8 2.46
-2 7 1 24.85 2.45
2 -7 1 33.36 2.48
-2 7 1 28.04 2.49
2 7 1 30.19 2.41
2 7 -1 29.11 2.43
2 7 1 29.32 2.41
2 7 -1 30.77 2.42
-2 -7 -2 10.91 0.64
-2 -7 2 3.65 0.64
2 7 -2 10.53 0.67
2 7 2 6.91 0.61
-2 7 -2 8.94 0.73
2 -7 2 4.04 0.67
-2 7 2 7.35 0.73
2 7 2 8.21 0.73
-2 7 2 11.02 0.81
2 7 2 6.79 0.64
2 7 -2 4.61 0.65
2 7 2 7.17 0.65
2 7 -2 3.78 0.65
-2 -7 3 30.95 2.81
2 7 3 42.15 2.88
2 7 -3 39.08 2.83
2 7 3 32.77 2.79
-2 7 3 27.33 2.85
-2 7 -3 31.65 2.87
2 -7 3 34.55 2.86
-2 7 3 33.88 2.87
-2 7 3 29.33 2.89
-2 -7 -3 36.97 2.81
2 7 3 32.86 2.81
2 7 -3 39.47 2.85
2 7 3 32.05 2.81
2 7 -3 37.83 2.84
-2 -7 4 15.71 1.42
2 7 4 18.78 1.46
2 7 -4 17.06 1.43
2 7 4 16.17 1.38
-2 7 4 15.41 1.48
2 -7 4 15.8 1.44
-2 7 4 20.62 1.51
-2 7 4 22.18 1.58
-2 7 -4 16.59 1.5
-2 -7 -4 15.67 1.39
-2 7 -4 14.48 1.47
2 7 -4 15.3 1.43
2 7 4 19.78 1.42
2 7 4 17.09 1.41
2 7 -4 15.64 1.43
2 7 5 1.52 0.25
2 7 -5 2.17 0.33
-2 -7 -5 0.86 0.2
-2 7 -5 1.26 0.42
-2 -7 -5 1.21 0.3
2 7 5 1.5 0.25
2 7 -5 1.68 0.32
-2 -7 5 1.86 0.31
2 7 -5 1.99 0.34
2 7 5 1.26 0.18
2 7 5 1.5 0.34
2 -7 5 1.64 0.37
-2 7 5 2.28 0.44
-2 7 -5 1.3 0.39
-2 7 -6 141.62 12.15
-2 -7 -6 207.02 12.06
2 7 6 141.78 12.12
2 7 6 129.53 12.07
2 7 -6 135.17 12.11
2 7 -6 138.37 12.11
2 7 6 130.7 12.05
-2 7 -6 141.46 12.14
-2 -7 -6 210.99 12.14
2 -7 -6 124.54 12.16
2 7 6 132.17 12.08
2 7 -6 134.21 12.12
-2 7 6 158.24 12.18
2 -7 6 160.83 12.15
-2 7 -7 2.97 0.51
-2 7 7 2.15 0.52
2 -7 7 2.69 0.45
2 7 -7 4.05 0.47
-2 -7 -7 3.93 0.41
-2 7 -7 3.4 0.48
2 7 7 2.69 0.33
2 -7 -7 2.29 0.55
2 7 7 3.09 0.34
2 7 8 5.39 0.53
2 7 -8 7.29 0.68
2 -7 8 6.67 0.64
-2 7 8 5.35 0.7
-2 -7 -8 6.17 0.56
-2 7 -8 6.91 0.67
2 -7 -8 5.17 0.73
-2 7 -8 7.31 0.72
2 7 8 4.71 0.53
2 7 9 9.58 0.77
2 7 -9 8.05 0.85
2 7 -9 8.19 0.89
2 7 9 9.13 0.77
2 7 -9 9.41 0.86
2 -7 -9 8.99 0.97
-2 7 -9 9.55 0.93
-2 7 -9 9.44 0.88
-2 7 9 8.67 0.9
-2 -7 -9 7.15 0.79
2 -7 9 10.41 0.89
2 7 -10 5.99 0.67
2 7 -10 5.68 0.66
2 7 10 5.26 0.5
2 -7 -10 4.25 0.68
-2 7 10 5.44 0.65
2 -7 10 6.48 0.63
2 7 10 4.5 0.49
2 7 -10 5.56 0.64
-2 7 -10 5.6 0.73
2 7 -11 0.17 0.39
2 7 11 0.12 0.12
2 -7 -11 -0.27 0.43
2 -7 11 -0.22 0.31
-2 7 11 -0.15 0.33
-2 -7 -11 0.19 0.15
2 7 -11 -0.15 0.33
2 7 11 0.13 0.12
2 7 -11 -0.24 0.37
-2 7 -11 0.17 0.38
2 7 -12 1.37 0.42
2 7 12 0.73 0.13
2 -7 -12 0.45 0.46
2 7 -12 1.1 0.37
2 7 12 0.89 0.14
2 7 -12 1 0.38
-2 7 -12 1.26 0.44
-2 7 12 0.72 0.36
2 -7 12 1.19 0.36
2 -7 -13 4.05 0.68
2 7 -13 5.1 0.62
2 7 -13 4.8 0.6
-2 7 -13 5.01 0.65
-2 7 13 4.62 0.6
2 -7 -14 -0.39 0.51
2 7 -14 0.09 0.36
-2 7 14 0.78 0.4
-2 7 -14 1.01 0.48
2 -7 -15 6.18 0.82
-2 7 15 6.18 0.73
-2 7 -15 6.56 0.73
2 -7 -16 15.27 1.57
-2 7 -16 19.53 1.57
-2 7 16 15.83 1.53
2 -7 -17 4.13 0.73
-2 7 17 5.15 0.68
-2 7 -17 6.01 0.78
-2 7 -18 3.46 0.57
2 -7 -18 3.04 0.59
2 7 -18 3.8 0.64
-2 7 -18 2.89 0.41
-2 7 18 2.43 0.5
2 7 -19 1.53 0.55
-2 7 -19 1.67 0.51
-2 7 19 2.19 0.46
2 -7 -19 2.19 0.54
2 7 -20 2.03 0.61
-2 7 -20 2.18 0.52
-2 7 20 1.99 0.51
2 -7 -20 2.75 0.59
2 7 -21 0.57 0.53
-2 7 -21 0.06 0.41
-2 7 21 0.11 0.51
2 -7 -21 0.52 0.46
2 7 -22 1.98 0.63
-2 7 -22 1.02 0.49
2 -7 -22 0.57 0.52
2 7 -23 1.12 0.68
-2 7 -23 1.76 0.49
2 -7 -23 0.38 0.53
2 7 -24 0.75 0.67
-2 7 -24 0.5 0.47
2 7 -25 2.54 0.79
-2 8 0 286.04 25.07
2 8 0 331.84 25.02
-2 -8 0 302.95 25.01
2 8 0 303.78 25.01
2 8 0 320.63 25.03
2 8 1 98.96 7.33
2 8 -1 92.19 7.34
-2 8 1 99.98 7.4
2 8 -1 93.15 7.33
2 8 1 101.03 7.33
-2 8 -1 87.47 7.37
2 8 -1 88.59 7.32
2 8 1 78.81 7.3
-2 -8 -1 90.67 7.33
-2 -8 1 81.16 7.33
2 8 2 132.08 11.58
2 8 -2 141.87 11.6
-2 8 -2 144.9 11.65
-2 8 2 155.52 11.68
-2 -8 -2 139.06 11.57
2 8 -2 136.17 11.59
-2 -8 2 157.07 11.6
2 8 -2 143.55 11.59
2 8 2 148.1 11.57
-2 -8 3 4.64 0.58
2 8 -3 6.46 0.6
2 8 3 6.9 0.55
2 8 3 6.55 0.59
2 8 -3 6.07 0.63
-2 8 -3 4.81 0.65
-2 8 3 6.38 0.73
-2 -8 -3 5.26 0.57
2 8 -3 6.62 0.63
2 8 3 7.38 0.76
-2 8 3 4.89 0.7
-2 -8 -4 0.15 0.18
-2 -8 4 0.19 0.25
-2 8 4 0.08 0.42
2 8 -4 0.41 0.29
2 8 4 0.46 0.16
-2 8 -4 0.07 0.31
-2 -8 -4 0.36 0.27
2 8 4 0.42 0.21
2 8 -4 0.21 0.28
-2 8 4 0.35 0.42
2 8 -4 0.38 0.28
2 8 4 0.36 0.38
2 8 -5 25.42 2.3
2 8 5 27.41 2.24
-2 8 -5 25.24 2.34
-2 -8 -5 28.59 2.3
-2 8 5 24.94 2.36
2 8 5 31.08 2.28
2 8 -5 27.72 2.31
2 8 -5 27.35 2.3
-2 -8 -5 27.85 2.25
-2 8 -5 25.39 2.37
-2 8 5 23.88 2.37
2 8 6 133.36 11.01
2 8 -6 138.72 11.09
-2 -8 -6 147.12 11.08
-2 8 -6 145.36 11.12
-2 8 6 124.64 11.11
2 8 6 168.51 11.06
2 8 -6 141 11.09
2 8 -6 139.23 11.07
-2 -8 -6 124.09 11.01
-2 8 -6 129.79 11.1
-2 8 6 145.58 11.15
-2 8 7 174.24 15.6
-2 8 -7 163.43 15.58
-2 -8 -7 188.53 15.56
2 8 -7 177.51 15.57
-2 8 -7 172.64 15.6
-2 8 8 93.99 8.65
-2 8 -8 104.63 8.63
-2 -8 -8 114.98 8.6
2 8 8 107.68 8.56
-2 8 -8 101.25 8.65
2 8 -8 104.6 8.62
-2 8 -9 6.13 0.66
-2 8 9 4.33 0.63
2 8 -9 5 0.58
2 -8 -9 3.74 0.67
-2 -8 -9 3.87 0.47
-2 8 -9 3.49 0.56
2 8 9 4.17 0.44
2 8 -9 5.41 0.59
2 8 -10 8.61 0.88
2 -8 -10 8.74 0.93
-2 8 10 10.02 0.95
-2 8 -10 8.28 0.94
2 8 10 8.17 0.77
2 8 -10 8.51 0.87
2 8 10 7.78 0.76
2 8 -10 8.17 0.87
2 8 -11 27.62 2.11
2 8 11 21.21 1.97
2 8 -11 28.48 2.08
2 -8 -11 19.43 2.11
-2 8 11 29.94 2.17
-2 -8 -11 26.41 2
-2 8 -11 26.06 2.1
2 8 11 22.09 1.97
2 8 -11 27.51 2.08
-2 8 12 0.07 0.46
2 8 -12 0.13 0.42
2 8 -12 -0.16 0.38
2 8 12 0.15 0.14
2 -8 -12 0.07 0.51
-2 8 -12 -0.22 0.48
2 8 12 0.71 0.15
2 8 -12 0.42 0.39
-2 8 13 13.11 1.52
2 -8 -13 14.1 1.51
2 8 -13 17.29 1.5
-2 8 -13 19.97 1.5
2 8 -13 15.94 1.47
2 8 -13 16.16 1.48
-2 8 -14 77.28 5.34
2 8 -14 61.1 5.3
2 -8 -14 56.51 5.32
-2 8 14 63.02 5.34
-2 8 -15 17.03 1.74
2 8 -15 20.34 1.76
-2 8 15 21.31 1.82
2 -8 -15 21.2 1.82
-2 8 -16 23.06 1.88
2 -8 -16 19.73 1.89
-2 8 16 19.17 1.89
-2 8 17 10.62 1.2
-2 8 -17 10.55 1.2
2 -8 -17 13.52 1.23
2 8 -18 2.54 0.54
-2 8 -18 2.79 0.56
-2 8 18 2.13 0.58
2 -8 -18 1.85 0.57
2 8 -19 1.61 0.5
-2 8 -19 0.77 0.46
-2 8 19 0.69 0.54
2 -8 -19 0.12 0.51
2 8 -20 4.13 0.73
-2 8 20 5.48 0.73
2 -8 -20 3.58 0.67
-2 8 -21 3.59 0.59
2 8 -21 2.01 0.68
2 -8 -21 2.92 0.64
-2 8 -22 1.52 0.53
2 8 -22 1.22 0.66
2 -8 -22 1.84 0.57
2 8 -23 0.6 0.63
-2 8 -23 1.71 0.53
2 8 -24 1.14 0.67
-2 8 -24 1.44 0.51
-2 9 0 242.92 19.6
-2 -9 0 235.46 19.54
2 9 0 272.01 19.55
2 9 0 226.79 19.52
-2 9 -1 0.47 0.42
2 9 -1 0.68 0.29
2 9 1 0.58 0.24
-2 9 -1 0.92 0.44
-2 9 1 0.41 0.48
2 9 1 0.24 0.31
2 9 -1 0.77 0.31
-2 -9 -1 0.57 0.28
-2 -9 1 0.9 0.34
2 9 -2 0.78 0.31
2 9 -2 1.14 0.29
2 9 2 0.88 0.25
-2 9 -2 1.12 0.39
-2 9 2 0.88 0.43
2 9 -2 0.68 0.32
-2 -9 2 0.97 0.31
-2 -9 -2 1.64 0.31
-2 9 3 31.84 2.78
2 9 -3 33.94 2.72
2 9 3 36.54 2.69
-2 9 3 37.81 2.85
-2 -9 -3 27.41 2.7
-2 9 -3 32.82 2.78
-2 -9 -3 34.29 2.75
-2 -9 3 31.16 2.73
2 9 -3 32.89 2.73
2 9 3 30.64 2.72
2 9 -3 33.29 2.74
2 9 -4 -0.02 0.28
2 9 4 0.05 0.18
-2 9 4 0.19 0.46
-2 -9 -4 0.78 0.32
-2 9 -4 0.11 0.39
-2 -9 -4 -0.04 0.23
2 9 -4 0.27 0.31
2 9 -4 0.31 0.3
-2 9 5 18.48 1.57
-2 9 5 18.41 1.59
-2 -9 -5 12.41 1.42
-2 9 -5 19.56 1.57
-2 -9 -5 18.68 1.51
2 9 -5 17.93 1.5
2 9 5 21.06 1.43
2 9 -5 17.03 1.51
2 9 -5 16.9 1.51
2 9 -6 4.76 0.58
-2 9 -6 3.9 0.62
2 9 6 3.24 0.41
2 9 -6 4.66 0.58
-2 9 6 4.61 0.67
-2 -9 -6 5.14 0.41
-2 -9 -6 4.82 0.56
-2 9 -6 4.79 0.63
-2 9 6 3.29 0.64
2 9 -6 5.37 0.58
2 9 7 16.18 1.39
-2 9 7 22.96 1.64
2 9 7 14.45 1.4
-2 9 -7 18.22 1.56
-2 9 7 18.57 1.6
-2 -9 -7 18.75 1.49
-2 9 -7 20.79 1.57
2 9 -7 19.35 1.51
2 9 -7 19.24 1.53
-2 9 -8 9.83 0.99
-2 9 8 9.77 1.05
-2 9 -8 8.52 1.02
2 9 -8 9.12 0.99
-2 9 8 12.35 1.11
-2 -9 -8 10.14 0.95
-2 9 -9 25.19 2.4
-2 9 -9 34.83 2.49
-2 -9 -9 32.58 2.36
-2 9 9 27.88 2.45
2 9 9 24 2.32
2 9 -9 29.23 2.41
2 9 -10 1.16 0.44
-2 9 10 1.75 0.52
-2 -9 -10 0.86 0.3
-2 9 -10 0.61 0.5
2 9 -10 0.78 0.4
2 9 10 0.72 0.28
2 9 -10 0.75 0.41
2 9 -11 3.48 0.51
2 -9 -11 1.4 0.53
-2 9 11 1.77 0.5
-2 9 -11 2.23 0.53
2 9 -11 1.44 0.44
2 9 11 3.09 0.31
2 9 -11 1.38 0.43
2 -9 -12 5.02 0.82
-2 9 12 6.56 0.81
-2 9 -12 7.26 0.86
2 9 -12 7.17 0.78
2 9 12 7.21 0.62
2 9 -12 6.61 0.74
2 -9 -13 1.99 0.59
-2 9 13 2.92 0.61
-2 9 -13 4.19 0.6
2 9 -13 4.44 0.57
2 9 -13 2.86 0.58
2 -9 -14 0.55 0.53
2 9 -14 0.49 0.49
-2 9 -14 1.14 0.51
2 9 -14 -0.06 0.46
-2 9 14 -0.03 0.46
2 9 -15 6.27 0.83
2 9 -15 7.97 0.83
2 -9 -15 4.42 0.8
-2 9 -15 5.28 0.77
-2 9 15 7.76 0.84
2 9 -16 3.17 0.61
-2 9 16 3.75 0.64
2 -9 -16 3.48 0.71
-2 9 -16 4.63 0.66
-2 9 17 0.11 0.46
2 -9 -17 1.07 0.53
-2 9 -17 1.16 0.59
-2 9 18 1.9 0.55
2 -9 -18 0.96 0.53
-2 9 -18 1.32 0.5
2 -9 -19 0.72 0.55
2 9 -19 1.48 0.53
-2 9 19 1.22 0.52
-2 9 -19 1.78 0.51
2 -9 -20 -0.39 0.51
2 9 -20 1.3 0.56
-2 9 20 0.84 0.59
-2 9 -20 1.5 0.52
2 9 -21 1.09 0.6
-2 9 -21 0.48 0.53
2 -9 -21 0.44 0.53
-2 9 -22 1.24 0.53
2 9 -22 0.53 0.69
-2 9 -23 2.9 0.63
2 9 -23 2.31 0.75
-2 9 -24 0.39 0.48
-2 -10 0 18.22 1.57
-2 10 0 16.75 1.63
2 10 0 18.03 1.57
2 10 0 18.65 1.54
-2 10 1 36.84 2.89
-2 -10 -1 34.59 2.8
-2 -10 1 33.42 2.8
-2 10 -1 32.61 2.88
2 10 1 29.4 2.8
2 10 -1 34.01 2.81
-2 10 -1 30.14 2.83
2 10 1 35.08 2.77
2 10 -1 35.14 2.78
-2 10 2 52.37 5.12
-2 10 -2 54.7 5.13
-2 -10 2 62.65 5.1
-2 10 2 60.42 5.16
-2 10 -2 58.09 5.15
-2 -10 -2 61.73 5.09
2 10 -2 62.74 5.09
2 10 2 67.46 5.05
2 10 -2 67.12 5.07
2 10 3 0.1 0.2
2 10 -3 0.16 0.26
-2 10 3 0.39 0.38
-2 10 -3 0.21 0.41
-2 -10 -3 -0.03 0.26
-2 10 3 0.03 0.4
2 10 -3 0.74 0.29
2 10 -3 0.29 0.29
2 10 -4 7.2 0.73
2 10 4 7.23 0.66
-2 10 -4 8.11 0.82
-2 10 4 6.55 0.81
-2 -10 -4 10.01 0.81
-2 10 4 7.53 0.87
-2 -10 -4 6.12 0.68
2 10 -4 8.63 0.77
2 10 -4 7.53 0.75
-2 -10 -5 6.3 0.62
-2 10 5 5.7 0.67
-2 10 -5 6.09 0.68
2 10 -5 5.55 0.61
-2 -10 -5 3.81 0.48
-2 10 5 4.27 0.72
2 10 5 5.28 0.48
2 10 -5 5.32 0.59
2 10 -5 4.67 0.57
-2 10 6 14.4 1.18
-2 -10 -6 14.62 1.13
-2 10 -6 15.53 1.19
2 10 -6 14.39 1.14
-2 10 6 13.67 1.21
2 10 6 11.75 1
2 10 -6 16.5 1.12
2 10 -6 13.01 1.12
2 10 -7 181.03 17.48
-2 10 -7 233.99 17.53
-2 -10 -7 255.79 17.5
2 10 -7 182.17 17.48
-2 10 7 235.42 17.56
-2 10 -7 224.05 17.53
2 10 7 216.37 17.41
2 10 -7 224.16 17.49
-2 -10 -8 162.8 11.45
-2 10 -8 154.72 11.49
2 10 -8 169.81 11.48
2 10 8 126.73 11.35
-2 10 8 168.88 11.52
-2 10 -8 160.78 11.51
-2 10 -9 98.83 8.4
2 10 -9 97.08 8.34
-2 -10 -9 124.41 8.34
-2 10 9 111.84 8.41
-2 10 9 77.39 8.35
-2 10 10 5.4 0.8
-2 10 -10 6.64 0.8
2 10 -10 6.15 0.7
2 10 -10 5.3 0.73
-2 10 10 7.07 0.82
-2 10 11 2.87 0.61
2 10 -11 3.19 0.53
-2 10 11 4.44 0.66
-2 10 -11 3.74 0.61
2 10 -11 2.65 0.56
2 10 -12 2.22 0.49
-2 10 12 2.21 0.61
-2 10 -12 1.76 0.6
2 10 -12 1.84 0.49
-2 10 -13 33.89 2.9
-2 10 13 38.57 3
2 10 -13 35.87 2.91
2 10 -13 30.08 2.87
-2 10 -14 24.98 2.35
2 10 -14 25.6 2.34
2 10 -14 27.39 2.35
-2 10 14 29.71 2.43
-2 10 -15 0.03 0.45
2 10 -15 1.09 0.52
2 10 -15 1.71 0.51
-2 10 15 1.19 0.64
-2 10 -16 1.3 0.52
2 10 -16 0.68 0.55
2 10 -16 0.17 0.47
-2 10 16 1.77 0.67
2 -10 -16 0.99 0.52
-2 10 17 0.9 0.6
2 10 -17 -0.24 0.5
-2 10 -17 -0.11 0.52
2 -10 -17 0.12 0.49
-2 10 -18 0.53 0.54
-2 10 18 1.15 0.63
2 -10 -18 -0.25 0.51
-2 10 -19 0.25 0.48
-2 10 19 0.15 0.64
2 -10 -19 0.25 0.49
2 10 -20 1.3 0.57
2 -10 -20 0.55 0.55
-2 10 -20 1.32 0.55
-2 10 -21 1.3 0.59
2 10 -21 2.4 0.66
-2 10 -22 1.18 0.56
2 10 -22 1.58 0.67
-2 10 -23 1.79 0.59
2 10 -23 1.32 0.75
-2 10 -24 1.57 0.54
-2 10 -25 1.5 0.51
-2 11 0 0.93 0.49
-2 -11 0 0.66 0.3
2 11 0 1.07 0.29
-2 -11 -1 6.64 0.72
-2 -11 1 7.13 0.71
-2 11 -1 7.58 0.83
-2 11 1 7.37 0.81
2 11 -1 6.46 0.73
2 11 1 6.65 0.65
2 11 -1 6.21 0.66
-2 11 -2 18.05 1.54
-2 11 2 15.19 1.51
2 11 -2 18.1 1.48
-2 11 2 16.11 1.53
-2 -11 -2 15.66 1.43
-2 11 -2 14.86 1.52
2 11 2 16.35 1.4
2 11 -2 16.73 1.43
-2 11 3 2.87 0.56
-2 11 -3 1.8 0.59
-2 -11 -3 2.66 0.37
-2 11 3 2.84 0.55
-2 11 -3 2.7 0.52
2 11 -3 3 0.43
2 11 -3 2.41 0.4
2 11 3 2.1 0.34
2 11 -4 1.53 0.37
-2 11 4 1.45 0.47
-2 11 -4 1.95 0.51
-2 11 4 1.11 0.52
-2 -11 -4 1.35 0.3
2 11 -4 1.45 0.37
2 11 -4 1.43 0.36
2 11 4 1.77 0.28
2 11 5 0.77 0.22
2 11 -5 0.68 0.31
-2 -11 -5 0.25 0.22
-2 11 5 0.19 0.44
-2 11 -5 0.6 0.47
-2 11 5 -0.06 0.45
2 11 -5 0.31 0.35
2 11 -5 0.36 0.37
-2 11 6 1.34 0.56
-2 11 -6 1.69 0.51
-2 11 6 0.79 0.5
2 11 -6 0.79 0.41
2 11 6 1.06 0.24
2 11 -6 1.6 0.42
2 11 -6 0.75 0.39
2 11 -7 54.32 4.19
2 11 7 48.86 4.1
-2 11 7 48.77 4.26
-2 11 -7 53.32 4.24
2 11 -7 50.94 4.2
2 11 -7 47 4.18
-2 11 7 54.29 4.25
-2 11 8 0.25 0.56
-2 11 8 0.95 0.52
-2 -11 -8 1.07 0.43
-2 11 -8 0.61 0.5
-2 11 -8 0.91 0.56
2 11 -8 1.32 0.46
-2 11 9 0.03 0.5
-2 11 9 -0.31 0.49
-2 11 -9 0.48 0.58
2 11 -9 0.15 0.41
-2 11 10 1.31 0.53
-2 11 10 0.9 0.54
-2 11 -10 1.92 0.52
2 11 -10 2.28 0.5
-2 11 11 5.87 0.74
-2 11 -11 5.49 0.78
2 11 -11 5.53 0.7
2 11 -11 5.04 0.67
-2 11 12 0.57 0.53
-2 11 -12 0.46 0.55
2 11 -12 1.37 0.5
2 11 -12 1.4 0.44
-2 11 13 5.8 0.82
-2 11 -13 6.67 0.79
2 11 -13 6.79 0.75
2 11 -13 4.81 0.73
-2 11 14 1.2 0.56
2 11 -14 0.61 0.43
-2 11 -14 0.28 0.52
2 11 -14 -0.12 0.42
-2 11 -15 1.45 0.5
-2 11 15 1.27 0.57
2 11 -15 1.47 0.55
2 11 -15 1.61 0.54
-2 11 16 0.55 0.49
2 11 -16 0.32 0.51
2 11 -16 1.01 0.51
-2 11 -16 1.12 0.52
2 11 -17 1.62 0.57
2 11 -17 0.56 0.51
-2 11 -17 1.25 0.59
2 11 -18 -0.4 0.52
-2 11 -18 0.62 0.57
-2 11 -19 0.68 0.51
2 11 -20 0.87 0.58
-2 11 -20 0.27 0.56
2 11 -21 0.95 0.57
-2 11 -21 0.71 0.65
2 11 -22 0.85 0.61
-2 11 -22 0.34 0.54
-2 11 -23 2.6 0.6
2 12 0 3.34 0.46
-2 12 0 3.81 0.65
-2 12 1 123.48 8.94
-2 -12 -1 118.45 8.83
-2 12 -1 101.72 8.88
2 12 1 106.43 8.79
2 12 -1 100.95 8.79
-2 12 2 9.28 1.01
-2 -12 -2 10.65 0.94
-2 12 2 9.22 1
-2 12 -2 8.93 1
-2 12 -2 10.06 1.1
2 12 -2 9.95 0.97
2 12 2 9.12 0.87
2 12 -2 9.09 0.91
-2 -12 -3 6.04 0.65
-2 12 3 6.14 0.79
-2 12 -3 6.28 0.8
2 12 -3 6.8 0.74
-2 12 -3 6.62 0.8
-2 12 3 5.44 0.75
2 12 3 6.4 0.61
2 12 -3 6.13 0.67
2 12 4 5.82 0.56
-2 12 -4 5.15 0.79
-2 12 4 5.64 0.75
-2 12 -4 5.94 0.78
-2 12 4 5.38 0.77
2 12 -4 6.06 0.65
2 12 -4 4.74 0.65
-2 12 5 40.84 3.75
2 12 -5 46.42 3.65
2 12 -5 44.44 3.64
-2 12 -5 48.34 3.73
-2 12 5 50.28 3.74
2 12 5 38.45 3.57
2 12 -5 46.73 3.63
-2 12 6 1.92 0.58
-2 12 6 0.73 0.51
2 12 6 1.34 0.29
2 12 -6 2.29 0.44
2 12 -6 1.73 0.48
-2 12 -6 2.88 0.56
-2 12 7 63.5 5.36
-2 12 -7 57.32 5.35
2 12 -7 63.75 5.31
2 12 -7 73.97 5.32
-2 12 7 60.98 5.37
-2 12 8 23.74 1.95
-2 12 8 19.14 1.91
2 12 -8 20.7 1.84
-2 12 9 9.11 1.17
-2 12 -9 12.58 1.18
-2 12 9 10.67 1.16
2 12 -9 11.15 1.08
-2 12 10 -0.47 0.52
-2 12 10 -0.45 0.5
2 12 -10 0.14 0.42
-2 12 -10 -0.45 0.48
-2 12 11 1.98 0.56
-2 12 11 1.77 0.58
2 12 -11 2.44 0.49
2 12 -11 2.41 0.53
-2 12 -11 2.81 0.63
-2 12 12 0.71 0.51
-2 12 12 -0.08 0.49
2 12 -12 0.09 0.38
2 12 -12 0.63 0.48
-2 12 -12 -0.19 0.55
-2 12 13 2.94 0.6
-2 12 13 3.85 0.67
2 12 -13 2.06 0.5
2 12 -13 2.86 0.56
-2 12 -13 2.32 0.59
-2 12 14 2.83 0.62
-2 12 14 2.02 0.62
2 12 -14 2.56 0.55
-2 12 -14 3.6 0.63
2 12 -14 2.76 0.57
-2 12 15 32.72 2.55
-2 12 -15 23.05 2.43
-2 12 15 29.07 2.49
2 12 -15 28.74 2.46
2 12 -15 28.6 2.43
2 12 -16 0.97 0.52
-2 12 16 0.23 0.49
-2 12 16 0.4 0.54
-2 12 -16 0.57 0.5
2 12 -16 -0.07 0.5
2 12 -17 4.99 0.73
-2 12 17 6.32 0.84
2 12 -17 5.75 0.74
-2 12 -17 3.66 0.75
2 12 -18 0.49 0.5
-2 12 -18 0.35 0.57
-2 12 18 0.29 0.65
2 12 -18 0.44 0.54
2 12 -19 -0.19 0.53
-2 12 -19 -0.04 0.53
-2 12 -20 -0.08 0.56
-2 12 -21 3.24 0.81
2 12 -21 4.32 0.77
-2 12 -22 1.79 0.63
2 13 0 1.29 0.34
-2 13 0 0.69 0.51
-2 13 1 4.77 0.69
-2 13 -1 1.87 0.71
-2 13 1 3.51 0.64
2 13 1 3.39 0.43
2 13 -1 3.06 0.46
-2 13 -2 20.21 1.85
-2 13 2 19.87 1.87
2 13 -2 20.18 1.74
2 13 2 19.52 1.71
-2 13 -2 20.44 1.86
-2 13 2 23.37 1.91
2 13 -2 19.11 1.78
2 13 -3 4.75 0.68
2 13 3 5.67 0.55
-2 13 -3 5.87 0.78
-2 13 -3 6.2 0.78
-2 13 3 4.22 0.75
-2 13 3 5.05 0.78
2 13 -3 4.87 0.61
-2 13 -4 6.79 0.84
2 13 -4 6.19 0.66
2 13 4 5.57 0.57
-2 13 4 6.02 0.78
-2 13 -4 5.3 0.78
-2 13 4 4.92 0.75
2 13 -4 6.22 0.69
2 13 -5 3.61 0.51
-2 13 -5 2.12 0.57
-2 13 -5 2.92 0.6
2 13 5 2.73 0.35
2 13 -5 1.86 0.46
-2 13 5 2.85 0.6
-2 13 5 2.11 0.54
-2 13 6 4.85 0.76
-2 13 6 4.57 0.74
2 13 -6 4.99 0.67
-2 13 -6 6.6 0.79
2 13 -6 6.3 0.66
-2 13 7 13.87 1.37
2 13 -7 14.26 1.25
-2 13 7 11.79 1.38
2 13 -7 13.23 1.27
2 13 -8 10.47 1.07
2 13 -8 11.51 1.1
-2 13 8 9.31 1.14
-2 13 8 13.49 1.22
-2 13 9 2.08 0.57
2 13 -9 2.6 0.51
-2 13 9 2.59 0.68
-2 13 10 0.18 0.47
-2 13 -10 0.04 0.5
-2 13 10 -0.22 0.55
2 13 -10 0.78 0.44
-2 13 11 2.43 0.57
-2 13 11 2.83 0.69
-2 13 -11 1.72 0.62
2 13 -11 3.17 0.52
2 13 -11 2.92 0.55
-2 13 12 0.83 0.57
-2 13 12 0.77 0.6
-2 13 -12 0.45 0.52
2 13 -12 -0.15 0.39
2 13 -12 0.29 0.45
-2 13 13 0.67 0.54
-2 13 13 0.46 0.57
-2 13 -13 0.75 0.52
2 13 -13 0.44 0.42
2 13 -13 1.1 0.5
2 13 -14 1.15 0.5
-2 13 14 1.27 0.65
-2 13 14 0.54 0.56
-2 13 -14 0.93 0.56
2 13 -14 0.23 0.46
2 13 -15 1.85 0.5
-2 13 15 1.75 0.67
-2 13 15 0.49 0.51
-2 13 -15 0.68 0.47
2 13 -15 1 0.48
2 13 -16 0.53 0.52
-2 13 16 0.55 0.67
-2 13 16 0.49 0.54
-2 13 -16 1.52 0.54
2 13 -16 0.91 0.52
-2 13 17 0.31 0.7
2 13 -17 0.23 0.54
-2 13 -17 0.96 0.62
2 13 -17 0.81 0.54
2 13 -18 0.7 0.54
-2 13 -18 1.26 0.63
-2 13 18 0.52 0.69
2 13 -18 0.7 0.56
2 13 -19 0.09 0.55
-2 13 -19 0.57 0.55
2 13 -19 0.33 0.55
-2 13 -20 0.59 0.58
-2 13 -21 0.95 0.69
-2 14 0 0.3 0.6
2 14 0 0.39 0.29
-2 14 1 15.39 1.46
2 14 -1 15.7 1.34
2 14 1 13.49 1.32
-2 14 -1 18.07 1.5
-2 14 1 14.76 1.5
-2 14 -2 -0.34 0.5
-2 14 2 0.87 0.51
-2 14 2 0.07 0.48
2 14 -2 0.31 0.33
2 14 2 0.08 0.27
2 14 -3 0.54 0.44
-2 14 -3 0.77 0.51
-2 14 3 0.76 0.52
-2 14 -3 1.1 0.52
-2 14 3 0.51 0.49
2 14 -3 1.68 0.38
2 14 3 0.93 0.28
2 14 -4 1.57 0.44
-2 14 -4 1.23 0.53
-2 14 -4 0.52 0.5
-2 14 4 1.39 0.58
-2 14 4 0.92 0.6
2 14 4 0.75 0.26
2 14 -4 1.08 0.38
-2 14 -5 6.28 0.85
2 14 -5 7.72 0.77
-2 14 -5 8.65 0.92
-2 14 5 6.93 0.89
-2 14 5 5.19 0.81
2 14 -5 6.61 0.75
-2 14 -6 2.58 0.58
2 14 -6 1.53 0.45
-2 14 6 1.46 0.53
-2 14 -6 1.44 0.56
2 14 -6 1.3 0.42
-2 14 6 0.77 0.53
-2 14 7 24.41 2.42
2 14 -7 29.03 2.37
2 14 -7 27.66 2.39
-2 14 7 29.05 2.45
-2 14 8 2.57 0.6
-2 14 8 2.44 0.61
2 14 -8 2.29 0.48
2 14 -8 3.32 0.53
-2 14 9 32.35 2.98
2 14 -9 35.84 2.95
-2 14 9 35.38 3.02
-2 14 10 0.62 0.56
2 14 -10 0.81 0.47
-2 14 10 1.01 0.54
-2 14 11 0.55 0.45
-2 14 -11 0.45 0.57
-2 14 11 0.17 0.52
2 14 -11 1.66 0.49
-2 14 12 -0.07 0.47
-2 14 -12 -0.5 0.49
-2 14 12 -0.18 0.54
2 14 -12 0.25 0.41
2 14 -12 0.4 0.46
-2 14 13 3.21 0.63
-2 14 -13 3.85 0.69
-2 14 13 4.84 0.75
2 14 -13 2.12 0.58
2 14 -13 3.3 0.56
-2 14 14 -0.04 0.47
-2 14 -14 0.63 0.6
-2 14 14 -0.05 0.59
2 14 -14 0.64 0.51
2 14 -14 -0.44 0.45
-2 14 15 4.03 0.73
-2 14 15 5.73 0.85
2 14 -15 3.93 0.63
2 14 -15 2.87 0.64
-2 14 -15 3.92 0.66
-2 14 16 -0.1 0.66
2 14 -16 0.6 0.5
2 14 -16 0.38 0.48
-2 14 -16 0.28 0.51
-2 14 17 0.41 0.68
-2 14 -17 -0.05 0.58
2 14 -17 -0.16 0.49
2 14 -17 -0.45 0.56
2 14 -18 -0.17 0.51
2 14 -18 0.49 0.54
-2 14 -18 -0.77 0.59
2 14 -19 -0.57 0.59
-2 14 -19 0.3 0.54
2 15 0 4.46 0.53
-2 15 0 4.16 0.69
-2 15 1 9.5 1.05
-2 15 1 7.01 0.98
2 15 -1 8.33 0.83
2 15 1 8.3 0.81
-2 15 -1 8.95 0.99
2 15 -2 0.35 0.34
2 15 2 0.03 0.27
-2 15 2 -0.04 0.56
-2 15 2 0.2 0.53
-2 15 -2 -0.04 0.54
-2 15 -3 -0.04 0.52
2 15 -3 0.35 0.35
2 15 3 0.51 0.29
-2 15 3 0.86 0.52
2 15 -3 0.55 0.46
-2 15 -3 0.9 0.53
-2 15 3 0.12 0.51
-2 15 -4 1.99 0.58
2 15 -4 1.91 0.44
-2 15 4 2.23 0.57
2 15 -4 2.69 0.54
-2 15 -4 2.42 0.6
-2 15 4 2.06 0.57
-2 15 -5 0.44 0.49
2 15 -5 -0.28 0.38
-2 15 5 0.28 0.51
-2 15 -5 -0.08 0.53
2 15 -5 -0.17 0.38
-2 15 5 -0.04 0.5
2 15 -6 1.47 0.42
-2 15 6 1.18 0.58
2 15 -6 0.34 0.41
-2 15 6 1.56 0.58
-2 15 -7 1.02 0.6
2 15 -7 1.1 0.43
2 15 -7 1.26 0.43
-2 15 7 1.33 0.59
-2 15 7 2 0.62
-2 15 -8 2.37 0.6
2 15 -8 2.05 0.49
-2 15 8 2.25 0.62
2 15 -8 2.01 0.46
-2 15 8 2.95 0.59
2 15 -9 1.39 0.49
-2 15 9 1.17 0.51
2 15 -9 1.44 0.44
-2 15 9 1.05 0.63
-2 15 10 0.23 0.47
2 15 -10 0.36 0.39
-2 15 10 0.14 0.58
-2 15 11 0.08 0.52
-2 15 11 -0.23 0.58
2 15 -11 0.06 0.42
-2 15 -11 -0.49 0.61
-2 15 -12 0.63 0.54
2 15 -12 0.32 0.44
-2 15 12 0.62 0.54
2 15 -12 0.65 0.46
-2 15 12 0.09 0.54
-2 15 -13 -0.55 0.58
2 15 -13 0.07 0.44
2 15 -13 0.32 0.48
-2 15 13 0.69 0.57
-2 15 13 0.14 0.6
-2 15 14 0.23 0.57
-2 15 -14 0.82 0.57
2 15 -14 0.42 0.48
2 15 -14 0.22 0.47
-2 15 14 0.56 0.54
-2 15 -15 0.53 0.48
2 15 -15 0.04 0.47
2 15 -15 0.04 0.47
-2 15 15 0.57 0.6
-2 15 -16 1.18 0.57
2 15 -16 0.87 0.52
2 15 -16 0.18 0.49
-2 15 16 1.21 0.66
-2 15 -17 1.66 0.68
2 15 -17 2.49 0.6
2 15 -17 1.05 0.55
2 15 -18 0.13 0.57
2 16 0 1.09 0.38
-2 16 0 0.71 0.56
-2 16 0 0.41 0.56
-2 16 1 19.25 1.59
2 16 -1 16.21 1.41
2 16 1 16.12 1.4
-2 16 1 15.51 1.52
2 16 -2 2.35 0.45
-2 16 2 2.28 0.6
-2 16 2 2.91 0.65
2 16 -2 3.03 0.55
-2 16 -2 3.68 0.66
2 16 -3 1.1 0.39
-2 16 3 0.62 0.56
-2 16 3 1.39 0.6
2 16 -3 0.91 0.47
-2 16 -3 0.72 0.57
-2 16 -3 1.25 0.57
2 16 -4 0.13 0.38
-2 16 4 0.58 0.55
-2 16 4 0.17 0.53
2 16 -4 0.22 0.44
-2 16 -4 1.77 0.6
-2 16 -4 -0.21 0.51
2 16 -5 5.41 0.75
-2 16 5 5.94 0.84
-2 16 5 6.73 0.89
2 16 -5 7.94 0.78
-2 16 -5 7.18 0.95
2 16 -6 1.73 0.45
-2 16 6 1.19 0.55
-2 16 6 1.53 0.58
2 16 -6 1.29 0.46
-2 16 -6 2.58 0.68
2 16 -7 3.79 0.61
-2 16 7 4.94 0.74
-2 16 7 5.52 0.78
-2 16 -7 4.82 0.74
2 16 -7 4.72 0.65
2 16 -8 0.16 0.41
-2 16 8 0.09 0.57
-2 16 8 0.79 0.55
2 16 -8 0.76 0.41
-2 16 -8 -0.2 0.5
2 16 -9 0.92 0.46
-2 16 9 -0.04 0.53
-2 16 9 0.64 0.59
2 16 -9 0.71 0.41
-2 16 -9 0.14 0.59
-2 16 10 0.25 0.52
2 16 -10 1.26 0.44
-2 16 10 1.65 0.66
-2 16 11 -0.08 0.48
2 16 -11 0.27 0.46
-2 16 11 0.31 0.64
2 16 -12 -0.03 0.42
-2 16 12 0.16 0.46
-2 16 12 0.11 0.63
2 16 -12 0.04 0.45
-2 16 -12 0.26 0.61
-2 16 -13 -0.65 0.56
-2 16 13 0.4 0.52
2 16 -13 0.79 0.49
2 16 -13 0.97 0.5
-2 16 13 0.43 0.7
-2 16 14 0.33 0.7
2 16 -14 0.76 0.53
-2 16 -14 0.36 0.46
2 16 -14 1.3 0.53
-2 16 15 7.22 0.98
2 16 -15 5.48 0.78
-2 16 -15 4.87 0.78
2 16 -15 4.58 0.78
-2 16 16 0.28 0.7
2 16 -16 0.31 0.52
2 16 -16 0.15 0.51
-2 17 0 0.82 0.57
-2 17 0 1.86 0.6
2 17 0 0.83 0.36
-2 17 1 0.43 0.54
2 17 -1 0.51 0.38
-2 17 1 0.13 0.55
-2 17 -1 1.03 0.56
-2 17 2 2.42 0.63
2 17 -2 1.58 0.53
-2 17 -2 1.73 0.6
-2 17 2 2.27 0.62
2 17 -2 0.88 0.43
2 17 -3 0.84 0.42
-2 17 3 0.52 0.51
-2 17 3 1.17 0.59
2 17 -3 0.46 0.48
-2 17 -3 1.41 0.59
2 17 -4 0.51 0.45
-2 17 4 -0.42 0.56
-2 17 4 -0.32 0.57
2 17 -4 -0.03 0.47
-2 17 -4 0.25 0.63
2 17 -5 0.15 0.4
-2 17 5 -0.14 0.59
-2 17 5 0.42 0.59
2 17 -5 0.95 0.46
-2 17 -5 0.24 0.6
2 17 -6 1.68 0.49
-2 17 6 0.97 0.63
-2 17 6 1.29 0.61
2 17 -6 1.57 0.49
-2 17 -6 1.33 0.57
2 17 -7 -0.06 0.4
-2 17 7 -0.12 0.48
-2 17 7 0.15 0.6
-2 17 -7 -0.04 0.54
2 17 -7 0.46 0.44
2 17 -8 4.13 0.65
-2 17 8 3.78 0.69
-2 17 8 4.43 0.8
2 17 -8 4.43 0.64
-2 17 -8 4.91 0.82
2 17 -9 0.39 0.47
-2 17 9 1.01 0.57
-2 17 9 0.45 0.6
2 17 -9 0.38 0.46
-2 17 -9 0.1 0.64
-2 17 10 1.27 0.57
-2 17 10 2.1 0.67
2 17 -10 0.63 0.45
-2 17 -10 1.58 0.62
-2 17 11 -0.41 0.6
2 17 -11 0.5 0.46
-2 17 11 0.36 0.62
2 17 -12 -0.21 0.49
2 17 -12 0.41 0.49
-2 17 12 -0.1 0.57
-2 17 13 0.26 0.65
2 17 -13 0.89 0.52
-2 17 -13 0.18 0.59
2 17 -13 0.07 0.46
-2 17 14 0.96 0.68
2 17 -14 0.47 0.52
-2 17 15 1.88 0.73
-2 18 0 0.28 0.56
-2 18 0 1.47 0.6
-2 18 1 3.39 0.81
-2 18 -1 6.74 0.91
-2 18 1 6.25 0.85
-2 18 -1 6.01 0.85
-2 18 2 -0.09 0.55
2 18 -2 0.49 0.53
-2 18 2 1.61 0.63
-2 18 -2 1.16 0.6
2 18 -2 0.61 0.44
2 18 -3 0.67 0.5
-2 18 3 -0.05 0.56
-2 18 3 0.13 0.55
-2 18 -3 2.03 0.74
2 18 -3 0.12 0.44
2 18 -4 0.45 0.47
-2 18 4 0.56 0.6
-2 18 -4 -0.05 0.6
-2 18 4 0.46 0.55
2 18 -4 0.21 0.45
2 18 -5 0.22 0.43
-2 18 5 0.34 0.51
-2 18 5 0.1 0.63
2 18 -5 0.83 0.46
-2 18 -5 0.75 0.59
2 18 -6 0.12 0.44
-2 18 6 1.33 0.58
-2 18 6 0.64 0.61
2 18 -6 1.5 0.48
-2 18 -6 1.06 0.57
2 18 -7 6.82 0.79
-2 18 7 6.6 0.89
-2 18 7 8.08 0.96
-2 18 -7 4.6 0.92
2 18 -7 5.39 0.78
2 18 -8 0.5 0.46
-2 18 8 -0.28 0.56
-2 18 8 -0.57 0.63
2 18 -8 0.38 0.43
-2 18 -8 -0.05 0.62
2 18 -9 1.66 0.57
-2 18 9 2.51 0.67
-2 18 9 2.99 0.74
2 18 -9 2.73 0.55
-2 18 -9 3.7 0.75
2 18 -10 0.27 0.51
-2 18 10 -0.44 0.57
-2 18 10 0.82 0.64
2 18 -10 -0.04 0.49
-2 18 -10 0.04 0.53
-2 18 11 -0.06 0.64
2 18 -11 -0.08 0.49
-2 18 -11 0.62 0.62
2 18 -12 -0.28 0.49
-2 18 12 1.48 0.7
-2 18 13 1.84 0.75
-2 18 14 -0.47 0.71
-2 19 0 0.85 0.55
2 19 -1 0.99 0.53
-2 19 1 0.88 0.64
-2 19 1 0.44 0.54
-2 19 -1 0.69 0.65
2 19 -2 1.05 0.57
-2 19 2 0.92 0.62
-2 19 2 0.92 0.57
-2 19 -2 1.42 0.71
-2 19 3 -0.34 0.58
2 19 -3 1.06 0.57
-2 19 3 0.21 0.5
-2 19 -3 0.53 0.63
-2 19 4 1.37 0.64
2 19 -4 0.83 0.49
2 19 -4 0.19 0.46
-2 19 -4 0.48 0.61
-2 19 4 0.04 0.53
2 19 -5 0.64 0.47
-2 19 5 0.54 0.58
2 19 -5 0.48 0.46
-2 19 5 0.4 0.57
-2 19 -5 -0.04 0.56
2 19 -6 0.88 0.51
-2 19 6 1.39 0.65
-2 19 -6 -0.05 0.64
-2 19 6 0.13 0.53
2 19 -6 0.03 0.44
-2 19 -7 0.53 0.66
-2 19 7 -0.12 0.5
2 19 -7 0.86 0.49
-2 19 7 0.76 0.61
2 19 -7 0.42 0.47
-2 19 -8 -0.31 0.67
2 19 -8 -0.11 0.46
-2 19 8 1.17 0.64
-2 19 8 -0.51 0.49
2 19 -8 0.51 0.45
2 19 -9 -0.54 0.49
-2 19 9 0.59 0.62
2 19 -10 0.42 0.49
-2 19 10 -0.06 0.65
-2 19 11 1.43 0.71
2 20 0 0.95 0.63
-2 20 0 1.28 0.71
2 20 1 3.54 0.73
2 20 -1 3.41 0.74
-2 20 1 3.71 0.72
-2 20 -1 4.1 0.8
2 20 -2 0.97 0.61
-2 20 2 1.13 0.59
-2 20 -2 0.61 0.61
2 20 -3 0.56 0.55
-2 20 -3 1.01 0.62
-2 20 3 1.38 0.59
-2 20 4 1.03 0.55
-2 20 5 1.59 0.57
-2 20 6 0.9 0.52
2 20 -6 -0.03 0.48
-2 20 7 0.96 0.56
2 20 -7 1.39 0.5
2 20 -8 0.3 0.5
2 21 4 0.08 0.52
3 0 0 780.66 63.62
-3 0 0 797.42 63.61
-3 0 -1 0.11 0.27
-3 0 1 0.18 0.26
3 0 1 -0.25 0.37
3 0 -1 -0.29 0.42
3 0 -2 445.97 33.85
3 0 2 428.52 33.83
-3 0 2 385.03 33.83
-3 0 -2 423.82 33.83
3 0 -3 0.54 0.41
3 0 3 -0.11 0.3
-3 0 3 0.47 0.29
-3 0 -3 0.18 0.27
-3 0 3 -0.03 0.1
-3 0 -4 36.47 3.14
-3 0 4 40.22 3.15
-3 0 -4 35.78 3.13
3 0 -4 40.68 3.19
3 0 -5 -0.11 0.37
-3 0 -5 -0.09 0.27
-3 0 -5 0.1 0.25
-3 0 5 -0.11 0.31
-3 0 -6 22.14 2.28
-3 0 -6 31.56 2.3
-3 0 -6 33.82 2.3
3 0 -6 22.93 2.34
3 0 -7 0.55 0.46
-3 0 -7 -0.15 0.27
-3 0 -7 0.82 0.28
-3 0 -7 0.28 0.31
3 0 -8 656.26 45.2
-3 0 -8 527.68 45.14
-3 0 -8 463.31 45.09
-3 0 -8 665.76 45.12
-3 0 8 608.11 45.14
-3 0 9 0.18 0.32
-3 0 -9 -0.46 0.23
-3 0 -9 0.06 0.26
-3 0 -9 0.49 0.39
-3 0 -10 85.75 6.01
-3 0 -10 73.17 6.03
-3 0 10 82.41 6.08
-3 0 -11 0.09 0.46
-3 0 -11 0.01 0.15
-3 0 11 0.38 0.34
-3 0 -11 -0.01 0.23
-3 0 -12 38.6 3.82
-3 0 -12 44.62 3.78
-3 0 12 52.58 3.9
-3 0 -12 48.45 3.78
3 0 -13 0.54 0.43
-3 0 13 0.07 0.36
-3 0 -13 0.02 0.22
-3 0 -13 0.6 0.86
-3 0 -14 73.58 5.97
3 0 -14 68.47 6.07
-3 0 14 76.21 6.03
-3 0 -15 0.47 0.24
-3 0 15 0.05 0.4
3 0 -15 0.5 0.55
-3 0 16 19.97 1.81
-3 0 -16 27.04 1.92
-3 0 -16 18.38 1.71
3 0 -16 24.66 1.93
-3 0 17 -0.38 0.39
-3 0 -17 0.07 0.49
3 0 -17 -0.04 0.53
-3 0 18 13.68 1.28
3 0 -18 14.09 1.41
-3 0 -18 14.5 1.43
3 0 -19 -0.04 0.5
-3 0 -19 0.28 0.59
-3 0 19 0.24 0.33
3 0 -20 3.52 0.74
-3 0 20 4.59 0.63
3 0 -21 0.74 0.64
-3 0 21 0.69 0.45
3 0 -22 5.91 0.97
3 0 -23 -0.93 0.66
3 0 -24 1.7 0.84
-3 0 -24 5.48 0.94
3 0 -25 -0.37 0.71
-3 0 -25 -0.13 0.78
3 0 -26 0.97 0.77
-3 1 0 10.2 0.89
-3 -1 0 9.27 0.86
-3 -1 0 8.63 0.81
3 -1 0 8.81 0.9
3 1 0 10.18 0.9
3 1 1 40.47 2.93
3 1 -1 38.77 2.94
3 -1 1 35.8 2.93
3 -1 -1 38.81 2.95
-3 -1 -1 29.29 2.89
-3 1 -1 22.82 2.92
-3 1 1 30.83 2.92
-3 -1 -1 36.97 2.88
-3 -1 1 37.19 2.86
-3 -1 1 39.29 2.91
-3 1 2 0.13 0.33
-3 -1 -2 0.04 0.23
-3 -1 2 0.37 0.31
-3 -1 -2 -0.2 0.21
-3 -1 2 -0.08 0.14
3 1 2 -0.06 0.3
3 -1 -2 0.07 0.41
3 -1 2 -0.57 0.36
-3 1 -2 -0.34 0.32
3 1 -2 0.59 0.38
-3 -1 3 1.48 0.32
-3 -1 -3 2.08 0.31
-3 1 3 0.74 0.31
-3 -1 3 1.92 0.3
3 1 -3 1.71 0.39
3 -1 -3 1.03 0.4
-3 1 -3 1.29 0.38
3 1 3 0.98 0.33
-3 -1 -3 1.85 0.25
3 1 -4 3.65 0.51
-3 1 4 2.44 0.44
-3 -1 4 4.43 0.44
-3 1 -4 2.61 0.43
3 -1 -4 3.89 0.49
-3 -1 4 3.94 0.44
-3 -1 -4 3.99 0.38
-3 1 -4 2.27 0.4
-3 -1 5 16.34 1.51
-3 -1 -5 20.83 1.5
3 1 -5 18.62 1.58
3 -1 -5 16.43 1.57
-3 1 5 17.75 1.53
-3 1 -5 19.66 1.54
-3 1 -5 24.73 1.56
-3 1 -5 16.15 1.51
-3 -1 -5 12.04 1.47
-3 -1 5 19.18 1.52
3 1 -6 9.36 0.74
-3 -1 -6 4.44 0.58
-3 1 -6 7.55 0.69
-3 1 -6 7.36 0.61
-3 -1 -6 3.66 0.58
3 -1 -6 7.03 0.73
-3 -1 -6 6.14 0.55
-3 1 -6 7.36 0.62
-3 1 -7 14.96 1.03
-3 1 -7 8.83 0.9
-3 -1 -7 8.2 0.88
-3 1 -7 12.3 0.92
-3 -1 -7 7.75 0.86
3 -1 -7 12.18 1.04
3 1 -7 11.9 1.01
-3 -1 -7 12.63 0.91
-3 -1 8 77.67 5.69
-3 -1 -8 68.31 5.61
-3 1 -8 67.16 5.63
-3 -1 -8 56.1 5.63
3 1 -8 82.96 5.73
-3 1 -8 89.35 5.75
-3 -1 -8 67.26 5.62
-3 -1 -8 67.11 5.62
-3 1 -8 74.39 5.66
-3 -1 -8 69.68 5.6
-3 -1 -9 16.97 1.42
-3 -1 9 21.47 1.54
-3 1 -9 13.03 1.44
-3 -1 -9 13.47 1.42
3 1 -9 17.9 1.59
-3 -1 -9 23.24 1.49
-3 1 -9 22.45 1.62
-3 -1 -9 18.04 1.51
-3 -1 -9 21.69 1.46
-3 1 -9 18.67 1.49
-3 -1 -9 17.1 1.42
-3 -1 -10 14.58 1.29
-3 -1 -10 19.23 1.39
-3 1 -10 25.33 1.57
-3 1 -10 15.07 1.32
-3 -1 -10 16.68 1.4
-3 1 -10 13.69 1.35
-3 -1 -10 20.77 1.34
-3 -1 -10 13.67 1.29
-3 -1 10 19.88 1.42
-3 -1 -11 8.94 0.81
-3 -1 -11 14.6 0.99
-3 1 -11 10.51 1.1
-3 -1 -11 10.28 0.95
-3 -1 -11 9.69 0.83
-3 1 -11 13.33 0.87
-3 1 -11 7.96 0.92
-3 -1 -11 10.35 0.87
-3 1 11 10.75 0.94
-3 -1 -11 9.42 0.82
-3 -1 11 13.71 0.98
-3 1 -12 -0.21 0.62
-3 -1 -12 -0.05 0.43
3 -1 -12 0.26 0.49
-3 -1 12 -0.16 0.32
-3 1 12 0.25 0.33
-3 -1 -12 0.2 0.19
-3 1 -12 -0.13 0.25
-3 1 -12 0.49 0.17
-3 -1 -12 0.12 0.34
-3 1 13 0.92 0.36
-3 -1 13 1.13 0.37
-3 1 -13 0.68 0.26
-3 -1 -13 0.91 0.41
3 -1 -13 0.34 0.49
-3 -1 -13 0.95 0.23
3 1 -14 0.84 0.56
3 -1 -14 0.73 0.56
-3 -1 14 -0.13 0.41
-3 1 14 0.47 0.43
-3 -1 -14 0.09 0.44
-3 1 -14 0.58 0.27
-3 -1 -14 0.66 0.21
3 1 -15 0.88 0.62
3 -1 -15 0.69 0.64
-3 -1 15 0.76 0.43
-3 1 15 0.91 0.45
-3 -1 -15 1.15 0.55
-3 1 -15 0.74 0.31
-3 -1 -15 0.73 0.21
3 1 -16 1.86 0.67
3 -1 -16 1.68 0.65
-3 1 16 0.51 0.43
-3 -1 16 0.35 0.41
-3 -1 -16 1.17 0.58
-3 1 -16 1.7 0.31
3 1 -17 0.98 0.63
3 -1 -17 1.04 0.64
-3 1 17 0.49 0.4
-3 -1 17 0.39 0.41
-3 -1 -17 1.54 0.55
-3 1 -17 0.81 0.27
-3 -1 -18 0.33 0.53
-3 1 18 0.48 0.4
-3 -1 18 0.75 0.4
3 1 -18 -0.05 0.59
3 -1 -18 0.76 0.61
-3 -1 -19 0.73 0.51
-3 -1 19 1.81 0.44
-3 1 19 1.48 0.4
3 1 -19 0.77 0.6
3 -1 -19 1.08 0.63
-3 -1 20 0.88 0.41
-3 1 20 0.87 0.37
3 -1 -20 0.64 0.63
3 1 -20 0.89 0.62
-3 1 21 0.57 0.41
-3 -1 21 0.45 0.39
3 -1 -21 0.29 0.67
3 1 -21 1.1 0.65
3 1 -22 0.94 0.62
3 -1 -22 1.11 0.72
-3 1 -23 2.07 0.95
3 1 -23 0.85 0.64
3 -1 -23 0.59 0.7
3 -1 -24 2.63 0.88
-3 -1 -24 3.76 0.93
-3 1 -24 5.04 1.01
3 1 -24 5.52 0.86
3 -1 -25 0.35 0.69
3 1 -25 0.11 0.64
3 -1 -26 1.11 0.69
-3 -2 0 418.33 34.69
-3 2 0 451.28 34.75
3 2 0 416.94 34.73
3 -2 0 429.27 34.75
-3 -2 0 475.55 34.72
-3 -2 0 416.59 34.71
-3 -2 0 419.2 34.71
-3 -2 -1 0.26 0.26
-3 2 1 0.19 0.38
-3 -2 -1 0.74 0.26
-3 -2 1 0.65 0.28
-3 -2 -1 0.89 0.26
-3 -2 1 1.08 0.27
-3 2 -1 -0.18 0.42
3 2 1 0.64 0.28
3 2 -1 1 0.32
3 -2 1 0.02 0.39
3 -2 -1 0.59 0.39
-3 -2 -1 0.29 0.2
-3 -2 1 0.31 0.27
-3 -2 -2 351.86 28.52
-3 2 2 372.51 28.56
3 2 -2 358.4 28.56
3 2 2 360.43 28.54
-3 2 -2 341.62 28.56
3 -2 -2 352.15 28.58
-3 -2 2 345.92 28.53
-3 -2 -2 364.71 28.52
-3 -2 -2 345.95 28.52
-3 -2 2 351.17 28.54
-3 -2 -2 339.69 28.52
-3 -2 2 367.41 28.54
-3 -2 -3 8.34 0.78
-3 2 -3 9.97 0.84
-3 -2 3 7.79 0.79
-3 -2 -3 8.3 0.76
3 2 -3 8.84 0.85
-3 2 3 7.09 0.83
-3 2 -3 9.92 0.85
3 2 3 7.11 0.78
3 -2 -3 10.65 0.89
-3 2 -3 6.97 0.82
-3 -2 -3 8.25 0.75
-3 -2 3 9.06 0.8
-3 -2 -3 8.83 0.77
-3 -2 3 9.89 0.82
-3 -2 -4 -0.07 0.22
-3 2 -4 0.75 0.32
-3 -2 4 0.01 0.23
-3 2 4 0.02 0.31
3 2 -4 0.14 0.3
-3 -2 -4 0.48 0.21
-3 2 -4 0.04 0.27
3 2 4 0.35 0.24
-3 2 -4 0.27 0.35
3 -2 -4 -0.08 0.44
-3 -2 4 0.56 0.26
-3 -2 -4 -0.04 0.17
-3 -2 4 0.35 0.25
-3 -2 -4 0.03 0.17
-3 -2 -5 9.27 0.86
-3 -2 5 11.79 0.93
-3 -2 -5 9.17 0.87
3 2 -5 10.51 0.99
3 -2 -5 10.15 1.02
-3 2 -5 12.24 1.01
-3 2 -5 10.91 0.92
-3 -2 -5 10.42 0.88
-3 -2 5 10.54 0.94
-3 2 -5 8.18 0.94
-3 -2 -5 10.91 0.93
-3 -2 -6 341.7 27.49
-3 2 -6 329.89 27.48
-3 -2 -6 316.21 27.44
-3 -2 -6 405.09 27.46
3 2 -6 354.96 27.53
3 -2 -6 341.79 27.52
-3 2 -6 348.18 27.53
-3 2 -6 314.5 27.49
-3 -2 -6 386.02 27.46
-3 -2 -6 307.68 27.44
-3 2 7 1.07 0.16
-3 -2 -7 2.04 0.4
-3 2 -7 1.72 0.3
-3 2 -7 0.96 0.42
3 2 -7 2.36 0.47
-3 -2 -7 0.93 0.23
-3 -2 -7 0.89 0.25
-3 2 -7 1.61 0.32
-3 -2 -7 0.93 0.19
-3 -2 -7 0.96 0.19
-3 -2 -8 33.77 2.48
-3 -2 -8 27.45 2.48
3 2 -8 31.22 2.6
-3 2 -8 37.6 2.64
-3 -2 -8 31.8 2.58
-3 2 8 26.98 2.46
-3 -2 -8 29.46 2.49
-3 2 -8 28.95 2.53
-3 -2 -8 33.83 2.48
-3 -2 -9 6.47 0.56
-3 -2 9 8.68 0.72
-3 -2 -9 4.84 0.57
-3 -2 -9 7.71 0.75
-3 2 -9 8.73 0.63
3 2 -9 8.69 0.79
-3 -2 -9 7.67 0.61
-3 2 -9 5.48 0.82
-3 -2 -9 4.06 0.57
-3 2 -9 7.74 0.69
-3 -2 -9 6.76 0.56
-3 2 -10 5.41 0.51
-3 2 -10 4.95 0.68
-3 2 -10 5.27 0.42
-3 -2 10 4.81 0.53
3 2 -10 3.7 0.58
-3 -2 -10 3.88 0.4
-3 -2 -10 5.38 0.59
-3 -2 -10 5.06 0.38
3 -2 -11 0.19 0.43
-3 -2 -11 0.12 0.21
-3 2 -11 0.1 0.53
-3 2 -11 0.4 0.22
3 2 -11 -0.11 0.38
-3 2 -11 0.21 0.28
-3 -2 -11 0.26 0.16
-3 -2 11 0.18 0.3
-3 -2 -11 0.23 0.37
-3 2 -12 0.53 0.2
3 -2 -12 0.16 0.41
-3 -2 -12 0.04 0.25
-3 -2 12 0.27 0.32
-3 -2 -12 0.13 0.16
-3 -2 -12 -0.16 0.38
-3 2 -12 0.1 0.28
3 -2 -13 2.02 0.54
-3 -2 13 1.83 0.37
-3 -2 -13 1.33 0.45
-3 2 -13 0.95 0.35
-3 -2 -13 1.35 0.19
-3 2 -14 73.22 4.67
3 -2 -14 79.06 4.83
-3 -2 14 74.11 4.7
-3 2 14 69.72 4.7
-3 -2 -14 47.04 4.57
-3 -2 -14 55.84 4.71
3 2 -15 6.74 0.8
3 -2 -15 5.99 0.86
-3 -2 -15 6.15 0.75
-3 2 15 5.49 0.72
-3 -2 15 5.17 0.72
-3 2 -15 6.34 0.61
3 -2 -16 69.22 4.84
3 2 -16 61.17 4.79
-3 2 -16 50.84 4.67
-3 -2 16 55.46 4.71
-3 2 16 53.74 4.7
-3 -2 -16 61.85 4.76
3 2 -17 -0.23 0.47
-3 -2 -17 0.03 0.45
3 -2 -17 1.05 0.59
-3 -2 17 0.28 0.39
-3 2 17 0.78 0.42
-3 2 -17 0.17 0.26
3 2 -18 0.5 0.54
-3 -2 -18 0.75 0.48
3 -2 -18 -0.14 0.56
-3 -2 18 0.35 0.35
-3 2 18 0.21 0.37
-3 2 -18 -0.05 0.25
3 -2 -19 0.24 0.56
-3 2 19 -0.05 0.35
3 2 -19 0.09 0.54
-3 -2 -19 0.2 0.45
3 -2 -20 2.47 0.66
-3 2 20 1.33 0.44
3 2 -20 2.42 0.65
-3 -2 -20 2.08 0.65
3 2 -21 0.3 0.61
-3 2 21 0.7 0.43
3 -2 -21 1.38 0.68
3 -2 -22 6.87 0.97
3 2 -22 4.42 0.95
3 -2 -23 -0.93 0.73
-3 2 -23 0.74 0.82
3 2 -23 1.35 0.7
3 -2 -24 2.03 0.8
-3 2 -24 3.01 0.9
3 2 -24 1.54 0.77
3 -2 -25 0.35 0.66
3 2 -25 0.44 0.64
3 -2 -26 0.89 0.7
-3 -3 0 1.93 0.3
-3 3 0 1.23 0.46
3 3 0 1.01 0.35
3 -3 0 1.4 0.44
-3 -3 0 1.07 0.31
-3 -3 0 1.23 0.28
-3 3 -1 1.73 0.41
-3 -3 1 1.15 0.26
-3 -3 -1 0.46 0.25
3 3 -1 0.94 0.37
-3 3 -1 0.35 0.38
-3 3 1 0.49 0.4
3 3 1 0.4 0.32
3 -3 -1 0.14 0.41
-3 -3 1 0.62 0.28
-3 -3 -1 0.66 0.25
-3 -3 -1 0.83 0.26
-3 -3 1 0.52 0.27
-3 -3 -2 1.17 0.29
-3 3 -2 1.71 0.42
-3 -3 2 1.42 0.29
-3 -3 -2 1.77 0.27
3 3 -2 1 0.35
-3 3 2 1.07 0.42
-3 3 -2 1.49 0.4
3 3 2 0.43 0.26
3 -3 -2 0.45 0.42
-3 3 -2 1.5 0.45
-3 -3 -2 0.94 0.25
-3 -3 2 1.13 0.31
-3 -3 2 1.98 0.31
-3 -3 -2 1.09 0.24
-3 -3 -3 10.85 0.89
-3 3 -3 12.71 0.95
-3 -3 -3 8.86 0.85
-3 -3 3 8.63 0.88
-3 3 3 11.29 0.95
3 3 -3 9.89 0.94
3 -3 -3 7.77 0.95
-3 3 -3 9.31 1.01
3 3 3 9.5 0.88
-3 3 -3 10.45 0.94
-3 -3 -3 9.62 0.84
-3 -3 3 9.71 0.88
-3 -3 -3 9.28 0.84
-3 -3 3 9.89 0.89
-3 -3 -4 7.91 0.73
-3 -3 -4 9.06 0.79
-3 -3 4 8.85 0.78
-3 -3 -4 8.95 0.73
3 3 -4 9.37 0.85
3 3 4 6.79 0.75
-3 3 -4 10.82 0.89
-3 3 -4 7.24 0.82
3 -3 -4 7.72 0.88
-3 -3 -4 8.06 0.73
-3 -3 4 8.09 0.78
-3 3 -4 9.39 0.82
-3 3 -5 0.57 0.27
-3 -3 -5 0.12 0.29
-3 3 -5 0.51 0.3
-3 -3 -5 0.09 0.17
-3 -3 5 0.32 0.27
3 3 -5 0.77 0.36
-3 -3 -5 0.02 0.18
-3 3 -5 0.03 0.41
3 -3 -5 0.03 0.4
3 3 5 0.27 0.22
-3 -3 -5 0.01 0.2
-3 -3 5 0.07 0.28
-3 3 -6 51.18 3.85
-3 -3 -6 53.82 3.78
3 3 -6 53.19 3.86
-3 3 -6 55.71 3.9
-3 -3 -6 45.01 3.83
-3 -3 -6 46.4 3.77
-3 -3 -6 46.82 3.77
-3 -3 6 47.44 3.83
-3 3 -6 45.69 3.83
-3 -3 -7 90.69 6.51
3 3 -7 92.12 6.52
-3 3 -7 87.9 6.57
-3 -3 -7 79 6.42
-3 -3 -7 84.74 6.43
-3 -3 -7 63.78 6.42
-3 3 -7 75.7 6.49
-3 3 -7 93.61 6.48
-3 -3 -8 118.44 11.42
3 3 -8 148.08 11.52
-3 3 -8 132.03 11.54
-3 -3 -8 164.45 11.53
-3 3 8 149.51 11.43
-3 -3 -8 152.11 11.42
-3 3 -8 162.91 11.5
-3 3 -8 140.77 11.47
-3 3 9 105.12 7.2
-3 -3 -9 109.1 7.3
-3 -3 -9 78.87 7.18
3 3 -9 101.69 7.31
-3 3 -9 105.26 7.35
-3 3 -9 77.35 7.22
-3 -3 9 107.04 7.27
-3 3 -9 109.4 7.28
-3 -3 -9 78.36 7.18
-3 3 -10 16.81 1.23
-3 3 10 15.59 1.12
-3 3 -10 14.45 1.18
-3 -3 -10 14.58 1.09
3 3 -10 17.93 1.3
3 -3 -10 16.75 1.3
-3 -3 10 18.83 1.24
-3 -3 -10 16.48 1.26
-3 -3 -10 12.89 1.09
-3 -3 -11 2.06 0.31
-3 -3 -11 4.4 0.31
-3 -3 11 4.96 0.51
3 3 -11 4.95 0.62
-3 3 -11 6.15 0.46
3 -3 -11 3.63 0.63
-3 -3 -11 5.03 0.56
-3 3 -11 6.46 0.53
3 -3 12 4.35 0.6
-3 -3 12 6.25 0.66
3 3 -12 4.45 0.73
-3 3 -12 6.32 0.55
-3 -3 -12 5.32 0.66
-3 3 -12 4.49 0.6
3 -3 -12 5.8 0.78
-3 -3 13 0.82 0.41
-3 -3 -13 0.32 0.41
-3 3 -13 0.04 0.35
3 -3 -13 0.81 0.55
-3 -3 14 2.38 0.49
-3 -3 -14 2.13 0.56
-3 3 -14 3.6 0.43
3 -3 -14 1.4 0.65
-3 -3 -15 1.58 0.57
-3 -3 15 2.04 0.47
-3 3 -15 1.58 0.42
3 -3 -15 1.31 0.64
3 3 -16 6.91 0.95
-3 -3 -16 6.27 0.91
-3 3 16 6.78 0.79
-3 -3 16 8.67 0.82
-3 3 -16 7.31 0.75
3 -3 -16 8.4 1
3 3 -17 0.4 0.55
-3 3 -17 0.14 0.33
-3 3 17 0.73 0.37
3 -3 -17 1.37 0.63
-3 -3 -17 0.25 0.48
3 3 -18 0.49 0.52
-3 3 -18 0.09 0.26
-3 3 18 0.13 0.39
-3 -3 -18 0.41 0.46
3 -3 -18 0.34 0.57
-3 3 19 3.32 0.54
-3 -3 -19 2.71 0.63
3 3 -19 3.32 0.65
3 -3 -19 4 0.76
-3 3 20 -0.08 0.4
-3 -3 -20 -0.13 0.49
3 -3 -20 -0.78 0.64
3 3 -20 0.9 0.52
-3 3 21 0.03 0.42
3 -3 -21 0.5 0.67
3 3 -21 0.97 0.53
3 -3 -22 0.11 0.7
3 3 -22 1.13 0.65
-3 3 -23 1.55 0.77
3 -3 -23 0.6 0.74
3 3 -23 0.91 0.65
-3 3 -24 9.89 1.16
3 3 -24 7.35 1.08
3 3 -25 3.24 0.87
3 -3 -25 1.7 0.77
3 -3 -26 0.65 0.68
-3 -4 0 579.77 46.24
3 4 0 571.68 46.26
-3 4 0 607.46 46.31
-3 4 0 586.03 46.3
-3 -4 0 558.45 46.25
-3 -4 0 558.8 46.25
-3 -4 1 20.67 1.48
-3 -4 -1 19.78 1.47
-3 4 1 15.93 1.58
3 4 1 15.04 1.5
3 4 -1 14.62 1.51
3 -4 -1 18.17 1.57
-3 4 -1 14.52 1.58
-3 4 -1 20.01 1.57
-3 4 1 19.6 1.57
-3 -4 -1 17.31 1.48
-3 -4 1 15.93 1.49
-3 4 -1 16.4 1.59
-3 -4 -1 17.46 1.47
-3 -4 1 15.67 1.49
-3 -4 -2 113.84 9.31
-3 -4 2 114.26 9.33
-3 4 2 120.46 9.37
-3 -4 -2 126.5 9.3
-3 -4 2 115.38 9.31
3 4 -2 120.4 9.34
3 4 2 125.37 9.33
3 -4 -2 93.16 9.36
-3 4 -2 96.08 9.39
-3 -4 -2 110.11 9.31
-3 -4 2 109.91 9.33
-3 4 -2 116.5 9.39
-3 4 -2 117.14 9.35
-3 4 -3 0.19 0.38
-3 -4 3 0.31 0.24
-3 -4 -3 -0.11 0.18
3 4 -3 0.21 0.26
-3 -4 3 0.51 0.31
-3 -4 -3 0.16 0.19
-3 4 -3 0.42 0.41
3 4 3 0.13 0.2
3 -4 -3 0.03 0.41
-3 4 -3 0.35 0.35
-3 -4 -3 0.07 0.19
-3 -4 3 0.6 0.28
-3 4 -4 4.64 0.61
-3 -4 4 5.12 0.56
-3 -4 -4 5.91 0.5
3 4 -4 6.26 0.61
3 4 4 5.75 0.53
-3 -4 -4 5.04 0.51
-3 4 -4 4.55 0.7
3 -4 -4 6.33 0.69
-3 4 -4 5.56 0.61
-3 -4 4 4.24 0.58
-3 -4 -5 0.51 0.33
-3 4 -5 0.33 0.31
-3 -4 5 0.4 0.28
-3 -4 -5 0.78 0.16
3 4 -5 0.52 0.35
-3 4 -5 0.59 0.42
3 4 5 0.59 0.22
-3 4 -5 0.84 0.33
-3 -4 5 0.66 0.31
-3 -4 -6 77.87 6.64
3 4 -6 76.77 6.73
-3 4 -6 95.23 6.79
-3 4 -6 91.34 6.73
-3 -4 -6 78.52 6.72
-3 -4 6 72.39 6.71
-3 4 -6 75.32 6.72
-3 -4 -6 96.52 6.67
-3 4 -7 45.42 3.8
3 4 -7 52.47 3.86
-3 -4 -7 55.94 3.86
-3 -4 -7 45.55 3.73
-3 -4 -7 46.05 3.74
-3 4 -7 50.5 3.85
-3 4 -8 293.74 27.16
3 4 -8 326.3 27.2
-3 4 -8 295.06 27.21
-3 -4 -8 306.4 27.1
-3 -4 -8 352.25 27.21
-3 4 -8 324.91 27.19
-3 -4 -8 396.6 27.1
3 4 -9 64.23 4.85
-3 -4 9 57.35 4.82
-3 4 -9 60.7 4.79
-3 -4 -9 64.78 4.86
-3 4 9 55.62 4.75
-3 4 -9 66.46 4.83
3 4 -10 57.68 4.15
-3 -4 10 54.49 4.11
3 -4 -10 45.79 4.18
-3 4 -10 47.33 4.07
-3 4 10 46.13 4.03
-3 -4 -10 54.81 4.14
-3 4 -10 48.62 4.11
-3 -4 11 3.8 0.46
3 4 -11 2.97 0.52
-3 4 -11 3.49 0.48
-3 4 -11 1.41 0.37
3 4 -11 2.37 0.22
-3 -4 -11 3.24 0.48
-3 4 11 2.11 0.3
3 -4 -11 1.35 0.54
3 4 -12 73.5 6.65
3 -4 -12 64.77 6.66
-3 -4 12 75.37 6.62
3 4 -12 93.9 6.54
-3 -4 -12 70.49 6.64
-3 4 -12 63.28 6.62
-3 4 -12 75.89 6.59
3 4 -13 11.65 1.12
-3 4 -13 10.67 1.02
3 -4 -13 9.9 1.1
-3 -4 -13 10.25 1.07
-3 4 -14 41.81 3.71
-3 -4 -14 44.82 3.76
3 -4 -14 48.82 3.79
-3 -4 -15 0.52 0.5
-3 4 -15 0.51 0.38
3 -4 -15 0.98 0.54
-3 4 -16 8.91 0.93
3 -4 -16 11.49 1.13
-3 -4 -16 11.34 1.09
3 -4 -17 3.71 0.72
-3 4 17 3.66 0.55
3 4 -17 3.55 0.7
-3 4 -17 4.37 0.54
-3 -4 -17 4.71 0.66
3 -4 -18 3.29 0.66
-3 4 18 4.09 0.51
3 4 -18 3.4 0.66
-3 -4 -18 4.93 0.65
3 -4 -19 -0.05 0.57
-3 4 19 -0.25 0.34
3 4 -19 0.4 0.56
-3 4 -19 0.17 0.29
-3 -4 -19 0.37 0.49
3 4 -20 4.65 0.84
3 -4 -20 5.74 0.87
-3 4 20 5.12 0.69
-3 -4 -20 6.61 0.84
-3 4 21 0.54 0.41
3 -4 -21 0.19 0.62
3 4 -21 -0.1 0.61
3 -4 -22 2.32 0.7
3 4 -22 2.92 0.7
3 -4 -23 0.69 0.63
3 4 -23 1.17 0.62
3 -4 -24 3.2 0.73
3 4 -24 3.51 0.76
3 -4 -25 0.86 0.59
3 -4 -26 0.79 0.6
3 5 0 19.79 1.67
-3 5 0 22.08 1.78
-3 5 0 16.79 1.69
-3 -5 0 19.75 1.64
-3 -5 0 20.05 1.67
3 5 -1 13.31 1.1
3 5 1 11.15 1.1
-3 5 -1 14.72 1.21
3 5 -1 11.13 1.05
-3 5 1 12.48 1.17
-3 5 -1 13.27 1.2
-3 -5 -1 13.43 1.07
-3 -5 1 12.63 1.08
-3 -5 1 12.44 1.11
-3 -5 -2 85.12 7.07
-3 -5 2 89.55 7.09
-3 5 -2 92.52 7.16
3 5 -2 75.82 7.1
3 5 2 89.66 7.1
-3 5 2 81.03 7.16
3 5 -2 99.08 7.07
3 -5 -2 76.89 7.15
-3 5 -2 76.96 7.16
-3 -5 2 90.58 7.11
-3 5 3 1.5 0.47
-3 5 -3 1.37 0.41
3 5 -3 1.26 0.37
3 5 -3 1.4 0.21
3 5 3 0.72 0.27
3 -5 -3 1.35 0.49
-3 5 -3 2.11 0.45
-3 -5 3 1.52 0.29
-3 -5 -3 0.61 0.21
3 5 -4 30.77 2.46
-3 5 -4 37 2.53
3 5 4 33.89 2.41
-3 -5 -4 28.59 2.38
-3 -5 4 32.44 2.43
3 5 -4 24.9 2.37
-3 5 -4 30.3 2.48
-3 -5 -5 0.89 0.16
-3 5 -5 1.98 0.38
3 5 -5 1.28 0.36
-3 5 -5 1.52 0.4
3 5 -5 1.27 0.18
3 5 5 0.55 0.23
3 5 -6 14.14 0.98
-3 -5 -6 8.97 0.8
-3 5 -6 12.63 0.96
3 5 -6 8.67 0.79
-3 5 -6 11.65 0.93
3 5 -7 15.71 1.02
-3 5 -7 13.78 1.13
-3 5 -7 14.71 1.19
-3 -5 -7 14.01 1.01
3 5 -7 17.52 1.2
-3 5 -8 66.11 4.9
-3 5 -8 52.27 4.83
3 -5 -8 60.3 4.94
3 5 -8 70.75 4.9
-3 -5 -8 52.73 4.85
3 5 -9 6.7 0.76
-3 5 -9 5.77 0.63
3 -5 -9 6.12 0.81
-3 -5 -9 5.85 0.75
-3 5 -9 5.86 0.68
-3 5 -10 1.24 0.42
3 5 -10 0.87 0.47
-3 5 -10 1.53 0.32
-3 -5 -10 0.75 0.2
3 -5 -10 0.26 0.52
-3 -5 -10 0.66 0.46
-3 5 10 1.38 0.25
3 5 -11 7.72 0.79
-3 5 -11 7.72 0.66
3 -5 -11 8.44 0.86
-3 5 -11 9.1 0.75
-3 5 11 7.28 0.59
-3 -5 -11 7.43 0.78
3 5 -12 6.12 0.79
-3 5 -12 6.41 0.77
-3 5 -12 6.74 0.66
-3 -5 -12 6.72 0.8
3 -5 -12 5.61 0.84
3 -5 -13 0.2 0.57
-3 5 -13 1.71 0.41
-3 -5 -13 1.06 0.53
3 5 -13 1.49 0.53
3 -5 -14 6.56 0.88
-3 5 -14 4.63 0.68
-3 -5 -14 4.5 0.78
3 5 -14 5.53 0.8
-3 -5 -15 0.19 0.58
-3 5 -15 0.91 0.42
3 -5 -15 0.87 0.62
3 -5 -16 0.13 0.6
-3 5 -16 0.57 0.38
-3 -5 -16 0.35 0.56
3 -5 -17 0.63 0.54
-3 -5 -17 0.4 0.51
-3 5 -17 0.47 0.34
3 -5 -18 1.65 0.64
-3 -5 -18 1.21 0.57
-3 5 -18 1.9 0.44
3 5 -18 1.15 0.56
3 5 -19 0.34 0.53
-3 -5 -19 0.26 0.51
3 -5 -19 0.1 0.58
-3 5 19 -0.19 0.34
-3 5 -19 -0.02 0.31
3 5 -20 -0.04 0.56
-3 -5 -20 -0.09 0.54
3 -5 -20 -0.05 0.6
-3 5 20 0.02 0.4
-3 5 -20 -0.02 0.32
3 -5 -21 0.21 0.63
3 5 -21 0.29 0.62
-3 5 21 0.08 0.42
-3 -5 -21 -0.33 0.59
3 -5 -22 1.38 0.64
-3 5 22 0.69 0.39
3 5 -22 0.05 0.66
3 -5 -23 3.03 0.76
3 5 -23 0.43 0.72
3 -5 -24 1.39 0.75
3 5 -24 0.43 0.65
3 -5 -25 -0.59 0.7
3 -5 -26 -0.18 0.68
-3 6 0 103.71 7.36
3 6 0 77.2 7.25
-3 -6 0 90.94 7.25
3 6 0 90.65 7.27
3 6 0 84.76 7.25
-3 6 1 25.13 2.47
-3 6 -1 35.11 2.51
3 6 1 29.48 2.39
3 6 -1 29.02 2.41
-3 6 -1 29.75 2.49
-3 6 1 23.78 2.51
-3 -6 -1 23.07 2.37
-3 -6 1 31.96 2.4
3 6 -1 28.09 2.41
3 6 -1 29.46 2.37
3 6 1 32.93 2.4
3 6 -2 259.06 18.98
3 6 -2 234.01 19.01
3 6 2 221.49 19
-3 6 -2 236.49 19.08
3 6 2 235.43 18.99
-3 -6 -2 226.99 18.98
-3 -6 2 245.11 19
3 6 -2 220.12 19.01
-3 6 2 221.68 19.05
-3 6 -2 250.28 19.07
3 6 -3 9.2 0.94
3 6 -3 12.74 1.03
3 6 3 12.43 0.97
-3 6 -3 10.39 1.05
3 6 3 9.46 0.95
-3 -6 -3 11.45 0.94
-3 -6 3 11.98 0.98
3 6 -3 10.13 1
-3 6 -3 14.12 1.12
3 6 4 14.73 1.29
3 6 -4 16.3 1.37
-3 -6 4 17.07 1.32
-3 -6 -4 16.51 1.27
3 6 -4 13.67 1.27
-3 6 -4 12.21 1.38
3 6 -5 41.32 3.26
3 6 5 34.01 3.26
-3 6 -5 36.54 3.34
3 6 -5 42.54 3.34
-3 6 -5 40.61 3.35
-3 -6 -5 42.47 3.24
-3 6 6 109.57 10.01
-3 6 -6 119.33 10
3 6 6 112.99 9.92
-3 -6 -6 135.97 9.91
3 6 -6 120.92 10
-3 6 -6 106.4 10.01
-3 6 -7 43.57 3.66
-3 6 -7 40.32 3.65
3 -6 -7 45.45 3.74
3 6 -7 44.91 3.67
-3 6 7 47.24 3.73
-3 6 -8 39.46 3.73
3 -6 -8 46.04 3.78
-3 6 -8 43.25 3.69
-3 6 8 47.6 3.77
3 6 -8 47.97 3.74
-3 6 9 2.38 0.58
3 6 -9 3.57 0.56
3 -6 -9 3.03 0.63
-3 6 -9 2.67 0.46
-3 6 -9 3.41 0.54
-3 -6 -9 3.28 0.37
-3 6 10 0.29 0.48
3 6 -10 0.19 0.43
3 -6 -10 -0.37 0.58
-3 6 -10 0.39 0.35
-3 -6 -10 0.48 0.19
-3 6 -10 0.18 0.39
-3 6 10 0.38 0.25
-3 6 11 0.93 0.46
3 6 -11 1.75 0.51
3 -6 -11 1.03 0.58
-3 6 -11 2.13 0.38
-3 6 11 1.66 0.29
-3 6 -11 1.55 0.46
-3 6 12 2.1 0.46
-3 6 -12 0.81 0.47
3 6 -12 2.32 0.53
-3 6 -12 1.45 0.37
3 -6 -12 1.27 0.62
-3 6 -13 2.37 0.5
3 -6 -13 1.34 0.61
-3 6 13 2.4 0.48
3 6 -13 2.07 0.58
3 6 -14 40.56 3.18
-3 6 14 33.07 3.09
3 -6 -14 38.22 3.18
-3 6 -14 36.34 3.13
-3 6 15 11.65 1.2
3 6 -15 11.39 1.3
3 -6 -15 12.14 1.32
-3 6 -15 14.6 1.21
-3 6 16 20.41 1.88
-3 6 -16 19.68 1.87
-3 6 17 0.32 0.38
3 -6 -17 0.66 0.57
-3 6 -17 1.34 0.37
-3 6 18 0.32 0.38
-3 6 -18 0.93 0.43
3 -6 -18 0.34 0.59
-3 6 19 0.15 0.37
3 6 -19 1.33 0.55
-3 6 -19 0.37 0.37
3 -6 -19 -0.21 0.57
-3 6 20 1.03 0.45
-3 6 20 1.15 0.41
-3 6 -20 0.71 0.36
3 6 -20 0.87 0.59
3 -6 -20 0.79 0.58
3 6 -21 1.11 0.63
3 -6 -21 1.19 0.62
-3 6 21 0.84 0.46
3 6 -22 2.79 0.76
3 -6 -22 2.07 0.73
-3 6 22 0.9 0.48
3 6 -23 0.26 0.68
3 -6 -23 0.77 0.63
3 -6 -24 0.69 0.65
3 -6 -25 0.26 0.61
3 7 0 120.86 9.08
-3 7 0 106.39 9.14
-3 7 0 96.3 9.17
3 7 0 103.15 9.08
3 7 0 123.93 9.08
3 7 0 109.12 9.09
-3 -7 0 112.17 9.07
3 7 -1 18.67 1.55
3 7 1 18.91 1.53
3 7 -1 16.73 1.54
3 7 1 17.43 1.53
-3 -7 1 21.88 1.53
3 7 -1 16.15 1.54
3 7 1 17 1.51
3 7 1 17.52 1.51
3 7 -1 14.98 1.5
-3 7 -1 16.08 1.67
-3 -7 -1 18.66 1.52
-3 7 1 19.57 1.64
-3 7 -1 20.34 1.7
-3 -7 -2 1.99 0.28
-3 -7 2 1.86 0.33
3 7 -2 1.97 0.37
3 7 2 1.91 0.3
-3 7 2 2.42 0.53
-3 7 -2 2.16 0.52
3 7 -2 1.83 0.31
3 7 2 1.38 0.34
-3 7 -2 1.85 0.45
3 7 -2 1.98 0.38
3 7 -2 1.89 0.36
3 7 2 2.15 0.35
3 7 -3 0.25 0.31
3 7 3 0.14 0.23
3 7 3 0.2 0.24
3 7 -3 0.02 0.32
3 7 -3 0.14 0.25
3 7 3 0.19 0.28
-3 7 -3 0.19 0.45
-3 -7 -3 0.29 0.15
-3 -7 3 0.9 0.29
-3 -7 -4 0.2 0.18
3 7 -4 0.3 0.32
3 7 4 -0.18 0.22
3 7 -4 0.09 0.32
3 7 4 -0.01 0.22
3 7 4 0.36 0.25
-3 7 -4 -0.33 0.42
-3 7 -4 0.53 0.39
3 7 -5 1.36 0.4
-3 -7 -5 1.02 0.21
-3 7 -5 1.06 0.43
-3 7 -5 1.57 0.44
3 7 -5 1.91 0.38
3 7 5 1.22 0.27
3 7 5 1.14 0.28
-3 7 -6 1.34 0.5
-3 -7 -6 1.64 0.21
-3 7 6 1.87 0.46
3 7 -6 1.56 0.44
-3 7 -6 1.27 0.44
3 7 -6 1.69 0.42
3 -7 -6 0.37 0.55
3 7 6 1.26 0.25
-3 7 7 138.64 11.67
3 -7 -7 145.55 11.72
3 7 -7 156.9 11.65
-3 7 -7 138.85 11.64
3 7 -7 145.22 11.64
-3 7 -7 134.49 11.66
-3 7 8 31.2 2.51
3 -7 -8 29.22 2.55
-3 7 -8 29.92 2.49
-3 7 -8 24.18 2.44
-3 -7 -8 27.85 2.39
3 7 -8 26.44 2.44
3 7 -8 36.09 2.49
-3 7 9 21.62 1.73
3 -7 -9 18.09 1.75
3 7 -9 20.46 1.68
-3 7 -9 22.06 1.7
-3 7 -9 18.38 1.63
-3 -7 -9 15.36 1.57
-3 7 10 2.03 0.58
3 7 -10 2.73 0.53
-3 7 -10 1.65 0.44
-3 7 -10 1.7 0.51
3 -7 -10 2.14 0.63
-3 7 -11 25.83 2.17
3 -7 -11 28.46 2.23
-3 7 -11 25.81 2.12
3 7 -11 27.22 2.17
-3 7 12 0.66 0.48
3 7 -12 0.84 0.48
3 -7 -12 0.35 0.54
-3 7 -12 0.58 0.36
-3 7 -12 0.17 0.53
3 -7 -13 12.04 1.36
3 7 -13 15.41 1.33
-3 7 -13 14.01 1.28
-3 7 13 12.01 1.3
3 7 -14 3.16 0.62
3 -7 -14 1.74 0.66
-3 7 -14 1.48 0.58
-3 7 14 1.55 0.53
3 -7 -15 0.82 0.62
3 7 -15 1.24 0.61
-3 7 -15 1.7 0.46
-3 7 15 1.21 0.5
3 -7 -16 4.73 0.8
3 7 -16 5.24 0.76
-3 7 -16 4.97 0.66
-3 7 16 3.37 0.62
-3 7 17 1.17 0.47
3 -7 -17 1.39 0.6
-3 7 -17 2 0.42
-3 7 18 0.55 0.47
3 -7 -18 2.04 0.66
-3 7 -18 1.93 0.47
-3 7 19 -0.06 0.42
-3 7 -19 -0.17 0.43
3 -7 -19 0.3 0.55
-3 7 20 -0.06 0.41
-3 7 -20 0.13 0.37
3 -7 -20 0.1 0.61
3 7 -20 -0.48 0.59
-3 7 21 0.03 0.39
-3 7 -21 -0.1 0.39
3 7 -21 -0.29 0.65
3 -7 -21 0.37 0.63
3 7 -22 0.48 0.67
3 -7 -22 1.6 0.66
-3 7 22 0.77 0.42
3 7 -23 0.46 0.69
3 -7 -23 1.49 0.75
3 -7 -24 1.61 0.66
-3 -8 0 91.42 7.52
-3 8 0 105.77 7.65
3 8 0 88.79 7.54
3 8 0 92.17 7.55
3 8 0 93.17 7.55
3 8 0 93.45 7.56
-3 -8 -1 41.41 3.81
-3 -8 1 47.8 3.82
-3 8 1 45.37 3.95
3 8 1 49.4 3.85
3 8 -1 62.93 3.88
3 8 1 46.48 3.84
3 8 -1 46.71 3.85
3 8 1 42.87 3.83
3 8 -1 47.67 3.84
-3 8 -1 41.89 3.9
3 8 1 46.17 3.85
3 8 -1 45.26 3.86
-3 -8 -2 22.62 1.98
-3 -8 2 25.58 2.02
3 8 2 27.44 2.04
3 8 -2 28.8 2.05
3 8 -2 25.89 2.03
3 8 2 24.63 2
3 8 2 23.74 2.02
3 8 -2 23.91 2.04
-3 8 -2 18.5 2.11
3 8 2 23.13 2.02
3 8 -2 24.21 2.05
-3 8 -2 16.47 2.08
-3 8 2 21.51 2.11
3 8 3 2.21 0.33
3 8 -3 1.48 0.41
3 8 3 2.08 0.37
3 8 -3 2.46 0.41
3 8 -3 2.07 0.37
3 8 3 1.74 0.31
-3 8 3 0.96 0.56
-3 8 -3 1.73 0.47
-3 -8 -3 1.44 0.29
-3 8 -3 2.35 0.52
3 8 -4 2.13 0.41
3 8 -4 1.59 0.4
3 8 4 1.72 0.31
3 8 4 1.05 0.31
3 8 -4 1.6 0.4
3 8 4 1.56 0.29
-3 8 -4 0.84 0.46
-3 8 -4 1.23 0.46
-3 -8 -4 1.92 0.26
-3 8 4 1.69 0.61
3 8 5 27.59 2.67
3 8 -5 32.08 2.73
3 8 -5 31.18 2.73
3 8 5 29.7 2.66
-3 -8 -5 41.84 2.65
-3 8 -5 28.27 2.77
-3 8 5 39.23 2.89
-3 8 -5 28 2.75
3 8 5 29.53 2.67
3 8 -5 31.14 2.72
-3 8 5 35.98 2.81
3 8 -6 26.42 2.08
3 8 6 26.01 2.01
-3 8 6 29.89 2.19
3 8 6 34.11 1.99
-3 8 -6 26.53 2.1
-3 8 -6 24.73 2.1
3 8 -6 27.02 2.09
3 8 6 26.85 2.01
3 8 -6 27.82 2.08
3 8 -7 39.12 3.86
-3 8 7 43.18 3.94
3 8 -7 44.57 3.88
-3 8 -7 42.18 3.88
-3 -8 -7 41.89 3.83
3 8 -7 47.29 3.88
-3 8 -7 41.64 3.91
3 8 -8 81.34 6.58
3 -8 -8 85.26 6.65
-3 8 8 72.63 6.62
-3 8 -8 81.79 6.58
-3 -8 -8 103.63 6.55
3 8 8 70.42 6.49
3 8 -8 80.98 6.56
-3 8 -8 74.7 6.57
-3 8 9 112.6 9.82
-3 8 -9 122.67 9.79
3 -8 -9 140.33 9.89
3 8 -9 114.23 9.79
-3 8 -9 116.97 9.81
-3 8 10 21.05 1.97
3 -8 -10 21.65 2.03
-3 8 -10 22.98 1.98
3 8 -10 22.25 1.96
-3 8 -10 21.63 1.92
-3 8 11 3.82 0.64
3 8 -11 5.32 0.68
-3 8 -11 4.21 0.58
-3 8 -11 5.01 0.66
3 -8 -11 3.7 0.78
-3 8 12 18.6 1.86
3 -8 -12 19.66 1.96
3 8 -12 24.32 1.91
-3 8 -12 21.87 1.93
-3 8 -12 21.09 1.84
3 -8 -13 6.23 0.92
3 8 -13 7.66 0.87
-3 8 -13 7.78 0.85
-3 8 13 7.07 0.81
3 -8 -14 5.87 0.87
3 8 -14 8.04 0.82
-3 8 14 5.11 0.71
-3 8 -14 5.22 0.84
3 -8 -15 8.78 1.01
-3 8 15 7.07 0.87
-3 8 -15 9.24 0.93
3 8 -15 9.23 0.99
3 -8 -16 4.49 0.76
3 8 -16 5.91 0.76
-3 8 -16 3.74 0.64
-3 8 16 4.16 0.61
3 8 -17 0.65 0.55
-3 8 17 0.46 0.37
3 -8 -17 1.8 0.57
-3 8 -17 0.39 0.38
-3 8 18 0.54 0.4
3 -8 -18 -0.05 0.57
-3 8 -18 0.81 0.43
-3 8 19 -0.28 0.42
3 -8 -19 -0.39 0.6
-3 8 -19 0.7 0.51
-3 8 20 0.44 0.45
-3 8 -20 1.1 0.45
3 -8 -20 1.16 0.62
-3 8 21 2.39 0.56
3 8 -21 1.95 0.75
-3 8 -21 1.99 0.5
3 -8 -21 2.86 0.72
3 8 -22 0.43 0.69
3 -8 -22 1.81 0.71
3 -8 -23 0.21 0.59
3 9 0 54.49 4.56
3 9 0 56.41 4.57
3 9 0 48.67 4.56
-3 -9 0 54.03 4.55
-3 -9 1 11.21 1.07
-3 -9 -1 9.66 1.06
3 9 -1 11.74 1.1
3 9 1 11.56 1.07
3 9 1 12.76 1.09
3 9 -1 13.03 1.11
3 9 1 11.71 1.09
3 9 -1 13.42 1.11
-3 9 -1 12.05 1.2
-3 -9 -2 0.42 0.24
3 9 2 1.2 0.29
3 9 -2 0.8 0.39
3 9 -2 0.54 0.32
3 9 2 0.48 0.3
-3 9 2 0.25 0.6
-3 9 -2 0.31 0.45
-3 9 -2 0.78 0.46
3 9 -2 1.24 0.33
3 9 2 0.58 0.28
-3 -9 -3 1.01 0.3
-3 9 -3 0.76 0.43
3 9 -3 0.8 0.35
3 9 3 0.84 0.26
-3 9 -3 -0.09 0.46
3 9 3 0.79 0.27
3 9 -3 1.2 0.37
-3 9 3 0.31 0.56
3 9 3 1.23 0.32
3 9 -3 1.15 0.38
3 9 4 5.1 0.62
3 9 -4 7.53 0.7
3 9 -4 5.81 0.67
3 9 4 5.72 0.6
-3 -9 -4 6.26 0.58
-3 9 4 7.11 0.91
-3 9 -4 4.18 0.74
-3 9 -4 3.34 0.77
3 9 4 7.84 0.65
3 9 -4 7.09 0.7
3 9 5 0.41 0.3
-3 9 5 0.1 0.47
3 9 -5 0.27 0.35
3 9 5 0.22 0.28
-3 9 5 0.31 0.56
-3 9 -5 -0.57 0.53
-3 9 -5 -0.11 0.43
3 9 5 0.22 0.3
3 9 -5 0.24 0.37
3 9 -5 0.82 0.41
3 9 6 7.81 0.8
3 9 -6 9.18 0.9
3 9 -6 9.04 0.88
3 9 6 10.57 0.8
-3 -9 -6 8.14 0.85
-3 9 -6 6.91 0.91
-3 9 -6 6.5 0.94
-3 9 6 7.93 1.04
3 9 6 8.08 0.8
3 9 -6 9.21 0.89
-3 9 6 7.67 0.95
-3 9 7 5.75 0.82
3 9 -7 5.47 0.67
-3 -9 -7 6.48 0.64
-3 9 -7 4.81 0.73
-3 9 -7 4.45 0.73
-3 9 7 6.2 0.91
3 9 -7 5 0.71
3 9 7 5.48 0.57
3 9 -7 5.2 0.69
3 9 7 5.19 0.57
3 9 -8 0.47 0.44
-3 9 -8 0.44 0.47
-3 9 -8 1.07 0.48
3 9 8 0.27 0.27
3 9 8 0.07 0.28
3 9 -8 -0.06 0.45
-3 9 8 0.74 0.56
-3 9 -9 13.7 1.48
3 9 -9 18.5 1.5
-3 9 -9 15.26 1.52
3 9 -9 14.67 1.49
-3 9 9 19.98 1.58
3 9 -10 0.51 0.45
-3 9 -10 -0.08 0.4
-3 9 10 0.37 0.54
-3 9 -10 0.09 0.43
3 -9 -11 0.29 0.59
-3 9 -11 0.61 0.49
-3 9 -11 0.32 0.37
-3 9 11 0.66 0.54
3 9 -11 1.72 0.5
-3 9 -12 0.14 0.48
3 -9 -12 -0.21 0.61
-3 9 12 0.66 0.54
3 9 -12 0.46 0.51
-3 9 -13 0.15 0.44
3 -9 -13 -0.09 0.61
-3 9 13 0.12 0.53
3 9 -13 0.98 0.55
-3 9 -14 1.63 0.61
3 -9 -14 1.68 0.64
-3 9 14 2.11 0.63
3 9 -14 2.24 0.61
-3 9 -15 1.79 0.52
3 -9 -15 0.34 0.6
-3 9 15 0.97 0.57
3 9 -15 1.66 0.58
-3 9 -16 1.06 0.54
3 9 -16 0.26 0.51
-3 9 16 0.24 0.52
3 -9 -16 -0.05 0.58
3 -9 -17 1.32 0.63
3 9 -17 1.47 0.57
-3 9 17 1.25 0.53
-3 9 -17 1.64 0.52
3 -9 -18 2.06 0.67
3 9 -18 3.18 0.64
-3 9 -18 2.07 0.52
-3 9 18 1.13 0.54
-3 9 -19 0.87 0.55
-3 9 19 0.04 0.5
3 -9 -19 0.32 0.61
-3 9 -20 0.36 0.44
-3 9 20 0.51 0.5
3 -9 -20 -0.48 0.64
-3 9 -21 -0.03 0.44
-3 9 21 0.08 0.52
3 -9 -21 0.21 0.63
-3 9 -22 0.38 0.44
3 -9 -22 1.19 0.67
3 -9 -23 1.04 0.71
3 10 0 47.87 3.54
-3 -10 0 36.62 3.51
-3 10 0 42.33 3.62
3 10 0 47.38 3.56
3 10 0 42.61 3.55
3 10 1 43.51 3.12
3 10 -1 39.8 3.11
3 10 1 32.49 3.1
3 10 -1 32.61 3.11
-3 -10 -1 42.26 3.12
-3 10 1 36.28 3.22
-3 10 1 44.7 3.24
-3 10 -1 39.98 3.21
3 10 1 33.79 3.11
3 10 -1 34.77 3.12
3 10 2 1.62 0.35
3 10 -2 1.92 0.38
3 10 2 0.74 0.3
3 10 -2 0.9 0.34
-3 10 -2 1.66 0.57
-3 10 2 1.15 0.59
3 10 2 1.89 0.37
3 10 -2 1.59 0.41
-3 -10 -2 1 0.3
3 10 3 7.66 0.82
3 10 -3 9.52 0.88
-3 10 -3 9.38 0.99
-3 10 -3 6.26 1
-3 10 3 7.96 1.09
3 10 3 8.63 0.83
3 10 -3 8.03 0.85
3 10 3 9.95 0.82
3 10 -3 9.05 0.85
-3 10 -4 9.85 1.21
3 10 4 14.25 1.15
3 10 -4 14.82 1.18
-3 10 4 12.75 1.37
-3 10 -4 10.19 1.24
3 10 4 13.47 1.14
3 10 -4 12.91 1.17
3 10 4 11.87 1.12
3 10 -4 12.06 1.16
3 10 -5 48.75 3.67
3 10 5 42.7 3.61
-3 10 -5 40.67 3.71
3 10 5 39.42 3.61
3 10 -5 51.92 3.68
-3 10 5 46.55 3.8
-3 10 -5 38.14 3.71
3 10 5 40.16 3.62
3 10 -5 51.01 3.69
-3 10 5 50.4 3.79
-3 10 6 69.97 5.27
-3 10 -6 59.05 5.18
3 10 6 69.86 5.1
-3 10 6 55.6 5.24
-3 10 -6 57.81 5.22
3 10 -6 53.52 5.12
3 10 6 68.45 5.1
3 10 -6 57.54 5.15
-3 10 7 29.86 2.95
-3 10 -7 33.35 2.88
3 10 7 38.24 2.79
-3 10 7 31.63 2.93
-3 10 -7 30.56 2.86
3 10 7 32.42 2.78
3 10 -7 33.81 2.87
3 10 -7 33.58 2.84
-3 10 8 0.32 0.55
3 10 -8 0.63 0.43
-3 10 -8 0.9 0.48
-3 10 -8 0.97 0.49
-3 10 8 0.82 0.62
3 10 -8 0.75 0.47
3 10 8 0.42 0.3
3 10 -9 4.09 0.61
-3 10 -9 3.94 0.62
-3 10 -9 3.38 0.64
-3 10 9 3.24 0.73
-3 10 9 3.89 0.72
3 10 -9 3.86 0.65
3 10 9 4.52 0.46
-3 10 10 9.36 1.1
-3 10 -10 10.38 1.06
-3 10 10 8.24 1.05
3 10 -10 9.5 1
-3 10 -10 11.45 1.02
-3 10 11 0.44 0.46
3 10 -11 0.85 0.44
-3 10 -11 0.3 0.55
-3 10 -11 0.78 0.43
-3 10 -12 2.96 0.61
-3 10 12 1.54 0.56
3 10 -12 2.51 0.52
-3 10 -13 2.04 0.52
-3 10 13 1.22 0.54
3 10 -13 2.28 0.55
3 -10 -14 0.47 0.59
3 10 -14 1.28 0.56
-3 10 -14 0.98 0.59
-3 10 14 1.14 0.57
-3 10 -15 12.53 1.15
3 -10 -15 10.05 1.21
-3 10 15 12.76 1.2
3 10 -15 8.72 1.16
-3 10 -16 7.14 0.87
3 -10 -16 4.91 0.89
3 10 -16 7.36 0.92
-3 10 16 6.93 0.86
3 10 -17 2.29 0.61
3 -10 -17 0.74 0.61
-3 10 17 2.29 0.57
-3 10 -17 1.27 0.53
3 10 -18 1.22 0.59
3 -10 -18 0.05 0.55
-3 10 18 0.15 0.47
-3 10 -18 0.47 0.48
3 10 -19 1.65 0.6
-3 10 19 0.99 0.49
3 -10 -19 0.51 0.64
-3 10 -19 0.76 0.57
-3 10 20 0.32 0.5
3 -10 -20 0.15 0.6
-3 10 -20 0.4 0.48
3 -10 -21 -0.26 0.57
-3 10 -21 0.2 0.45
3 -10 -22 0.47 0.59
-3 10 -22 0.23 0.47
-3 11 0 18.14 1.82
-3 11 0 22.4 1.87
3 11 0 18.57 1.71
3 11 0 19.51 1.73
3 11 0 20.78 1.7
3 11 1 4.81 0.57
3 11 -1 4.7 0.59
3 11 -1 5.5 0.56
-3 11 -1 5.16 0.76
-3 11 1 4.82 0.74
3 11 1 5.46 0.56
3 11 1 4.38 0.57
3 11 -1 4.18 0.58
-3 11 1 4.33 0.79
-3 11 2 2.2 0.67
-3 11 -2 1.64 0.55
3 11 2 1.98 0.4
3 11 -2 2.99 0.42
3 11 -2 1.74 0.44
3 11 2 2.57 0.42
3 11 2 2.23 0.39
3 11 -2 2.3 0.44
-3 11 3 1.15 0.56
3 11 -3 2.53 0.43
3 11 3 2.63 0.37
-3 11 -3 1.73 0.53
3 11 -3 1.32 0.42
3 11 3 1.99 0.39
3 11 -3 1.99 0.44
3 11 3 1.65 0.36
-3 11 -4 -0.5 0.51
-3 11 4 0.31 0.63
3 11 -4 1.12 0.35
3 11 4 0.12 0.31
3 11 4 0.36 0.3
-3 11 4 1.01 0.55
-3 11 -4 -0.46 0.54
3 11 -4 0.89 0.41
3 11 4 0.48 0.3
3 11 -5 2.9 0.46
-3 11 5 0.56 0.65
-3 11 -5 2.05 0.59
-3 11 -5 0.85 0.59
3 11 5 2.38 0.39
3 11 5 2.41 0.39
3 11 -5 1.77 0.46
3 11 -6 1.07 0.43
-3 11 6 0.13 0.62
-3 11 -6 0.88 0.49
-3 11 -6 1.02 0.51
3 11 -6 0.72 0.42
3 11 6 0.52 0.34
3 11 6 1 0.34
-3 11 7 12.54 1.23
-3 11 7 12.46 1.28
-3 11 -7 11.4 1.18
-3 11 -7 11.08 1.16
3 11 7 9.99 1.03
3 11 -7 13.47 1.13
3 11 7 9.86 1.03
3 11 -7 13.66 1.12
3 11 -8 1.07 0.45
-3 11 8 0.7 0.61
-3 11 -8 1.43 0.51
3 11 8 0.27 0.29
3 11 -8 0.09 0.46
-3 11 -8 0.56 0.51
-3 11 8 0.41 0.58
-3 11 9 24.67 2.19
-3 11 -9 21.69 2.13
-3 11 -9 23.75 2.11
3 11 9 25.12 2.01
3 11 -9 23.46 2.11
3 11 -9 22.8 2.08
-3 11 9 24.53 2.2
-3 11 10 -0.13 0.53
-3 11 10 0.44 0.55
-3 11 -10 0.06 0.42
-3 11 -10 0.59 0.49
3 11 -10 -0.08 0.39
-3 11 11 0.26 0.56
-3 11 -11 0.41 0.56
-3 11 11 -0.69 0.6
3 11 -11 0.15 0.42
-3 11 12 0.04 0.57
3 11 -12 1.05 0.48
-3 11 -12 -0.1 0.47
-3 11 12 0.69 0.61
-3 11 13 0.31 0.55
3 11 -13 0.67 0.44
-3 11 13 0.05 0.66
3 11 -13 0.8 0.49
-3 11 -13 -0.07 0.49
-3 11 14 1.37 0.67
3 11 -14 1.87 0.53
-3 11 -14 1 0.6
-3 11 15 1.52 0.63
3 11 -15 0.88 0.55
-3 11 -15 1.89 0.53
-3 11 16 0.79 0.6
3 11 -16 1.11 0.57
-3 11 -16 0.5 0.55
-3 11 -17 0.34 0.5
-3 11 17 0.15 0.66
3 11 -17 0.04 0.55
-3 11 -18 0.91 0.51
-3 11 18 2.23 0.72
3 11 -18 1.13 0.59
-3 11 -19 0.82 0.56
-3 11 19 0.55 0.63
3 11 -19 1.16 0.59
-3 11 -20 1.14 0.57
-3 11 20 -0.2 0.65
3 11 -20 -0.57 0.59
-3 11 -21 0.75 0.52
-3 11 -22 0.7 0.52
3 12 0 0.63 0.34
-3 12 0 0.58 0.52
-3 12 0 1.68 0.6
3 12 0 1 0.4
3 12 0 0.49 0.32
-3 12 1 26.27 2.35
-3 12 -1 22.25 2.36
3 12 1 22.58 2.2
3 12 1 26.28 2.22
3 12 -1 24.5 2.23
3 12 1 28.22 2.21
-3 12 -1 23.27 2.3
3 12 -2 0.27 0.36
3 12 2 0.44 0.31
-3 12 2 0.34 0.57
3 12 2 0.3 0.29
-3 12 -2 0.33 0.51
3 12 2 0.19 0.34
3 12 -2 0.05 0.37
3 12 -3 0.36 0.39
3 12 3 0.27 0.3
-3 12 3 0.37 0.6
3 12 3 0.35 0.29
-3 12 -3 0.7 0.52
3 12 3 0.22 0.33
3 12 -3 0.3 0.39
3 12 -4 0.57 0.38
-3 12 4 0.16 0.54
3 12 4 0.45 0.28
-3 12 -4 0.58 0.53
-3 12 4 0.08 0.53
3 12 -4 -0.03 0.38
3 12 4 0.14 0.32
3 12 -5 2.87 0.52
-3 12 -5 3.02 0.58
-3 12 5 4.25 0.66
-3 12 5 3.77 0.71
-3 12 -5 3.18 0.65
3 12 5 2.55 0.42
3 12 -5 1.7 0.5
3 12 5 3.4 0.44
3 12 -6 1.83 0.47
-3 12 6 1.36 0.65
-3 12 6 0.67 0.53
-3 12 -6 1.5 0.57
-3 12 -6 0.73 0.51
3 12 6 1.49 0.37
3 12 6 1.21 0.35
-3 12 7 31.81 3.17
-3 12 -7 34.07 3.11
-3 12 -7 32.28 3.1
3 12 7 37.12 3.01
3 12 -7 42.12 3.09
-3 12 7 36.29 3.16
3 12 -7 36.52 3.08
-3 12 8 3.5 0.8
-3 12 -8 4.81 0.7
-3 12 8 5.71 0.79
-3 12 -8 4.52 0.7
3 12 -8 4.23 0.6
3 12 8 4.18 0.54
3 12 -8 4.8 0.66
-3 12 9 24.4 2.43
-3 12 -9 28.35 2.42
-3 12 -9 22.81 2.36
3 12 -9 26.22 2.36
-3 12 -10 1.65 0.56
3 12 -10 1.87 0.47
-3 12 -10 1.9 0.52
3 12 -10 1.66 0.54
-3 12 10 1.21 0.61
-3 12 -11 1.7 0.55
3 12 -11 1.62 0.47
-3 12 11 0.14 0.54
-3 12 -12 0.35 0.49
3 12 -12 0.88 0.41
-3 12 12 0.26 0.53
-3 12 -13 9.96 1.13
-3 12 13 9.55 1.1
3 12 -13 9.38 1.09
3 12 -13 11.74 1.1
-3 12 -14 0.69 0.59
3 12 -14 1 0.51
3 12 -14 1.46 0.51
-3 12 14 0.31 0.56
3 12 -15 0.66 0.52
-3 12 15 0.65 0.56
-3 12 -15 0.84 0.54
3 12 -16 0.63 0.53
-3 12 16 -0.14 0.58
-3 12 -16 0.04 0.58
-3 12 17 2.8 0.71
-3 12 -17 1.77 0.6
-3 12 18 -0.29 0.57
3 12 -18 0.19 0.6
-3 12 -18 0.9 0.54
-3 12 19 -0.29 0.56
-3 12 -19 0.65 0.6
3 12 -19 0.28 0.57
-3 12 -20 1.88 0.63
-3 12 -21 1.35 0.55
-3 13 0 0.61 0.59
-3 13 0 0.04 0.48
3 13 0 0.74 0.37
3 13 0 0.29 0.36
-3 13 1 8.42 1.12
-3 13 -1 10.37 1.13
-3 13 -1 8.14 1.11
3 13 1 10.19 1
3 13 -1 10.39 0.99
3 13 -1 8.97 0.99
-3 13 2 4.47 0.78
-3 13 -2 3.54 0.74
3 13 2 5.31 0.57
3 13 -2 4.99 0.63
3 13 2 5.38 0.62
3 13 -2 5.3 0.63
-3 13 -2 5.48 0.8
-3 13 3 0.04 0.56
3 13 -3 0.66 0.4
3 13 3 0.31 0.33
3 13 3 0.85 0.34
3 13 -3 -0.23 0.38
-3 13 -3 0.31 0.49
-3 13 4 0.14 0.6
3 13 -4 0.77 0.4
3 13 4 0.64 0.33
3 13 4 0.85 0.34
3 13 -4 0.46 0.39
-3 13 -4 0.19 0.49
-3 13 4 -0.09 0.56
-3 13 5 -0.05 0.59
3 13 -5 0.62 0.42
3 13 5 0.32 0.31
3 13 5 0.53 0.36
3 13 -5 0.14 0.39
-3 13 -5 0.16 0.51
-3 13 5 0.87 0.56
3 13 -6 0.98 0.42
-3 13 -6 1.39 0.57
-3 13 6 0.98 0.58
3 13 6 1.17 0.34
3 13 -6 1.63 0.46
-3 13 -6 1.65 0.57
-3 13 6 0.68 0.53
3 13 -7 2.22 0.52
-3 13 -7 1.85 0.53
-3 13 7 1.14 0.6
3 13 7 1.98 0.4
3 13 -7 1.64 0.47
-3 13 -7 2.79 0.61
-3 13 7 1.11 0.58
3 13 -8 1.11 0.46
-3 13 8 1.05 0.64
-3 13 -8 0.58 0.52
3 13 -8 0.3 0.44
3 13 8 0.61 0.34
-3 13 -8 1.2 0.48
-3 13 8 0.39 0.56
-3 13 9 5.02 0.84
-3 13 9 4.56 0.79
-3 13 -9 5.15 0.74
3 13 -9 5.07 0.68
-3 13 -9 4.02 0.71
3 13 -9 5.49 0.67
-3 13 10 0.64 0.63
-3 13 10 0.94 0.59
-3 13 -10 1.76 0.62
3 13 -10 1.36 0.48
3 13 -10 0.77 0.46
-3 13 -11 -0.51 0.55
-3 13 11 0.39 0.6
-3 13 11 0.54 0.56
3 13 -11 0.44 0.43
-3 13 -12 -0.4 0.52
-3 13 12 0.61 0.59
3 13 -12 0.57 0.45
3 13 -13 0.19 0.53
-3 13 -13 0.27 0.59
-3 13 13 -0.19 0.59
-3 13 13 0.28 0.56
3 13 -13 0.5 0.45
3 13 -14 -0.27 0.53
-3 13 -14 0.34 0.54
-3 13 14 1.56 0.65
-3 13 14 1.85 0.59
3 13 -14 1.24 0.49
3 13 -15 2.5 0.58
-3 13 15 2.66 0.72
-3 13 -15 2.45 0.61
3 13 -15 0.83 0.54
-3 13 15 1.97 0.67
-3 13 16 -0.15 0.63
-3 13 -16 -0.04 0.55
-3 13 16 -0.39 0.59
3 13 -16 -0.12 0.5
-3 13 17 1.88 0.64
-3 13 17 1.56 0.62
-3 13 -17 0.9 0.54
3 13 -17 2.51 0.61
-3 13 18 -0.37 0.54
-3 13 18 -0.05 0.6
3 13 -18 0.09 0.55
-3 13 -18 0.63 0.5
-3 13 -19 0.05 0.62
-3 13 19 -0.26 0.59
-3 14 0 1.65 0.58
3 14 0 1.24 0.4
3 14 0 1.44 0.42
-3 14 0 0.26 0.56
-3 14 -1 10.33 1.13
3 14 1 11.2 0.98
3 14 -1 10.93 0.99
3 14 -1 7.54 0.93
-3 14 1 11.19 1.19
-3 14 -1 8.21 1.08
3 14 -2 1.2 0.43
3 14 -2 1.46 0.43
3 14 2 1.43 0.43
-3 14 -2 1.31 0.58
-3 14 -2 0.74 0.65
3 14 -3 1.06 0.42
3 14 -3 1.95 0.44
3 14 3 2.06 0.44
-3 14 3 0.72 0.52
-3 14 -3 1.51 0.58
-3 14 -3 1.28 0.61
-3 14 3 1.55 0.59
3 14 -4 1.23 0.44
3 14 -4 1.39 0.43
3 14 4 1.94 0.43
-3 14 -4 1.55 0.6
-3 14 4 0.98 0.56
-3 14 4 0.62 0.57
3 14 -5 6.34 0.81
3 14 5 9.4 0.84
3 14 -5 6.95 0.84
-3 14 5 8.23 1
-3 14 -5 6.84 0.94
-3 14 5 9.6 1.03
3 14 -6 0.43 0.43
-3 14 6 0.1 0.55
3 14 6 0.25 0.33
3 14 -6 0.42 0.4
-3 14 6 0.09 0.56
-3 14 -6 0.54 0.51
3 14 -7 5.14 0.69
-3 14 -7 7.73 0.81
-3 14 7 2.73 0.78
3 14 -7 3.9 0.66
3 14 7 6.15 0.62
-3 14 -7 4.67 0.74
-3 14 7 4.31 0.8
3 14 -8 3.04 0.56
-3 14 -8 2.45 0.62
-3 14 8 2.32 0.63
-3 14 -8 2.81 0.6
3 14 -8 2.23 0.54
-3 14 8 2.19 0.7
3 14 -9 0.9 0.48
-3 14 -9 0.05 0.55
-3 14 9 0.26 0.5
3 14 -9 1.02 0.47
-3 14 9 0.2 0.56
3 14 -10 0.53 0.47
-3 14 -10 0.26 0.54
-3 14 10 -0.28 0.55
3 14 -10 -0.09 0.39
-3 14 10 -0.43 0.57
-3 14 11 0.59 0.61
-3 14 -11 -0.11 0.51
-3 14 11 0.34 0.56
3 14 -11 0.62 0.49
-3 14 -12 -0.25 0.56
-3 14 12 0.05 0.61
-3 14 12 0.73 0.6
3 14 -12 1.1 0.49
-3 14 -13 -0.23 0.56
-3 14 13 -0.05 0.58
-3 14 13 0.31 0.59
3 14 -13 0.43 0.47
3 14 -14 1.39 0.59
-3 14 -14 0.39 0.53
-3 14 14 0.25 0.62
-3 14 14 0.83 0.68
3 14 -14 0.78 0.48
3 14 -15 2.33 0.63
-3 14 15 3.3 0.75
-3 14 -15 4.02 0.71
-3 14 15 2.13 0.65
3 14 -15 4.2 0.67
-3 14 16 0.15 0.6
-3 14 16 1.29 0.67
-3 14 -16 0.34 0.57
3 14 -16 -0.12 0.49
-3 14 17 0.99 0.58
-3 14 17 1.46 0.64
-3 14 -17 0.93 0.49
3 14 -17 0.99 0.51
-3 14 18 -0.05 0.63
-3 15 0 6.39 0.99
3 15 0 8.42 0.86
3 15 -1 1.34 0.45
3 15 1 1.71 0.45
-3 15 -1 0.88 0.58
3 15 -1 1.04 0.41
-3 15 -1 0.97 0.68
-3 15 1 1.45 0.6
3 15 -2 0.39 0.4
3 15 2 0.3 0.42
-3 15 -2 0.59 0.56
3 15 -2 0.15 0.38
-3 15 2 0.23 0.6
-3 15 -2 -0.05 0.57
3 15 -3 0.34 0.42
3 15 3 -0.08 0.39
-3 15 3 -0.69 0.68
-3 15 -3 0.55 0.52
3 15 -3 0.03 0.41
-3 15 -3 -0.83 0.58
-3 15 3 -0.18 0.58
-3 15 -4 0.4 0.57
3 15 -4 1.02 0.42
3 15 4 1.58 0.44
-3 15 -4 0.98 0.55
-3 15 4 1.45 0.58
3 15 -4 0.63 0.42
-3 15 4 0.68 0.59
3 15 -5 0.9 0.44
3 15 5 0.31 0.4
-3 15 5 -0.26 0.52
-3 15 -5 1.48 0.6
3 15 -5 0.29 0.43
-3 15 5 1.19 0.56
3 15 -6 3.68 0.59
3 15 6 4.75 0.58
-3 15 -6 4.56 0.71
-3 15 6 3.16 0.7
3 15 -6 4.16 0.62
-3 15 6 4.01 0.73
-3 15 -7 2.6 0.65
3 15 -7 2.45 0.55
-3 15 7 2.57 0.66
3 15 -7 2.88 0.56
-3 15 7 3.16 0.67
-3 15 -8 2.47 0.66
-3 15 -8 3.05 0.64
3 15 -8 1.63 0.53
-3 15 8 2.59 0.66
3 15 -8 1.96 0.55
-3 15 8 3.49 0.7
-3 15 -9 0.87 0.62
3 15 -9 0.24 0.45
-3 15 9 0.54 0.66
3 15 -9 1.41 0.52
-3 15 9 0.2 0.61
-3 15 -10 2.7 0.63
3 15 -10 2.99 0.55
-3 15 10 1.71 0.7
3 15 -10 2.69 0.61
-3 15 10 2.81 0.75
-3 15 -11 -0.36 0.54
3 15 -11 0.6 0.49
-3 15 11 -0.32 0.57
-3 15 11 0.37 0.61
3 15 -11 0.41 0.49
-3 15 12 0.41 0.52
-3 15 12 0.44 0.62
-3 15 -12 0.37 0.58
3 15 -12 1.01 0.49
-3 15 13 1.08 0.55
-3 15 13 0.73 0.7
-3 15 -13 0.41 0.59
3 15 -13 2.04 0.57
3 15 -14 0.38 0.48
3 15 -14 0.67 0.53
-3 15 -14 0.24 0.51
-3 15 14 0.17 0.68
-3 15 14 -0.05 0.58
3 15 -15 0.04 0.48
-3 15 -15 0.66 0.57
-3 15 15 0.3 0.57
-3 15 15 0.51 0.65
3 15 -15 0.47 0.56
-3 15 16 0.89 0.66
-3 15 16 0.63 0.66
-3 15 17 1.12 0.73
-3 16 0 0.11 0.63
3 16 0 0.55 0.46
-3 16 1 4.1 0.85
-3 16 -1 5.31 0.86
-3 16 -1 4.39 0.85
3 16 1 5.5 0.72
3 16 -1 6.86 0.74
-3 16 -2 1.12 0.61
-3 16 2 -0.09 0.54
-3 16 2 0.14 0.6
-3 16 -2 1.36 0.64
3 16 -2 0.39 0.44
3 16 2 0.18 0.44
3 16 -3 0.33 0.41
3 16 3 0.3 0.44
-3 16 -3 0.76 0.61
-3 16 3 0.61 0.59
3 16 -3 0.03 0.42
-3 16 3 1.11 0.62
-3 16 -3 0.62 0.62
3 16 -4 0.8 0.43
3 16 4 0.03 0.42
-3 16 -4 -0.14 0.57
-3 16 -4 1.1 0.63
-3 16 4 0.2 0.6
3 16 -4 0.49 0.43
-3 16 4 0.3 0.6
3 16 -5 1.6 0.49
3 16 5 0.85 0.43
-3 16 -5 1.71 0.63
-3 16 -5 1.86 0.63
-3 16 5 0.56 0.66
-3 16 5 0.27 0.65
3 16 -5 1.62 0.47
-3 16 6 -0.48 0.66
3 16 -6 -0.25 0.47
-3 16 -6 0.27 0.57
3 16 -6 1.05 0.44
3 16 6 0.55 0.42
-3 16 6 0.45 0.6
-3 16 7 3.73 0.69
3 16 -7 3.58 0.61
-3 16 -7 3.88 0.74
3 16 -7 3.3 0.59
-3 16 7 2.07 0.72
-3 16 8 0.76 0.6
3 16 -8 0.54 0.49
-3 16 8 0.48 0.6
3 16 -8 0.45 0.5
3 16 -9 4.92 0.78
-3 16 -9 8.89 0.98
-3 16 9 7.24 0.94
3 16 -9 5.57 0.8
-3 16 9 6.87 0.91
3 16 -10 -0.03 0.43
-3 16 -10 -0.37 0.52
-3 16 10 1.08 0.6
3 16 -10 1.18 0.51
-3 16 10 0.14 0.56
3 16 -11 0.37 0.44
-3 16 -11 -0.04 0.55
-3 16 11 1.06 0.64
3 16 -11 0.96 0.48
-3 16 11 0.2 0.57
-3 16 -12 -0.15 0.6
-3 16 12 -0.16 0.63
3 16 -12 -0.32 0.5
-3 16 12 -0.4 0.6
-3 16 -13 0.09 0.56
-3 16 13 1.5 0.63
-3 16 13 0.76 0.62
3 16 -13 1.81 0.56
-3 16 14 0.63 0.61
-3 16 14 -0.16 0.59
3 16 -14 0.32 0.48
-3 16 15 1.17 0.69
-3 16 16 -0.16 0.64
-3 17 0 1.42 0.63
3 17 0 2.22 0.55
-3 17 -1 0.59 0.61
-3 17 1 2.02 0.7
-3 17 -1 0.99 0.65
3 17 1 0.86 0.48
3 17 -1 1.48 0.51
-3 17 -2 0.6 0.62
-3 17 2 -0.72 0.69
-3 17 2 0.1 0.6
-3 17 -2 0.45 0.63
3 17 -2 -0.32 0.46
3 17 2 0.48 0.47
-3 17 -3 0.89 0.61
-3 17 3 0.57 0.61
-3 17 3 0.5 0.61
3 17 -3 0.48 0.47
3 17 3 0.44 0.48
-3 17 -3 0.95 0.61
-3 17 -4 1.21 0.61
-3 17 4 0.05 0.64
-3 17 4 0.39 0.56
-3 17 -4 -0.14 0.59
3 17 -4 0.23 0.46
3 17 4 0.22 0.46
-3 17 -5 -0.05 0.58
3 17 -5 0.39 0.41
3 17 5 0.24 0.46
-3 17 -5 0.29 0.6
-3 17 5 -0.24 0.59
3 17 -5 0.25 0.46
-3 17 5 0.4 0.6
-3 17 -6 0.78 0.62
3 17 -6 0.37 0.46
-3 17 -6 1.45 0.63
-3 17 6 1.04 0.67
-3 17 6 -0.1 0.59
3 17 -6 0.68 0.48
-3 17 7 0.62 0.67
3 17 -7 0.14 0.48
3 17 -7 0.86 0.47
-3 17 7 0.33 0.63
-3 17 8 0.55 0.66
3 17 -8 0.25 0.49
3 17 -8 0.57 0.47
-3 17 8 -0.06 0.62
-3 17 9 -0.2 0.59
3 17 -9 0.7 0.53
-3 17 9 1.29 0.67
3 17 -9 0.37 0.48
3 17 -10 0.07 0.46
-3 17 -10 -0.22 0.58
-3 17 10 -0.1 0.54
3 17 -10 0.38 0.53
-3 17 10 -0.45 0.64
-3 17 11 0.68 0.56
3 17 -11 0.48 0.51
-3 17 11 0.28 0.62
-3 17 12 0.1 0.58
3 17 -12 1.12 0.52
-3 17 12 -0.17 0.64
-3 17 13 -0.05 0.53
-3 17 13 0.17 0.61
-3 18 0 0.21 0.58
3 18 0 0.73 0.49
-3 18 1 3.28 0.74
-3 18 -1 2.67 0.75
3 18 1 3.47 0.63
-3 18 -1 3.73 0.8
3 18 -1 4.59 0.65
-3 18 -2 1.2 0.62
-3 18 2 0.56 0.61
-3 18 2 0.48 0.64
3 18 -2 0.51 0.45
3 18 2 1.13 0.51
-3 18 -2 0.85 0.58
-3 18 -3 1.88 0.67
-3 18 3 0.76 0.69
-3 18 3 0.96 0.67
-3 18 -3 0.41 0.62
3 18 -3 0.92 0.49
3 18 3 0.1 0.51
-3 18 -4 1.21 0.64
-3 18 4 -0.28 0.66
-3 18 4 -0.8 0.64
-3 18 -4 0.72 0.63
3 18 -4 0.76 0.5
3 18 4 0.1 0.48
-3 18 -5 1.1 0.68
-3 18 5 0.05 0.64
-3 18 5 1.98 0.73
3 18 -5 1.08 0.48
-3 18 -6 0.06 0.68
-3 18 6 0.19 0.53
-3 18 6 1.49 0.68
3 18 -6 0.14 0.46
3 18 -7 1.26 0.5
-3 18 -7 3.02 0.7
-3 18 7 1.63 0.62
3 18 -7 0.71 0.49
-3 18 7 2.65 0.7
-3 18 8 0.21 0.58
3 18 -8 -0.26 0.51
-3 18 8 0.32 0.64
3 18 -9 1.12 0.55
-3 18 9 -0.05 0.6
3 18 -10 0.32 0.51
-3 18 10 -0.17 0.67
3 18 -11 1 0.53
-3 18 11 -0.57 0.7
-3 18 12 0.5 0.64
-3 19 0 0.84 0.66
3 19 0 0.33 0.48
-3 19 1 0.11 0.65
-3 19 -1 -0.05 0.61
3 19 1 0.04 0.5
3 19 -1 -0.26 0.48
-3 19 2 -0.26 0.62
3 19 -2 0.62 0.49
3 19 2 0.36 0.5
-3 19 3 0.69 0.58
3 19 -3 0.36 0.49
3 19 3 -0.04 0.47
-3 19 4 0.3 0.59
3 19 -4 0.55 0.47
-3 19 5 -0.33 0.63
-3 19 6 0.78 0.68
-3 19 7 -0.17 0.6
3 19 -9 0.28 0.49
3 20 1 1.23 0.56
3 20 2 0.33 0.5
-4 0 0 27.89 2.21
4 0 0 23.68 2.3
4 0 1 -0.24 0.44
4 0 -1 -0.24 0.43
-4 0 1 -0.38 0.21
4 0 2 50.31 4.46
4 0 -2 64.02 4.51
-4 0 -2 58.44 4.44
-4 0 2 51.56 4.36
-4 0 3 0.04 0.12
4 0 -3 -0.28 0.52
-4 0 -3 0.49 0.34
4 0 -4 6.66 0.85
-4 0 -4 8.02 0.76
-4 0 -4 7.42 0.78
4 0 -5 -0.25 0.44
-4 0 -5 -0.55 0.37
-4 0 -5 0.04 0.29
4 0 -6 32.34 2.65
-4 0 6 31.49 2.56
-4 0 -6 25.54 2.55
-4 0 -6 33.11 2.57
-4 0 7 0.22 0.39
-4 0 -7 -0.12 0.43
-4 0 -7 0.04 0.39
4 0 -7 0.36 0.59
-4 0 -7 0.02 0.32
-4 0 -8 33.74 2.69
4 0 -8 35.41 2.79
-4 0 -8 32.57 2.64
-4 0 -8 27.96 2.63
-4 0 -9 -0.44 0.32
4 0 -9 0.72 0.54
-4 0 -9 0.11 0.49
-4 0 -9 0.15 0.28
-4 0 -10 1.12 0.31
-4 0 -10 0.82 0.3
4 0 -10 2.04 0.6
-4 0 -10 1.6 0.31
-4 0 10 1.52 0.46
-4 0 -11 -0.13 0.21
-4 0 11 -0.03 0.42
-4 0 -11 -0.01 0.25
-4 0 -11 0.09 0.22
4 0 -11 -0.19 0.55
-4 0 -12 0.34 0.49
-4 0 12 0.05 0.43
-4 0 -12 0.33 0.21
4 0 -12 0.56 0.58
-4 0 13 0.11 0.47
-4 0 -13 0.08 0.18
-4 0 14 29.51 2.67
-4 0 -14 32.87 2.76
-4 0 15 0.11 0.39
-4 0 -15 1.1 0.66
-4 0 -16 2.1 0.74
-4 0 16 0.82 0.42
4 0 -16 0.69 0.66
4 0 -17 -0.83 0.62
-4 0 -17 0.96 0.73
4 0 -18 -0.05 0.6
-4 0 -18 -0.31 0.74
4 0 -19 0.34 0.65
-4 0 -19 -0.14 0.86
4 0 -20 1.5 0.77
-4 0 -20 2.2 0.94
4 0 -21 0.06 0.69
-4 0 -21 -0.42 0.85
4 0 -22 2.39 0.82
-4 0 -22 2.5 1.04
4 0 -23 -0.25 0.71
-4 -1 0 1.94 0.35
4 -1 0 3.48 0.55
4 1 0 3.14 0.55
-4 -1 -1 22.6 1.93
-4 -1 1 21.68 1.91
4 -1 -1 23.89 2.05
4 -1 1 21.36 2.02
4 1 -1 26.86 2.05
4 1 1 22.03 2.02
-4 -1 1 24.87 1.99
-4 -1 -1 24.95 1.98
-4 -1 -1 23.8 1.97
-4 -1 -2 2.97 0.47
-4 -1 -2 3.7 0.41
-4 -1 -2 3.65 0.47
-4 -1 2 3.75 0.48
4 -1 -2 2.67 0.57
4 1 -2 3.55 0.59
4 -1 2 2.6 0.54
4 1 2 3.2 0.51
4 1 -3 4.55 0.59
4 1 3 4.03 0.57
4 -1 -3 5.45 0.65
-4 -1 -3 4.33 0.5
-4 -1 -3 4.97 0.51
-4 -1 3 5.58 0.55
-4 1 -4 0.05 0.37
-4 -1 -4 0.04 0.24
-4 1 -4 -0.37 0.37
4 1 -4 0.03 0.43
4 -1 -4 0.16 0.48
-4 1 4 0.23 0.1
-4 -1 -4 0.04 0.28
-4 -1 4 0.18 0.32
-4 -1 -4 0.18 0.26
-4 -1 -5 17.38 1.42
4 1 -5 18.7 1.56
4 -1 -5 16.77 1.54
-4 1 -5 15.84 1.44
-4 -1 -5 14.81 1.43
-4 1 -5 20.28 1.52
-4 -1 -5 18.43 1.44
-4 -1 -5 15.51 1.4
-4 -1 5 16.47 1.44
-4 -1 6 1.05 0.45
-4 -1 -6 0.26 0.31
-4 -1 -6 0.92 0.36
-4 -1 -6 1.25 0.38
-4 1 -6 1.13 0.43
-4 1 -6 1.63 0.48
4 1 -6 1.77 0.59
4 -1 -6 1.14 0.55
-4 -1 -6 1.23 0.39
-4 1 -6 1.04 0.45
-4 1 -7 61.63 4.7
-4 1 -7 74.11 4.78
-4 -1 -7 45.47 4.68
4 1 -7 64.45 4.8
4 -1 -7 62.26 4.78
-4 -1 -7 54.85 4.66
-4 -1 -7 70.98 4.75
-4 -1 -7 59.16 4.69
-4 1 -7 47.35 4.69
-4 -1 7 60.1 4.73
-4 -1 -7 52.09 4.66
-4 -1 -8 65.2 4.14
-4 1 -8 43.92 4.1
-4 1 -8 27.8 4.14
4 1 -8 62.43 4.24
-4 -1 -8 44.34 4.08
4 -1 -8 57.41 4.21
-4 -1 -8 51.55 4.07
-4 -1 -8 62.53 4.18
-4 -1 -8 52.97 4.08
-4 -1 -8 42.79 4.07
-4 1 -8 53.13 4.11
4 1 -9 46.25 3.66
4 -1 -9 40.34 3.65
-4 1 -9 50.3 3.66
-4 -1 -9 54.23 3.63
-4 -1 -9 33.03 3.49
-4 1 -9 41.46 3.53
-4 -1 -9 51.24 3.51
-4 1 -9 37.69 3.51
-4 -1 -9 45.07 3.51
-4 1 10 8.52 0.79
-4 -1 -10 7.95 0.68
-4 -1 -10 7.05 0.68
4 1 -10 9.75 0.98
4 -1 -10 8.11 0.96
-4 1 -10 6.69 0.75
-4 -1 -10 5.55 0.67
-4 -1 -10 10.67 0.91
-4 -1 11 0.11 0.41
-4 1 11 0.56 0.38
4 1 -11 0.13 0.58
-4 -1 -11 1.44 0.51
-4 1 -11 0.45 0.24
4 -1 -11 0.85 0.63
-4 -1 -11 -0.09 0.18
-4 1 -11 0.42 0.27
4 1 -12 5.26 0.8
-4 -1 -12 5.43 0.71
-4 1 -12 3.65 0.4
-4 1 12 4.28 0.57
-4 -1 12 4.86 0.58
4 1 -13 3.91 0.79
-4 -1 13 3.74 0.59
-4 1 13 3.69 0.61
-4 1 -13 2.77 0.38
-4 1 14 0.77 0.49
-4 -1 14 0.39 0.48
-4 -1 -14 1.11 0.64
-4 1 -14 0.42 0.24
4 -1 -15 1.04 0.63
-4 1 15 0.46 0.46
-4 -1 15 0.9 0.45
-4 -1 -15 0.83 0.65
4 -1 -16 3.35 0.8
-4 -1 -16 3.43 0.82
-4 1 16 5.21 0.68
-4 -1 16 4.95 0.63
-4 1 -17 1.6 0.75
-4 -1 -17 1.83 0.68
4 -1 -17 0.88 0.66
4 1 -17 1.64 0.67
-4 1 -18 0.91 0.75
-4 -1 -18 0.62 0.66
4 -1 -18 0.65 0.63
4 1 -18 0.44 0.62
-4 1 -19 1.22 0.89
-4 -1 -19 1.01 0.67
4 -1 -19 0.9 0.68
4 1 -19 -0.36 0.73
-4 -1 -20 0.68 0.75
-4 1 -20 0.99 0.94
4 -1 -20 1.05 0.7
4 1 -20 0.8 0.74
-4 -1 -21 0.55 0.85
-4 1 -21 1.06 0.98
4 -1 -21 0.61 0.76
4 1 -21 1.06 0.78
-4 -1 -22 -0.08 0.95
-4 1 -22 0.44 1.14
4 -1 -22 0.63 0.78
4 1 -22 0.27 0.75
4 -1 -23 0.98 0.79
4 1 -23 0.2 0.76
4 2 0 244.1 19.46
4 -2 0 207.95 19.45
-4 -2 0 252.45 19.42
-4 -2 0 248.2 19.41
-4 -2 -1 8.58 0.73
-4 -2 1 7.63 0.74
4 2 -1 6.39 0.77
4 -2 1 5.61 0.8
4 -2 -1 7.81 0.86
-4 -2 -1 6.59 0.67
-4 -2 -1 6.91 0.71
4 2 1 6.51 0.76
-4 -2 -2 20 1.66
-4 -2 2 21.24 1.69
4 -2 -2 19.47 1.75
4 2 2 17.67 1.68
4 2 -2 20.41 1.71
-4 -2 -2 18.86 1.63
-4 -2 -2 18.04 1.66
-4 -2 -3 0.67 0.28
-4 -2 -3 0.24 0.28
-4 -2 -3 0.96 0.29
-4 -2 3 0.35 0.33
-4 -2 -3 0.76 0.26
4 2 -3 0.67 0.44
4 -2 -3 0.23 0.49
4 2 3 0.48 0.36
-4 2 -3 0.22 0.41
-4 2 -3 1.36 0.42
-4 2 -4 5.72 0.7
-4 -2 -4 4.66 0.5
-4 -2 -4 4.82 0.51
-4 -2 -4 4.77 0.51
-4 -2 4 4.69 0.57
4 2 -4 4.46 0.64
4 -2 -4 4.69 0.68
4 2 4 4.3 0.57
-4 2 -4 3.89 0.62
-4 -2 -4 4.77 0.54
-4 2 -5 1.67 0.49
-4 -2 -5 1.15 0.29
-4 -2 -5 1.22 0.31
-4 -2 -5 1.1 0.33
-4 -2 5 2.13 0.44
4 2 -5 1.56 0.52
4 -2 -5 1.51 0.54
-4 2 -5 1.9 0.46
-4 -2 -5 1.29 0.38
-4 -2 -6 82.39 6.44
-4 2 -6 83.17 6.45
-4 -2 -6 72.7 6.38
4 2 -6 91.01 6.52
-4 -2 -6 80.36 6.4
4 -2 -6 85.05 6.53
-4 -2 -6 73.4 6.42
-4 2 -6 78.32 6.44
-4 -2 -6 72.46 6.39
-4 -2 6 89.57 6.47
-4 -2 -7 6.46 0.64
-4 2 -7 4.61 0.59
-4 -2 -7 3.89 0.47
-4 -2 -7 3.42 0.5
4 2 -7 3.95 0.74
-4 2 -7 5.05 0.6
4 -2 -7 5.27 0.76
-4 -2 -7 3.85 0.48
-4 -2 7 6.24 0.63
-4 -2 -7 3.91 0.53
-4 -2 -8 83.49 5.3
-4 2 -8 62.93 5.23
4 2 -8 69.08 5.35
4 -2 -8 64.19 5.34
-4 -2 -8 68.99 5.19
-4 -2 8 66.1 5.26
-4 -2 -8 48.53 5.19
-4 2 -8 60.96 5.24
-4 -2 -8 67.33 5.19
-4 -2 -9 5.65 0.58
4 2 -9 6.2 0.85
-4 2 -9 5.99 0.64
4 -2 -9 5.86 0.84
-4 -2 -9 5.16 0.57
-4 2 -9 6.39 0.68
-4 -2 -9 7.5 0.65
-4 -2 -9 7.48 0.74
-4 2 -10 22.24 2.01
-4 -2 -10 26.64 1.99
4 2 -10 27.02 2.2
4 -2 -10 24.54 2.15
-4 -2 -10 31.21 2.13
-4 -2 -10 18.13 1.97
-4 2 -10 21.4 2.06
-4 -2 -10 28.57 1.98
-4 2 -11 0.52 0.29
4 2 -11 1.09 0.58
-4 -2 11 1.28 0.44
-4 -2 -11 1.25 0.48
-4 -2 -11 0.39 0.17
-4 2 -11 0.33 0.33
4 2 -12 26.28 2.02
-4 2 -12 21.83 1.81
-4 -2 -12 28.51 1.97
-4 -2 12 25.89 1.9
-4 2 -13 0.61 0.28
-4 -2 13 0.8 0.43
-4 2 13 -0.31 0.46
4 2 -13 1.23 0.58
-4 -2 -13 0.65 0.51
4 2 -14 25.43 1.98
4 -2 -14 16.58 1.96
-4 -2 -14 26.87 1.95
-4 -2 14 26.17 1.85
-4 2 14 23.59 1.84
-4 2 -14 16.04 1.72
4 -2 -15 1.76 0.72
-4 -2 -15 2.91 0.63
-4 -2 15 3.27 0.52
-4 2 15 2.48 0.54
4 -2 -16 10.31 1.35
-4 -2 -16 14.7 1.31
-4 -2 16 12.12 1.2
-4 2 16 10.99 1.17
4 -2 -17 -0.45 0.62
-4 -2 -17 0.71 0.62
4 -2 -18 0.53 0.72
-4 -2 -18 1.04 0.66
4 2 -18 0.94 0.57
4 -2 -19 -0.43 0.73
-4 -2 -19 1.1 0.71
4 2 -19 -0.05 0.62
4 -2 -20 0.51 0.78
-4 -2 -20 0.12 0.75
-4 2 -20 2.23 0.92
4 2 -20 0.93 0.69
4 -2 -21 -0.39 0.82
-4 -2 -21 1.34 0.81
-4 2 -21 0.23 0.92
4 2 -21 0.58 0.68
4 -2 -22 2.48 0.87
-4 -2 -22 1.2 0.92
4 2 -22 2.26 0.84
4 -2 -23 1.49 0.83
-4 -3 0 36.32 2.89
-4 -3 0 34.77 2.87
4 -3 0 32.21 2.95
4 3 0 34.19 2.91
-4 -3 -1 23.73 1.93
4 3 -1 22.13 1.99
4 3 1 22.88 1.99
4 -3 -1 21.83 2.03
-4 3 -1 27.2 2.03
-4 -3 -1 22.2 1.93
-4 -3 1 20.9 1.94
-4 -3 -2 3.92 0.5
-4 3 -2 4.68 0.63
4 3 -2 4.96 0.61
4 3 2 3.41 0.53
4 -3 -2 4.91 0.7
-4 3 -2 5.53 0.68
-4 -3 2 4.54 0.52
-4 -3 -2 3.88 0.48
-4 -3 -3 7.35 0.65
-4 -3 -3 6.34 0.68
-4 -3 -3 5.19 0.66
4 3 -3 8.07 0.8
4 3 3 6.38 0.73
4 -3 -3 8.2 0.86
-4 3 -3 6.21 0.81
-4 3 -3 7.3 0.8
-4 -3 -3 8.19 0.67
-4 -3 3 6.3 0.71
-4 -3 -4 2.96 0.41
-4 3 -4 1.87 0.47
-4 -3 -4 1.72 0.33
-4 3 -4 3.16 0.47
4 3 4 2.9 0.44
4 -3 -4 3.32 0.63
4 3 -4 3.56 0.55
-4 -3 4 2.58 0.44
-4 -3 -4 1.59 0.32
-4 -3 -4 1.5 0.31
-4 -3 -5 18.71 1.69
-4 -3 -5 21.07 1.75
-4 -3 -5 19.35 1.7
4 3 -5 19.18 1.83
4 -3 -5 19.84 1.88
-4 3 -5 21.34 1.8
-4 3 -5 25.07 1.83
-4 -3 -5 19.98 1.7
-4 -3 5 20.8 1.76
-4 3 -6 5.96 0.68
-4 -3 -6 5.69 0.56
-4 -3 -6 5.84 0.56
-4 3 -6 6.57 0.7
4 3 -6 6.3 0.77
-4 -3 -6 5.95 0.64
4 -3 -6 5.4 0.81
-4 -3 -6 4.7 0.56
-4 -3 6 6.4 0.67
-4 -3 -6 4.16 0.6
-4 3 -7 16.21 1.32
-4 -3 -7 16.22 1.23
4 3 -7 17.71 1.43
4 -3 -7 17.68 1.45
-4 3 -7 16.43 1.3
-4 -3 -7 15.05 1.23
-4 -3 -7 14.1 1.33
-4 -3 -7 14.22 1.23
-4 -3 7 16 1.31
-4 -3 -8 16.27 1.23
-4 -3 8 16.29 1.33
-4 3 -8 16.88 1.31
4 -3 -8 18.89 1.5
4 3 -8 17.04 1.43
-4 -3 -8 14.73 1.36
-4 3 -8 15.99 1.34
-4 3 -9 8.35 0.91
4 -3 -9 7.6 1.12
-4 -3 -9 9.77 0.86
-4 3 -9 14.25 1
4 3 -9 15.36 1.13
-4 -3 -9 7.33 1.01
4 3 -10 16.7 1.5
-4 3 -10 12.23 1.4
-4 -3 -10 17.37 1.48
-4 -3 -10 17.35 1.34
-4 3 -10 14.44 1.35
-4 -3 -11 -0.1 0.5
4 3 -11 0.32 0.53
-4 -3 11 1.32 0.42
-4 3 -11 0.8 0.37
-4 3 -11 0.08 0.28
-4 3 -12 9.83 1.02
4 3 -12 13.43 1.23
-4 -3 12 14.44 1.12
-4 3 -12 9.33 1
-4 -3 -12 12.28 1.19
4 3 -13 0.62 0.57
-4 3 -13 1.31 0.35
-4 -3 13 0.74 0.47
4 -3 -13 0.79 0.57
-4 -3 -13 -0.47 0.53
4 3 -14 1.37 0.64
-4 3 -14 0.75 0.27
-4 -3 14 1.47 0.51
4 -3 -14 1.14 0.58
-4 -3 -14 1.11 0.58
4 3 -15 2.97 0.69
-4 3 -15 2.33 0.37
4 -3 -15 3.45 0.67
-4 -3 -15 1.89 0.64
-4 3 15 3.1 0.55
-4 -3 15 3.47 0.56
4 -3 -16 0.93 0.56
-4 -3 -16 0.09 0.59
-4 3 16 -0.17 0.4
4 -3 -17 0.38 0.51
-4 -3 -17 1.03 0.6
4 -3 -18 -0.54 0.59
-4 -3 -18 -0.1 0.6
4 -3 -19 -0.21 0.63
-4 -3 -19 0.64 0.6
4 3 -19 0.51 0.61
4 -3 -20 0.05 0.62
-4 -3 -20 0.32 0.65
4 3 -20 0.1 0.57
4 -3 -21 -0.11 0.7
-4 -3 -21 0.75 0.71
4 3 -21 1.34 0.68
4 -3 -22 0.56 0.63
-4 3 -22 0.66 0.94
-4 -3 -22 -0.66 0.82
4 3 -22 0.9 0.7
4 -3 -23 0.35 0.68
-4 -4 0 43.98 3.61
4 4 0 44.64 3.65
-4 -4 0 39.97 3.61
-4 4 0 50.42 3.72
-4 -4 -1 5.62 0.6
-4 4 -1 6.25 0.76
4 4 1 6.7 0.65
-4 4 -1 6.42 0.82
4 4 -1 5.75 0.69
4 -4 -1 5.34 0.75
-4 -4 -1 4.94 0.62
-4 -4 1 5.85 0.64
-4 4 1 8.2 0.77
-4 4 2 14.74 1.23
-4 -4 -2 11.4 1.14
4 4 -2 15.92 1.24
4 4 2 11.74 1.2
4 -4 -2 14.15 1.31
-4 4 -2 13.1 1.27
-4 -4 -2 10.73 1.14
-4 -4 2 14.22 1.19
-4 4 -2 16.69 1.3
-4 -4 -3 0.29 0.26
4 4 -3 0.62 0.41
-4 4 -3 1.15 0.45
4 -4 -3 -0.22 0.61
4 4 3 0.18 0.34
-4 -4 -3 0.81 0.26
-4 -4 3 0.78 0.34
-4 4 -3 0.95 0.46
-4 4 -4 0.56 0.5
-4 -4 -4 0.83 0.25
-4 -4 -4 -0.06 0.26
4 4 -4 0.99 0.42
4 4 4 0.44 0.34
4 -4 -4 -0.18 0.6
-4 4 -4 0.64 0.44
-4 -4 -4 0.6 0.25
-4 -4 4 0.61 0.35
4 -4 -5 0.14 0.53
4 4 5 0.43 0.33
-4 4 -5 0.65 0.46
-4 -4 -5 -0.07 0.23
4 4 -5 1.52 0.44
-4 -4 -5 0.75 0.33
-4 4 -5 1.32 0.41
-4 -4 -5 0.51 0.25
-4 -4 5 0.96 0.37
-4 -4 -5 0.39 0.25
-4 -4 6 46.71 3.53
4 4 -6 45.74 3.55
4 -4 -6 40.49 3.6
-4 4 -6 43.78 3.52
-4 -4 -6 38.22 3.52
-4 4 -6 39.71 3.53
-4 -4 -6 41.39 3.48
-4 -4 -6 41.36 3.45
-4 -4 -7 14.75 1.37
4 4 -7 16.3 1.4
4 -4 -7 14.11 1.46
-4 -4 7 16.97 1.36
-4 -4 -7 11.14 1.25
-4 4 -7 16.12 1.35
-4 4 -7 17.31 1.36
-4 -4 8 9.69 0.8
4 4 -8 8.45 0.86
4 -4 -8 9.34 0.94
-4 -4 -8 9.2 0.81
-4 4 -8 9.84 0.82
-4 -4 -9 0.47 0.47
4 4 -9 1.93 0.6
-4 4 -9 1.38 0.37
-4 4 -9 1.48 0.43
-4 -4 -10 0.09 0.49
4 4 -10 0.11 0.56
-4 4 -10 0.02 0.31
-4 4 -10 0.11 0.39
4 4 -11 2.85 0.69
-4 4 -11 3.36 0.51
-4 -4 -11 2.36 0.57
-4 4 -11 3.46 0.43
4 -4 -12 4.33 0.76
-4 4 -12 3.8 0.48
-4 -4 -12 3.67 0.67
-4 -4 12 4.59 0.6
-4 4 -12 3.14 0.51
4 4 -12 4.92 0.74
4 4 -13 5.03 0.73
-4 -4 -13 3.67 0.7
-4 4 -13 4.19 0.53
-4 -4 13 3.54 0.59
4 4 -14 9.75 1.14
-4 -4 14 10.7 0.99
-4 4 -14 8.71 0.89
4 -4 -14 8.24 1.13
-4 -4 -14 10.37 1.1
4 4 -15 0.23 0.57
4 -4 -15 0.25 0.63
-4 4 -15 0.2 0.31
-4 -4 -15 0.58 0.6
4 4 -16 2.96 0.72
4 -4 -16 2.98 0.74
-4 4 -16 2.1 0.35
-4 -4 -16 3.45 0.7
4 -4 -17 1.15 0.67
-4 -4 -17 1.08 0.64
4 -4 -18 1.48 0.7
-4 -4 -18 0.66 0.61
4 -4 -19 0.63 0.65
-4 -4 -19 -0.37 0.64
-4 -4 -20 1.61 0.71
4 -4 -20 0.62 0.68
4 4 -20 1.93 0.74
-4 -4 -21 -0.06 0.69
4 -4 -21 0.9 0.78
4 4 -21 0.42 0.67
-4 -4 -22 0.63 0.81
4 -4 -22 2.76 0.8
4 4 -22 1.36 0.76
4 -4 -23 0.14 0.77
-4 5 0 28.72 2.18
-4 5 0 25.12 2.25
4 5 0 25.6 2.11
-4 -5 0 24.43 2.08
-4 -5 0 22.03 2.07
-4 -5 -1 11.4 1.03
4 5 1 12.46 1.11
4 5 -1 12.5 1.11
-4 5 -1 11.03 1.12
-4 5 1 11.09 1.17
-4 5 -1 11.74 1.17
-4 -5 1 10.86 1.04
-4 -5 -2 17.64 1.67
-4 5 -2 20.19 1.84
4 5 -2 20.03 1.75
4 5 2 21.29 1.72
-4 5 2 18.3 1.78
-4 5 -2 20.1 1.81
-4 -5 2 22.41 1.72
-4 -5 -3 2.52 0.36
4 5 -3 3.45 0.51
-4 5 -3 2.06 0.59
4 -5 -3 1.18 0.59
4 5 3 4.17 0.51
-4 -5 3 3.34 0.44
-4 5 -3 3.68 0.64
-4 5 3 2.89 0.58
-4 5 4 0.12 0.42
-4 5 -4 1.35 0.49
-4 -5 -4 0.7 0.22
4 5 -4 0.43 0.37
4 5 4 0.53 0.36
4 -5 -4 -0.34 0.62
-4 -5 4 1.22 0.37
-4 5 -4 0.38 0.43
-4 5 -5 13.72 1.27
4 5 -5 12.94 1.24
4 5 5 15.24 1.18
-4 5 5 13.17 1.23
4 -5 -5 9.54 1.29
-4 5 -5 11.5 1.23
-4 -5 5 12.03 1.17
-4 -5 6 2.25 0.45
4 5 -6 2.93 0.6
4 -5 -6 1.18 0.64
-4 5 -6 2.77 0.54
-4 5 -6 2.92 0.54
-4 -5 -7 27.8 2.39
-4 5 -7 27.62 2.48
4 5 -7 31.12 2.54
-4 -5 7 32.23 2.48
4 -5 -7 28.2 2.57
-4 5 -8 14.9 1.4
4 5 -8 16.86 1.45
-4 -5 8 16.67 1.39
-4 5 -8 12.44 1.34
-4 5 -9 53.95 5.43
4 5 -9 74.34 5.52
-4 -5 9 76.5 5.49
-4 -5 -9 68.05 5.48
-4 5 -9 65.95 5.49
4 5 -10 4.99 0.68
-4 5 -10 4.53 0.62
-4 5 -10 4.17 0.53
-4 -5 -10 3.47 0.65
4 5 -11 0.14 0.47
4 -5 -11 0.35 0.6
-4 5 -11 0.19 0.32
-4 -5 -11 0.83 0.47
-4 5 -11 0.68 0.42
4 5 -12 2.82 0.56
4 -5 -12 0.99 0.57
-4 5 -12 1.78 0.38
-4 -5 -12 0.9 0.58
-4 5 -12 1.44 0.42
4 5 -13 1.28 0.52
4 -5 -13 0.88 0.59
-4 5 -13 1.22 0.35
-4 5 -13 1.26 0.41
-4 -5 -13 0.27 0.56
-4 -5 -14 1.65 0.63
-4 5 -14 1.79 0.44
4 -5 -14 2.71 0.68
-4 -5 -15 0.76 0.59
4 5 -15 0.8 0.54
-4 5 -15 0.31 0.34
4 -5 -15 1.45 0.62
-4 -5 -16 4.81 0.84
4 5 -16 6.77 0.83
-4 5 -16 4.3 0.56
4 -5 -16 7.68 0.93
-4 -5 -17 0.47 0.56
4 5 -17 0.32 0.54
4 -5 -17 0.61 0.69
-4 5 -17 0.48 0.28
4 -5 -18 -0.17 0.66
-4 -5 -18 -0.29 0.58
4 -5 -19 0.91 0.68
-4 -5 -19 0.56 0.63
4 -5 -20 0.63 0.75
-4 -5 -20 0.05 0.63
4 -5 -21 1.17 0.78
4 5 -21 0.47 0.66
-4 -5 -21 0.48 0.66
-4 5 22 0.74 0.39
4 -5 -22 0.67 0.77
-4 5 23 0.74 0.41
4 6 0 14.2 1.36
-4 6 0 16.25 1.48
-4 -6 0 14.56 1.3
-4 6 0 15.96 1.52
4 6 -1 35.88 2.71
4 6 1 38.35 2.7
-4 6 -1 29.9 2.8
-4 6 1 31.56 2.74
-4 -6 -1 27.21 2.63
-4 6 -1 34.99 2.81
-4 6 1 29.81 2.84
4 6 2 49.01 3.66
4 6 -2 45.38 3.64
-4 6 -2 41.9 3.72
-4 6 2 47.5 3.81
-4 -6 -2 41.45 3.58
-4 6 -2 48.44 3.74
-4 6 2 38.09 3.67
4 6 -3 0.47 0.39
-4 6 3 0.53 0.49
-4 6 -3 1.36 0.51
4 6 3 0.62 0.34
-4 6 -3 0.79 0.48
-4 -6 -3 0.55 0.21
4 6 -4 10.84 0.99
-4 6 -4 12.79 1.12
-4 6 4 8.98 1
4 6 4 11.16 0.94
-4 6 -4 7.63 0.97
4 -6 -4 5.82 1.04
-4 6 5 3.41 0.6
-4 6 -5 5.18 0.64
-4 6 -5 3.55 0.6
4 6 -5 4.5 0.55
4 6 5 2.82 0.51
4 -6 -5 2.47 0.71
4 6 6 3.27 0.54
4 6 -6 6.52 0.67
-4 6 -6 5.37 0.63
4 -6 -6 2.64 0.8
-4 6 -7 37.86 3.08
4 6 -7 42.65 3.09
-4 6 -8 49.38 4.36
4 6 -8 60.32 4.41
-4 6 8 48.9 4.42
-4 6 -8 53 4.39
4 6 -9 9.72 0.99
-4 6 9 9.62 1.01
-4 6 -9 10.91 0.93
4 6 -10 1.51 0.51
4 -6 -10 1.73 0.61
-4 6 -10 1.47 0.38
-4 6 -10 2.21 0.47
-4 6 10 1.9 0.52
4 -6 -11 1.6 0.62
-4 6 -11 1.83 0.39
4 6 -11 1.97 0.58
-4 6 11 1.87 0.51
-4 6 -11 0.95 0.46
4 6 -12 4.1 0.76
-4 6 -12 3.8 0.6
4 -6 -12 3.29 0.81
4 6 -13 6.33 0.99
-4 6 -13 7.72 0.91
-4 6 -13 10.21 0.85
-4 6 13 8.8 0.93
4 -6 -13 6.89 1.04
-4 6 14 6.96 0.85
-4 6 -14 7.07 0.8
4 6 -14 7.35 0.96
4 -6 -14 9.3 1.05
4 6 -15 2.94 0.7
-4 6 -15 2.98 0.5
4 -6 -15 3.83 0.74
-4 6 15 3.75 0.61
4 6 -16 4.87 0.76
-4 6 -16 4.27 0.57
4 -6 -16 3.7 0.78
-4 6 16 3.76 0.65
4 6 -17 5.6 0.76
-4 6 -17 3.19 0.5
4 -6 -17 4.36 0.8
-4 6 17 3.76 0.61
-4 6 18 0.31 0.41
4 -6 -18 0.06 0.65
4 6 -18 0.27 0.55
-4 6 19 0.31 0.4
4 -6 -19 -0.41 0.65
-4 6 20 0.07 0.4
4 -6 -20 -0.06 0.64
-4 6 21 0.87 0.46
4 -6 -21 1.4 0.67
-4 6 22 1.84 0.51
4 -6 -22 3.06 0.82
-4 6 23 0.37 0.4
4 7 0 12.67 1.2
-4 -7 0 11.69 1.16
-4 7 0 15.27 1.39
-4 7 0 17.04 1.37
4 7 1 8.55 0.84
4 7 -1 6.57 0.82
-4 7 1 8.77 0.95
-4 7 -1 8.62 0.93
-4 -7 -1 7.67 0.74
-4 7 -1 6.75 0.96
-4 7 1 9.4 1.06
-4 7 -2 6.25 0.86
-4 7 2 5.02 0.78
4 7 -2 4.94 0.69
4 7 2 7.27 0.69
-4 7 -2 6.34 0.84
-4 7 2 4.11 0.87
4 7 -3 5.22 0.6
-4 7 3 4.28 0.87
4 7 3 4.02 0.59
-4 7 -3 3.64 0.64
-4 7 3 4.17 0.65
-4 7 -3 4.43 0.72
4 7 4 1.43 0.41
-4 7 -4 1.42 0.52
-4 7 -4 0.66 0.46
-4 7 4 1.5 0.47
4 7 -4 1.26 0.39
4 7 5 12.01 0.96
4 7 -5 9.97 0.97
-4 7 -6 1.35 0.48
-4 7 -6 0.5 0.45
4 7 -6 -0.08 0.46
-4 7 -7 0.55 0.51
-4 7 -7 0.8 0.44
4 7 -7 0.63 0.49
4 7 -8 9.93 1
-4 7 -8 7.61 0.92
-4 7 8 10.4 1.02
-4 7 -8 8.32 0.93
-4 7 9 0.7 0.51
-4 7 -9 0.62 0.37
4 7 -9 0.95 0.51
4 -7 -9 0.28 0.6
-4 7 -9 1.18 0.54
-4 7 10 2.09 0.58
4 7 -10 1.84 0.55
-4 7 -10 2.04 0.45
4 -7 -10 1.23 0.64
-4 7 -10 2.57 0.54
4 7 -11 -0.82 0.51
4 -7 -11 -0.57 0.63
-4 7 -11 0.56 0.37
-4 7 11 -0.26 0.46
-4 7 -11 0.03 0.4
4 7 -12 2.13 0.61
4 -7 -12 2.78 0.67
-4 7 -12 3.45 0.49
-4 7 -12 3.88 0.57
-4 7 12 1.47 0.6
4 7 -13 1.14 0.55
-4 7 13 1.18 0.49
-4 7 -13 1.21 0.37
4 -7 -13 0.28 0.59
-4 7 -13 2.14 0.54
-4 7 -14 0.15 0.41
4 7 -14 0.12 0.55
4 -7 -14 -0.05 0.57
-4 7 14 0.42 0.46
-4 7 -15 2.89 0.55
4 7 -15 2.89 0.71
4 -7 -15 4.16 0.76
-4 7 15 2.73 0.6
-4 7 -16 0.28 0.41
4 7 -16 -0.05 0.61
4 -7 -16 0.27 0.63
-4 7 16 0.48 0.48
-4 7 -17 1.34 0.37
-4 7 17 0.55 0.47
4 -7 -17 0.9 0.64
4 7 -17 -0.1 0.61
4 7 -18 0.25 0.64
-4 7 18 0.33 0.45
4 -7 -18 0.06 0.64
-4 7 -18 0.18 0.31
4 -7 -19 -0.43 0.68
-4 7 19 0.07 0.42
4 7 -19 0.11 0.66
4 -7 -20 0.31 0.7
-4 7 20 0.75 0.43
4 -7 -21 0.06 0.72
-4 7 21 0.56 0.43
4 -7 -22 1.52 0.76
-4 7 22 0.07 0.41
-4 8 0 -0.05 0.63
-4 8 0 0.7 0.51
4 8 0 0.38 0.39
-4 8 -1 7.9 1.04
-4 8 1 6.22 0.9
-4 8 -1 7.99 1.01
4 8 1 8.71 0.81
4 8 -1 7.92 0.83
-4 8 1 7.76 1.02
4 8 -2 21.09 1.99
4 8 2 24.11 2.04
-4 8 2 26.63 2.23
-4 8 -2 20.5 2.07
-4 8 2 22.97 2.09
-4 8 -2 27.08 2.14
4 8 3 0.97 0.43
-4 8 3 1.25 0.54
-4 8 -3 0.91 0.56
4 8 -3 0.96 0.37
4 8 -4 10.3 1.03
-4 8 4 10.86 1.13
-4 8 -4 8.47 1.08
-4 8 -4 8.57 1.1
4 8 -5 12.17 1.23
-4 8 -5 12.87 1.27
-4 8 -5 14.06 1.31
4 8 -6 0.54 0.45
-4 8 -6 0.26 0.46
-4 8 -6 0.33 0.5
4 8 -7 1.35 0.49
-4 8 -7 2.74 0.54
-4 8 -7 1.55 0.49
4 8 -8 9.05 0.96
-4 8 -8 9.56 0.93
4 -8 -8 7.96 1.08
-4 8 -8 10.51 1.01
-4 8 8 7.63 0.97
-4 8 9 2.85 0.55
4 8 -9 2.55 0.59
-4 8 -9 2.47 0.51
4 -8 -9 3.06 0.69
-4 8 -9 2.81 0.56
4 8 -10 0.73 0.45
4 -8 -10 0.42 0.58
-4 8 -10 0.91 0.4
-4 8 10 0.87 0.46
-4 8 -10 0.93 0.47
4 8 -11 2.53 0.56
4 -8 -11 0.78 0.65
-4 8 -11 2.1 0.45
-4 8 11 1.14 0.49
-4 8 -11 1.95 0.51
4 8 -12 -0.44 0.47
4 -8 -12 -0.31 0.64
-4 8 -12 0.66 0.37
-4 8 12 0.18 0.44
-4 8 -12 0.1 0.42
4 8 -13 -0.23 0.51
-4 8 13 0.36 0.46
-4 8 -13 0.66 0.37
4 -8 -13 -0.68 0.65
-4 8 -13 0.26 0.47
-4 8 -14 3.17 0.59
4 -8 -14 3.85 0.81
4 8 -14 2.78 0.67
-4 8 14 3.35 0.61
-4 8 -15 3.6 0.62
4 -8 -15 3.59 0.81
4 8 -15 2.99 0.71
-4 8 15 4.44 0.64
-4 8 -16 1.45 0.47
4 -8 -16 1.66 0.69
4 8 -16 1.52 0.65
-4 8 16 1.74 0.51
-4 8 -17 0.27 0.39
4 8 -17 -0.38 0.62
4 -8 -17 -0.28 0.61
-4 8 17 0.38 0.42
4 8 -18 0.1 0.62
4 -8 -18 -0.11 0.62
-4 8 18 0.2 0.39
-4 8 -18 0.59 0.41
4 -8 -19 -0.59 0.7
4 8 -19 -0.16 0.62
-4 8 19 0.19 0.38
4 -8 -20 -0.42 0.71
4 8 -20 -0.17 0.69
-4 8 20 0.24 0.36
-4 8 21 0.68 0.38
4 -8 -21 1.61 0.75
-4 8 22 0.52 0.39
-4 9 0 11.05 1.32
4 9 0 11.05 1.12
-4 9 0 13.69 1.28
-4 9 1 1.07 0.71
-4 9 1 2.14 0.68
-4 9 -1 2.45 0.61
4 9 1 1.53 0.45
4 9 -1 2.48 0.42
-4 9 -2 9.11 1.08
4 9 2 10.34 0.94
4 9 -2 7.81 0.95
-4 9 2 10.15 1.09
4 9 3 0.38 0.5
4 9 -3 0.44 0.44
-4 9 -3 0.47 0.49
-4 9 3 0.42 0.47
-4 9 -3 -0.3 0.5
4 9 -4 -0.24 0.38
-4 9 -4 -0.04 0.51
-4 9 -4 0.54 0.45
-4 9 4 0.58 0.51
-4 9 -5 1.08 0.56
-4 9 5 0.31 0.64
-4 9 -5 0.28 0.55
4 9 -5 0.79 0.43
-4 9 -6 0.35 0.52
-4 9 6 0.69 0.71
-4 9 -6 2.02 0.55
4 9 -6 1.22 0.45
4 9 -7 7.21 0.91
-4 9 7 8.07 1.1
-4 9 -7 8.26 0.94
-4 9 7 9.25 0.99
-4 9 -7 9.05 0.91
4 9 -8 1.48 0.5
-4 9 -8 1.2 0.49
-4 9 -8 1.88 0.56
-4 9 8 1.34 0.62
-4 9 9 15.66 1.67
-4 9 -9 17 1.59
-4 9 -9 16.42 1.58
4 9 -9 20.2 1.64
-4 9 10 0.22 0.5
4 9 -10 0.48 0.47
-4 9 -10 0.5 0.47
-4 9 -10 0.5 0.42
-4 9 11 0.21 0.49
4 9 -11 0.18 0.43
-4 9 -11 -0.2 0.35
4 -9 -11 0.2 0.59
-4 9 -11 0.42 0.45
4 9 -12 0.3 0.48
-4 9 -12 0.07 0.47
-4 9 -12 0.52 0.37
4 -9 -12 0.05 0.6
-4 9 12 0.21 0.53
4 9 -13 1.16 0.57
-4 9 -13 1.49 0.58
-4 9 -13 0.91 0.4
-4 9 13 1.12 0.51
4 -9 -13 0.16 0.64
-4 9 -14 0.39 0.47
4 -9 -14 0.64 0.61
-4 9 14 1.4 0.55
4 9 -14 0.36 0.55
-4 9 -15 0.27 0.47
4 -9 -15 0.56 0.66
-4 9 15 0.45 0.49
4 9 -15 0.5 0.55
-4 9 -16 3.11 0.59
4 -9 -16 1.51 0.77
-4 9 16 2.35 0.58
4 9 -16 3.29 0.69
-4 9 -17 0.46 0.41
4 9 -17 0.56 0.6
-4 9 17 0.12 0.47
4 -9 -17 0.06 0.65
-4 9 -18 0.27 0.42
4 9 -18 0.34 0.62
-4 9 18 0.36 0.45
4 -9 -18 0.25 0.65
-4 9 -19 -0.49 0.38
4 -9 -19 0.51 0.77
-4 9 19 -0.16 0.47
4 9 -19 0.05 0.6
-4 9 20 0.68 0.46
4 -9 -20 -0.19 0.7
-4 9 21 0.95 0.51
4 10 0 11.73 1.03
-4 10 0 8.73 1.15
4 10 -1 17.69 1.79
-4 10 -1 16.62 1.97
-4 10 -1 20.64 1.9
4 10 -2 0.43 0.41
-4 10 -2 0.65 0.55
-4 10 2 1.36 0.57
-4 10 -2 0.77 0.54
4 10 -3 1.98 0.46
-4 10 -3 2.28 0.64
-4 10 -3 2.62 0.61
-4 10 3 3.08 0.68
-4 10 -4 0.25 0.54
-4 10 -4 0.98 0.57
4 10 -4 0.94 0.41
-4 10 4 1.31 0.74
-4 10 -5 5.22 0.84
-4 10 -5 4.23 0.81
4 10 -5 7.75 0.76
-4 10 5 8.36 1.02
-4 10 -6 4.19 0.66
-4 10 -6 2.95 0.64
4 10 -6 4.85 0.62
-4 10 6 4.88 0.85
-4 10 7 11.38 1.06
-4 10 -7 6.9 1.03
-4 10 -7 9.01 0.99
4 10 -7 11.78 1.03
-4 10 7 6.87 1.05
4 10 -8 1.75 0.54
-4 10 -8 1.46 0.53
-4 10 -8 1.68 0.53
-4 10 8 1.63 0.56
-4 10 8 0.26 0.68
4 10 -9 14.06 1.57
-4 10 -9 18.39 1.55
-4 10 -9 16.78 1.59
-4 10 9 15.32 1.66
-4 10 9 18.68 1.65
4 10 -10 1.66 0.59
-4 10 10 2.46 0.61
-4 10 -10 1.67 0.51
-4 10 10 0.88 0.64
-4 10 -10 1.89 0.55
-4 10 11 0.64 0.53
4 10 -11 0.08 0.51
-4 10 -11 0.25 0.47
-4 10 -11 0.18 0.42
-4 10 -12 2 0.43
-4 10 12 1.67 0.57
-4 10 -12 1.32 0.5
4 10 -12 1.32 0.56
-4 10 -13 1.3 0.44
-4 10 -13 2.24 0.65
4 10 -13 0.92 0.6
-4 10 13 1.57 0.55
-4 10 -14 0.38 0.48
4 10 -14 0.83 0.59
-4 10 14 0.72 0.51
-4 10 -15 5.45 0.83
4 10 -15 5.53 0.85
4 -10 -15 5.65 0.94
-4 10 15 6.68 0.82
-4 10 -16 0.08 0.54
4 10 -16 -0.36 0.6
4 -10 -16 1.15 0.72
-4 10 16 0.33 0.46
-4 10 -17 1.51 0.49
-4 10 17 1.76 0.53
4 -10 -17 0.71 0.7
4 10 -17 0.56 0.58
4 10 -18 -0.19 0.58
-4 10 -18 0.4 0.47
4 -10 -18 0.48 0.66
-4 10 18 -0.28 0.45
-4 10 -19 0.46 0.39
-4 10 19 0.31 0.47
4 -10 -19 0.06 0.73
-4 10 20 0.19 0.43
4 -10 -20 0.25 0.66
4 11 0 6.66 0.82
-4 11 0 8.07 0.96
4 11 -1 7.86 0.84
-4 11 -1 7.23 1
-4 11 1 7.69 0.98
-4 11 -1 7.65 0.98
4 11 -2 -0.21 0.39
4 11 2 0.31 0.3
-4 11 -2 0.82 0.52
-4 11 -2 0.18 0.54
4 11 -3 1.36 0.43
-4 11 -3 0.59 0.61
4 11 3 1.32 0.35
-4 11 -3 1.07 0.61
-4 11 3 1.38 0.74
-4 11 -4 0.71 0.54
-4 11 4 0.35 0.72
-4 11 -4 0.05 0.58
4 11 -4 0.59 0.41
-4 11 -5 1.81 0.5
-4 11 5 2.07 0.74
-4 11 -5 1.18 0.55
4 11 -5 2 0.52
-4 11 -6 0.16 0.52
-4 11 6 0.26 0.65
-4 11 -6 0.16 0.55
4 11 -6 0.69 0.48
4 11 -7 1.88 0.55
-4 11 7 1.8 0.7
-4 11 -7 2.34 0.57
-4 11 -7 1.24 0.58
-4 11 7 2.08 0.63
4 11 -8 0.14 0.47
-4 11 8 0.72 0.62
-4 11 -8 0.41 0.43
-4 11 -8 0.14 0.46
-4 11 8 0.05 0.63
4 11 -9 2.48 0.61
-4 11 9 2.5 0.68
-4 11 -9 3.48 0.59
-4 11 -9 2.59 0.62
-4 11 9 2.87 0.76
4 11 -10 0.93 0.54
-4 11 10 0.85 0.59
-4 11 -10 1.2 0.46
-4 11 -10 1.24 0.52
-4 11 10 0.91 0.61
4 11 -11 0.04 0.52
-4 11 11 0.18 0.55
-4 11 11 -0.41 0.61
-4 11 -11 0.08 0.47
-4 11 -11 0.82 0.42
4 11 -12 1.47 0.6
-4 11 12 0.69 0.52
-4 11 12 0.3 0.57
-4 11 -12 2.56 0.59
-4 11 -12 1.3 0.47
-4 11 13 0.3 0.58
4 11 -13 0.18 0.55
-4 11 -13 1.09 0.54
-4 11 13 0.39 0.51
-4 11 14 0.5 0.6
-4 11 -14 0.36 0.51
4 11 -14 1.38 0.64
-4 11 14 0.68 0.52
-4 11 -15 1.75 0.63
4 11 -15 1.68 0.67
-4 11 15 1.51 0.54
-4 11 -16 0.78 0.56
4 11 -16 -0.39 0.61
-4 11 16 0.74 0.48
-4 11 -17 0.56 0.53
-4 11 17 0.89 0.47
4 11 -17 0.92 0.64
-4 11 18 -0.24 0.46
-4 11 -18 0.18 0.48
-4 11 19 0.04 0.47
-4 11 -19 0.71 0.42
-4 12 0 0.33 0.6
4 12 -1 4.3 0.58
-4 12 1 3.34 0.73
-4 12 -1 2.58 0.72
-4 12 -2 0.57 0.59
-4 12 2 1.18 0.58
4 12 -2 1.34 0.45
-4 12 2 1.27 0.69
-4 12 -2 1.11 0.64
-4 12 -3 -0.3 0.52
-4 12 3 -0.59 0.57
4 12 -3 -0.28 0.46
-4 12 -3 0.1 0.59
-4 12 3 0.15 0.59
-4 12 -4 0.52 0.49
-4 12 4 0.75 0.61
-4 12 -4 0.53 0.5
4 12 -4 0.03 0.46
-4 12 -5 0.64 0.52
-4 12 5 2.41 0.75
-4 12 -5 1.36 0.58
4 12 -5 1.61 0.52
-4 12 -6 0.73 0.59
-4 12 6 1.11 0.7
-4 12 -6 1.1 0.58
4 12 -6 1.09 0.53
-4 12 -7 4.3 0.67
-4 12 7 4.3 0.84
-4 12 -7 3.99 0.66
4 12 -7 3.43 0.65
4 12 -8 1.26 0.53
-4 12 8 0.91 0.68
-4 12 -8 1.54 0.55
-4 12 8 1.25 0.61
-4 12 -8 0.85 0.54
4 12 -9 0.07 0.44
-4 12 9 0.16 0.57
-4 12 -9 0.22 0.5
-4 12 9 -0.34 0.54
-4 12 -9 0.8 0.51
4 12 -10 -0.08 0.5
-4 12 10 -0.05 0.62
-4 12 -10 0.81 0.48
-4 12 10 1.5 0.62
-4 12 -10 0.16 0.46
4 12 -11 0.47 0.54
-4 12 11 0.36 0.61
-4 12 11 0.15 0.59
-4 12 -11 0.4 0.45
-4 12 -11 1.15 0.5
4 12 -12 0.37 0.53
-4 12 12 0.16 0.61
-4 12 12 -0.14 0.53
-4 12 -12 0.54 0.46
-4 12 -12 0.14 0.54
-4 12 13 -0.7 0.58
4 12 -13 0.78 0.59
-4 12 -13 0.28 0.53
-4 12 13 0.74 0.59
-4 12 14 1.23 0.6
4 12 -14 1.95 0.66
-4 12 -14 0.68 0.52
-4 12 14 1.79 0.67
-4 12 15 0.89 0.64
4 12 -15 0.05 0.57
-4 12 -15 0.59 0.6
-4 12 15 0.47 0.6
-4 12 16 -0.22 0.58
4 12 -16 -0.05 0.6
-4 12 16 0.56 0.57
-4 12 -16 0.33 0.54
-4 12 17 0.16 0.62
-4 12 -17 0.69 0.53
-4 12 17 0.2 0.55
-4 12 18 0.63 0.57
-4 12 -18 0.17 0.55
-4 12 18 -0.22 0.59
-4 13 0 1 0.62
4 13 0 0.7 0.39
-4 13 -1 0.89 0.56
-4 13 1 1.13 0.64
4 13 -1 -0.06 0.41
4 13 1 0.77 0.43
-4 13 1 0.83 0.64
-4 13 -2 2.74 0.67
-4 13 2 3.47 0.73
-4 13 2 4.48 0.8
4 13 -2 2.63 0.56
4 13 2 2.82 0.53
-4 13 -3 0.45 0.54
-4 13 3 0.55 0.71
-4 13 -3 0.31 0.53
4 13 -3 0.68 0.49
4 13 -3 0.03 0.42
4 13 3 0.26 0.38
-4 13 -4 -0.1 0.61
-4 13 4 0.17 0.63
-4 13 -4 0.66 0.58
4 13 -4 0.09 0.43
4 13 -4 0.19 0.42
-4 13 -5 0.5 0.56
4 13 -5 0.29 0.44
-4 13 5 1.02 0.62
-4 13 -5 0.41 0.62
-4 13 -6 0.42 0.51
-4 13 6 0.96 0.62
4 13 -6 0.99 0.47
-4 13 6 -0.32 0.65
-4 13 -6 0.35 0.55
-4 13 -7 0.13 0.54
4 13 -7 1.02 0.52
-4 13 7 1.65 0.7
-4 13 7 0.65 0.62
-4 13 -7 1.06 0.56
-4 13 8 0.4 0.6
-4 13 -8 2.37 0.57
-4 13 -8 0.65 0.55
-4 13 8 1.04 0.7
4 13 -8 1.23 0.5
-4 13 -9 4.95 0.73
-4 13 9 3.1 0.84
4 13 -9 4.5 0.68
-4 13 -9 4.15 0.74
4 13 -10 0.75 0.5
-4 13 -10 0.18 0.48
-4 13 10 -0.06 0.62
-4 13 -10 0.45 0.51
4 13 -11 0.24 0.53
-4 13 11 0.32 0.62
-4 13 -11 0.4 0.47
-4 13 -11 0.58 0.57
-4 13 -12 0.4 0.57
-4 13 12 0.52 0.62
4 13 -12 0.69 0.52
-4 13 -13 -0.16 0.5
-4 13 13 -0.32 0.54
4 13 -13 0.13 0.54
-4 13 -14 0.25 0.56
-4 13 14 0.75 0.6
4 13 -14 0.22 0.55
-4 13 -15 -0.59 0.6
-4 13 15 0.8 0.58
4 13 -15 0.52 0.59
-4 13 -16 0.53 0.53
-4 13 16 -0.21 0.53
-4 14 0 1.16 0.62
-4 14 0 -0.06 0.74
4 14 0 0.22 0.49
-4 14 1 6.19 0.93
-4 14 -1 4.98 0.82
-4 14 1 6.35 0.9
4 14 1 4.59 0.7
4 14 -1 4.35 0.69
-4 14 2 0.21 0.65
-4 14 -2 0.4 0.6
-4 14 2 1.39 0.66
4 14 2 0.03 0.43
4 14 -2 0.4 0.49
-4 14 -3 1.13 0.63
-4 14 3 0.77 0.68
4 14 3 0.29 0.44
4 14 -3 0.4 0.47
4 14 4 0.62 0.43
4 14 -4 0.78 0.49
-4 14 -4 1.28 0.63
4 14 -4 0.06 0.46
-4 14 4 1.09 0.68
-4 14 -4 0.78 0.74
4 14 -5 0.41 0.46
-4 14 -5 0.46 0.54
-4 14 5 0.72 0.67
4 14 -5 0.89 0.49
-4 14 5 0.57 0.73
-4 14 -5 0.79 0.59
4 14 -6 0.24 0.46
4 14 -6 0.17 0.44
-4 14 -6 0.05 0.56
-4 14 6 -0.11 0.64
-4 14 6 0.6 0.59
-4 14 -6 0.23 0.58
4 14 -7 6.52 0.76
-4 14 -7 4.52 0.79
-4 14 7 4.44 0.82
-4 14 7 4.74 0.85
-4 14 -7 3.77 0.75
4 14 -8 0.32 0.51
-4 14 -8 0.39 0.53
-4 14 8 -0.26 0.6
-4 14 8 0.53 0.63
-4 14 -8 0.22 0.54
-4 14 -9 3.92 0.7
-4 14 -9 3.78 0.72
4 14 -9 3.08 0.65
-4 14 9 3.13 0.78
-4 14 9 3.43 0.77
4 14 -10 0.04 0.52
-4 14 10 0.1 0.6
-4 14 -10 0.04 0.49
-4 14 -10 -0.4 0.5
-4 14 10 -0.17 0.65
-4 14 -11 0.4 0.59
4 14 -11 0.04 0.47
-4 14 11 0.06 0.66
-4 14 11 0.67 0.61
-4 14 -12 0.04 0.54
4 14 -12 -0.04 0.51
-4 14 12 0.4 0.6
-4 14 12 0.16 0.58
-4 14 -13 0.98 0.53
-4 14 13 2.03 0.7
4 14 -13 1.5 0.55
-4 14 14 0.1 0.59
-4 14 -14 0.32 0.6
-4 14 14 -0.5 0.57
4 14 -14 -0.4 0.53
-4 14 15 0.44 0.61
-4 15 0 -0.21 0.64
4 15 0 0.77 0.49
-4 15 0 -0.45 0.7
-4 15 1 1.92 0.7
-4 15 -1 2.13 0.74
4 15 1 1.87 0.54
4 15 -1 2.6 0.57
-4 15 1 2.26 0.8
-4 15 -1 1.66 0.7
-4 15 -2 3.95 0.8
-4 15 2 2.47 0.7
4 15 2 2.67 0.57
4 15 -2 1.89 0.6
-4 15 2 2.34 0.83
-4 15 -3 0.54 0.58
4 15 -3 0.32 0.48
4 15 3 0.85 0.48
-4 15 3 0.77 0.62
-4 15 -4 0.72 0.66
4 15 4 0.78 0.48
4 15 -4 0.18 0.5
-4 15 4 1.33 0.65
-4 15 5 -0.11 0.69
-4 15 -5 0.46 0.61
4 15 -5 -0.04 0.5
-4 15 -5 0.3 0.62
-4 15 5 1.29 0.68
-4 15 6 0.75 0.67
-4 15 -6 -0.05 0.58
-4 15 6 0.45 0.67
-4 15 -6 0.49 0.63
4 15 -6 0.76 0.5
4 15 -6 0.78 0.54
-4 15 7 0.61 0.72
-4 15 -7 0.69 0.6
-4 15 -7 0.62 0.62
-4 15 7 0.91 0.68
4 15 -7 0.99 0.49
4 15 -7 0.41 0.5
-4 15 -8 0.31 0.54
-4 15 8 1.34 0.68
-4 15 -8 1.38 0.61
-4 15 8 -0.17 0.68
4 15 -8 0.8 0.53
4 15 -8 0.04 0.46
-4 15 9 0.16 0.56
-4 15 -9 1.41 0.58
-4 15 9 0.28 0.63
4 15 -9 0.68 0.49
-4 15 -9 0.43 0.55
-4 15 10 0.2 0.56
-4 15 -10 -0.05 0.59
-4 15 10 0.22 0.61
4 15 -10 -0.04 0.48
-4 15 -10 0.04 0.53
-4 15 -11 1.16 0.58
-4 15 11 -0.11 0.54
4 15 -11 0.16 0.5
-4 15 11 0.48 0.63
-4 15 12 -0.43 0.59
4 15 -12 0.62 0.51
-4 15 12 0.16 0.64
-4 15 13 -0.57 0.59
4 15 -13 -0.09 0.49
-4 16 0 0.97 0.71
4 16 0 0.7 0.52
-4 16 0 0.61 0.7
-4 16 -1 0.73 0.68
-4 16 1 1.6 0.75
4 16 1 2.14 0.58
4 16 -1 1.71 0.58
-4 16 -1 1.95 0.81
-4 16 1 1.3 0.69
-4 16 -2 0.86 0.68
-4 16 2 0.28 0.7
4 16 2 0.71 0.52
4 16 -2 0.18 0.46
-4 16 2 -0.57 0.68
-4 16 -2 0.19 0.74
-4 16 -3 -0.11 0.62
4 16 3 0.56 0.48
4 16 -3 -0.15 0.51
-4 16 3 -0.72 0.82
-4 16 -4 -0.16 0.66
4 16 -4 0.11 0.52
-4 16 4 0.95 0.74
-4 16 -5 0.78 0.66
-4 16 5 1.4 0.66
4 16 -5 -0.16 0.51
-4 16 5 1.35 0.65
-4 16 -6 0.72 0.62
-4 16 -6 0.36 0.62
-4 16 6 0.53 0.61
4 16 -6 -0.31 0.52
-4 16 6 0.89 0.66
-4 16 7 1.06 0.64
-4 16 -7 2.28 0.66
-4 16 7 1.48 0.69
4 16 -7 0.87 0.56
-4 16 -7 2.48 0.68
-4 16 -8 0.76 0.63
-4 16 8 1.26 0.67
-4 16 -8 0.54 0.6
-4 16 8 0.34 0.71
4 16 -8 -0.35 0.53
4 16 -8 -0.56 0.49
-4 16 -9 0.56 0.59
-4 16 9 0.46 0.61
4 16 -9 0.15 0.46
-4 16 10 1.08 0.68
4 16 -10 -0.04 0.49
4 16 -11 0.79 0.55
-4 17 0 0.46 0.8
-4 17 0 1.38 0.7
4 17 0 0.95 0.52
-4 17 1 -0.06 0.7
-4 17 -1 0.77 0.71
-4 17 1 0.71 0.64
-4 17 -1 0.06 0.66
4 17 1 -0.29 0.49
4 17 -1 -0.04 0.51
-4 17 -2 0.82 0.64
-4 17 2 1.23 0.68
-4 17 -2 0.92 0.69
4 17 2 0.46 0.5
4 17 -2 0.72 0.5
-4 17 3 -0.58 0.71
-4 17 -3 0.06 0.65
4 17 -3 -0.31 0.52
-4 17 4 -0.12 0.7
-4 17 -4 0.06 0.62
4 17 -4 0.4 0.52
-4 17 5 0.07 0.83
-4 17 -5 -0.22 0.62
4 17 -5 -0.04 0.52
4 17 -6 -0.04 0.56
4 17 -10 -0.45 0.52
4 18 0 0.27 0.48
4 18 1 1.13 0.52
4 18 -1 0.82 0.52
4 18 -2 0.36 0.54
-5 0 0 1.94 0.3
-5 0 0 2.75 0.51
5 0 0 1.29 0.55
-5 0 -1 0.05 0.23
-5 0 -1 0.43 0.47
-5 0 1 0.2 0.45
5 0 1 -0.03 0.5
5 0 -1 0.53 0.46
5 0 -2 35.51 3.19
5 0 2 31.23 3.16
-5 0 2 36.84 3.15
-5 0 -2 37.14 3.09
-5 0 3 0.41 0.42
-5 0 -3 0.85 0.45
-5 0 -3 0.4 0.35
5 0 -3 0.72 0.56
5 0 -4 0.36 0.48
-5 0 -4 1.06 0.48
-5 0 4 0.9 0.41
-5 0 -4 1.75 0.4
-5 0 -4 1.01 0.4
5 0 -5 0.28 0.48
-5 0 5 -0.03 0.41
-5 0 -5 -0.11 0.44
-5 0 -5 -0.25 0.44
-5 0 -5 -0.15 0.42
-5 0 -6 1.51 0.52
5 0 -6 2.14 0.68
-5 0 6 1.49 0.49
-5 0 -6 3 0.55
-5 0 -6 3.03 0.6
-5 0 -6 3.78 0.55
-5 0 -7 0.06 0.43
-5 0 -7 0.35 0.46
-5 0 7 0.06 0.46
-5 0 -7 -0.18 0.39
5 0 -7 0.13 0.59
-5 0 -7 0.4 0.58
-5 0 8 18.81 1.97
5 0 -8 23.36 2.07
-5 0 -8 19.98 1.94
-5 0 -8 21.91 1.93
-5 0 -9 -0.23 0.37
-5 0 -9 0.07 0.32
5 0 -9 0.74 0.52
-5 0 9 0.51 0.44
-5 0 -9 0.22 0.6
5 0 -10 1.74 0.57
-5 0 -10 1.21 0.78
5 0 -11 -0.21 0.52
-5 0 -11 1.21 0.74
5 0 -12 0.68 0.62
-5 0 -12 -0.3 0.75
5 0 -13 0.47 0.67
-5 0 -13 0.83 0.86
5 0 -14 11.62 1.55
-5 0 -14 22.8 1.88
5 0 -15 -0.47 0.7
-5 0 -15 0.22 0.9
-5 0 -16 3.35 1.1
-5 0 -17 0.38 0.85
-5 0 -18 2.06 1.02
5 0 -19 -0.55 0.78
-5 0 -19 0.42 0.96
-5 0 -20 1.28 1.14
5 -1 0 1.44 0.52
5 1 0 1.05 0.48
-5 -1 0 1.04 0.48
-5 -1 0 1.54 0.28
-5 1 0 1.24 0.29
5 1 -1 3.54 0.62
5 -1 1 3.89 0.64
5 1 1 3.38 0.62
5 -1 -1 3.31 0.63
-5 -1 1 3.47 0.59
-5 -1 -1 3.41 0.6
-5 1 -1 4.15 0.45
-5 -1 -1 3.5 0.42
5 1 2 0.54 0.45
5 -1 -2 0.9 0.52
5 1 -2 0.65 0.45
-5 -1 -2 -0.11 0.28
-5 -1 2 0.67 0.42
-5 -1 -2 0.13 0.44
5 -1 -3 -0.38 0.51
5 1 -3 0.1 0.49
-5 1 -3 0.32 0.4
-5 -1 -3 -0.02 0.29
-5 -1 3 0.03 0.45
-5 -1 -3 1.01 0.43
-5 -1 -4 0.3 0.39
-5 -1 4 0.23 0.41
5 -1 -4 -0.08 0.54
5 1 -4 -0.04 0.54
-5 1 -4 -0.03 0.39
-5 -1 -4 -0.08 0.38
-5 1 -4 -0.03 0.44
-5 -1 -4 0.51 0.32
-5 -1 -5 1.85 0.46
-5 -1 5 2.28 0.51
5 1 -5 1.27 0.56
5 -1 -5 1.52 0.59
-5 1 -5 0.7 0.43
-5 -1 -5 0.36 0.39
-5 1 -5 1.76 0.55
-5 -1 -5 0.89 0.39
-5 -1 -6 0.74 0.42
-5 -1 6 0.43 0.45
-5 1 -6 0.13 0.45
-5 -1 -6 0.71 0.43
5 1 -6 1.5 0.56
5 -1 -6 1.23 0.57
-5 1 -6 0.39 0.48
-5 -1 -6 0.31 0.42
5 1 -7 9.41 1.18
5 -1 -7 11.48 1.27
-5 1 7 11.72 1.14
-5 -1 -7 13.6 1.14
-5 -1 7 12.37 1.16
-5 -1 -7 12.42 1.14
-5 1 -7 9.22 1.11
-5 -1 -7 14.5 1.19
-5 -1 -7 10.78 1.11
-5 1 -7 11.33 1.11
-5 1 -8 10.52 1.02
-5 1 8 8.9 0.99
-5 -1 8 11.15 1.05
5 1 -8 10.19 1.08
5 -1 -8 11.36 1.2
-5 -1 -8 14.11 1.11
-5 -1 -8 9.45 0.97
-5 1 -8 10.53 1
-5 -1 -8 5.97 0.93
-5 1 -9 0.5 0.35
-5 1 -9 -0.13 0.4
5 1 -9 1.33 0.6
5 -1 -9 1.79 0.68
-5 -1 -9 0.89 0.6
-5 1 9 1.16 0.46
-5 -1 9 1.48 0.48
-5 1 -10 0.44 0.29
-5 -1 10 0.26 0.44
5 1 -10 1.04 0.59
5 -1 -10 0.67 0.61
-5 -1 -10 1.23 0.6
5 -1 -11 0.9 0.61
-5 -1 -11 1.04 0.65
5 1 -12 1.8 0.72
5 -1 -12 1.47 0.64
-5 1 -12 2.99 0.82
-5 -1 -12 1.94 0.72
5 1 -13 0.7 0.69
5 -1 -13 0.91 0.6
-5 1 -13 1.52 0.85
-5 -1 -13 1.14 0.78
5 1 -14 -0.22 0.68
5 -1 -14 1.09 0.6
-5 1 -14 1.62 0.9
-5 -1 -14 0.88 0.78
5 1 -15 0.83 0.67
-5 -1 -15 -0.06 0.77
-5 1 -15 -0.28 0.88
5 1 -16 3.8 0.87
-5 -1 -16 4.75 1.02
-5 1 -16 3.86 1.1
-5 -1 -17 1.06 0.97
-5 1 -17 -0.57 1.04
5 -1 -18 -0.57 0.68
-5 -1 -18 -0.9 1.01
-5 1 -18 0.17 1.01
5 -1 -19 0.12 0.66
-5 -1 -19 0.54 1.05
-5 1 -19 1.02 1.07
-5 -1 -20 -0.48 1.13
-5 1 -20 0.27 1.04
-5 -2 0 2.8 0.5
5 2 0 1.67 0.56
5 -2 0 1.4 0.54
-5 -2 -1 -0.45 0.41
-5 -2 1 -0.45 0.42
5 2 1 -0.25 0.41
5 -2 -1 -0.15 0.47
5 2 -1 -0.19 0.42
-5 2 -2 0.16 0.38
5 2 2 0.4 0.45
5 -2 -2 0.83 0.52
5 2 -2 0.72 0.43
-5 -2 -2 0.74 0.35
-5 -2 2 0.65 0.4
-5 2 -2 0.94 0.45
-5 -2 -2 0.42 0.29
-5 2 -3 0.12 0.38
5 2 -3 0.48 0.51
5 -2 -3 -0.51 0.48
5 2 3 0.03 0.44
-5 -2 -3 0.06 0.33
-5 -2 3 -0.56 0.38
-5 2 -3 -0.49 0.48
-5 -2 -3 -0.04 0.28
-5 2 -4 -0.31 0.41
5 -2 -4 -0.12 0.51
5 2 -4 -0.11 0.48
-5 -2 -4 0.23 0.34
-5 -2 4 0.08 0.38
-5 2 -4 -0.26 0.5
-5 -2 -4 0.22 0.3
-5 -2 -5 0.49 0.41
-5 2 -5 0.17 0.45
5 -2 -5 0.43 0.54
5 2 -5 1.03 0.47
-5 -2 -5 1.03 0.37
-5 -2 5 0.54 0.41
-5 -2 -5 0.72 0.34
-5 2 -5 0.76 0.52
-5 2 -6 2.18 0.5
-5 2 -6 1.59 0.46
5 -2 -6 1.68 0.65
5 2 -6 2.39 0.56
-5 -2 6 1.91 0.48
-5 -2 -6 1 0.38
-5 -2 -6 1.41 0.44
-5 -2 -6 1.89 0.47
-5 2 -7 0.49 0.5
-5 2 -7 1.11 0.5
5 2 -7 0.33 0.55
5 -2 -7 0.31 0.6
-5 -2 7 0.78 0.46
-5 -2 -7 -0.04 0.36
-5 -2 -7 -0.03 0.43
-5 -2 -7 0.31 0.41
-5 -2 -8 1.35 0.36
-5 2 -8 1.09 0.45
-5 -2 8 1.12 0.46
5 2 -8 1.52 0.67
5 -2 -8 1.85 0.61
-5 -2 -8 1.77 0.55
-5 2 -8 2.59 0.48
-5 2 -9 0.79 0.41
-5 2 -9 -0.09 0.45
5 2 -9 1.19 0.61
5 -2 -9 0.36 0.61
-5 -2 -9 1.73 0.56
-5 -2 9 0.67 0.43
-5 2 -10 0.48 0.33
5 2 -10 0.95 0.58
5 -2 -10 0.75 0.64
-5 -2 -10 0.61 0.58
-5 -2 10 1.13 0.48
5 2 -11 1.07 0.62
5 -2 -11 1.06 0.67
-5 2 -11 0.54 0.31
-5 -2 -11 1.11 0.62
5 2 -12 3.08 0.71
5 -2 -12 2.45 0.73
-5 -2 -12 2.8 0.77
5 2 -13 0.15 0.59
5 -2 -13 1.37 0.66
-5 -2 -13 -0.43 0.73
5 2 -14 0.51 0.66
-5 -2 -14 0.53 0.8
5 2 -15 0.37 0.63
-5 -2 -15 0.56 0.79
5 2 -16 1.11 0.71
-5 -2 -16 0.14 0.82
-5 2 -16 0.64 0.83
5 -2 -17 0.41 0.67
5 2 -17 0.06 0.68
-5 -2 -17 0.21 0.84
-5 2 -17 2.01 0.9
5 -2 -18 -0.8 0.69
-5 -2 -18 -0.23 0.89
-5 2 -18 0.6 0.88
5 -2 -19 -0.06 0.67
-5 -2 -19 -0.17 0.95
-5 2 -19 -0.08 0.94
-5 -2 -20 1.86 1.09
-5 2 -20 0.78 1.07
-5 -3 0 6.83 0.78
-5 3 0 8.38 0.88
5 3 0 7.33 0.84
5 3 1 1.87 0.51
5 3 -1 1.24 0.46
5 -3 -1 1.26 0.52
-5 -3 -1 1.74 0.39
-5 -3 1 0.93 0.4
-5 3 -1 1.86 0.55
-5 3 -1 1.8 0.51
5 3 -2 3.8 0.64
5 3 2 4.72 0.67
5 -3 -2 4.84 0.74
-5 -3 -2 5.03 0.55
-5 -3 2 4.85 0.58
-5 3 -2 5.57 0.75
-5 3 -2 2.43 0.62
5 3 3 -0.1 0.46
5 -3 -3 -0.52 0.57
5 3 -3 0.45 0.45
-5 -3 -3 0.15 0.3
-5 -3 3 0.07 0.35
-5 3 -3 0.24 0.52
-5 3 -3 0.88 0.46
5 3 -4 0.03 0.42
5 3 4 -0.38 0.43
5 -3 -4 0.3 0.54
-5 -3 -4 0.11 0.28
-5 -3 4 0.23 0.35
-5 3 -4 0.24 0.48
-5 3 -4 0.03 0.41
-5 3 -5 0.1 0.44
-5 -3 -5 0.1 0.39
5 3 -5 -0.19 0.5
5 -3 -5 -0.21 0.56
-5 -3 -5 0.09 0.33
-5 -3 5 0.55 0.39
-5 -3 -5 0.7 0.36
-5 3 -5 -0.18 0.45
-5 3 -6 0.91 0.53
-5 -3 -6 0.02 0.37
-5 -3 6 0.71 0.43
-5 3 -6 0.43 0.4
5 3 -6 0.81 0.55
5 -3 -6 -0.09 0.56
-5 -3 -6 0.59 0.39
-5 -3 -6 0.11 0.42
-5 3 -7 16.47 1.39
5 3 -7 15.75 1.46
-5 -3 7 14.49 1.34
5 -3 -7 12.15 1.46
-5 -3 -7 13.88 1.35
-5 3 -7 13.04 1.36
-5 3 -8 3.32 0.61
-5 3 -8 4.25 0.58
-5 -3 8 3.19 0.56
5 -3 -8 4.59 0.77
5 3 -8 3.62 0.7
-5 -3 -8 2.94 0.61
-5 3 -9 2.46 0.54
-5 -3 9 2.97 0.51
5 3 -9 3.13 0.65
5 -3 -9 1.34 0.65
-5 -3 -9 3.05 0.6
-5 3 -10 2.12 0.51
-5 -3 10 2.75 0.5
-5 -3 -10 2.66 0.62
5 -3 -10 2.46 0.68
5 3 -10 3.79 0.69
-5 -3 -11 0.44 0.56
5 -3 -11 0.81 0.56
5 3 -11 0.86 0.54
-5 3 -11 0.44 0.36
-5 3 -12 1.31 0.38
-5 -3 -12 2.35 0.65
5 -3 -12 3.2 0.66
5 3 -12 1.93 0.66
-5 -3 -13 1.64 0.66
5 3 -13 1.56 0.66
5 3 -14 2.1 0.77
-5 -3 -14 3.31 0.81
5 3 -15 0.34 0.65
-5 -3 -15 -0.45 0.77
-5 -3 -16 0.6 0.72
5 3 -16 1.97 0.78
5 -3 -16 1.15 0.74
-5 -3 -17 0.85 0.81
5 3 -17 1.05 0.7
5 -3 -17 -0.2 0.72
-5 -3 -18 1.91 0.96
5 3 -18 0.26 0.69
5 -3 -18 0.41 0.71
5 -3 -19 -0.21 0.75
-5 3 -19 0.31 0.72
-5 -3 -19 0.08 0.94
-5 -3 -20 0.52 1.05
5 4 0 20.6 1.65
-5 4 0 14.72 1.66
-5 -4 0 16.85 1.55
-5 4 0 18.06 1.66
5 4 -1 5.14 0.65
5 4 1 5.48 0.68
-5 4 1 4 0.68
-5 4 -1 3.8 0.73
-5 4 -1 3.18 0.64
-5 -4 -1 3.78 0.54
-5 -4 1 4.14 0.58
5 -4 -2 1.31 0.56
5 4 2 3.91 0.6
5 4 -2 2.61 0.48
-5 4 2 3.33 0.56
-5 4 -2 2.41 0.59
-5 4 -2 1.58 0.56
-5 -4 -2 2.81 0.45
-5 -4 2 3.12 0.47
5 -4 -3 0.21 0.54
5 4 -3 1.01 0.47
5 4 3 1.6 0.49
-5 4 3 1.09 0.46
-5 4 -3 1.91 0.56
-5 4 -3 0.32 0.45
-5 -4 -3 1.25 0.36
-5 -4 3 1.44 0.41
5 4 -4 1.63 0.57
5 -4 -4 1.31 0.63
5 4 4 3.33 0.57
-5 4 -4 3 0.7
-5 4 -4 1.57 0.56
-5 -4 -4 3.17 0.42
-5 -4 4 3.66 0.5
5 -4 -5 0.42 0.64
5 4 -5 1.84 0.57
-5 4 -5 1.88 0.61
-5 4 -5 1.41 0.46
-5 -4 -5 1.01 0.35
-5 -4 5 1.47 0.43
-5 4 -6 11.11 1.26
5 4 -6 12 1.32
-5 -4 6 14.29 1.25
-5 4 -6 14.75 1.3
5 -4 -6 11.93 1.37
-5 -4 7 1.87 0.49
5 4 -7 2.97 0.6
5 -4 -7 2.16 0.63
-5 4 -7 1.5 0.58
-5 4 -7 2.74 0.52
-5 4 -8 5.77 0.63
-5 -4 8 3.28 0.61
5 -4 -8 3.7 0.74
5 4 -8 4.89 0.72
-5 -4 -8 3.78 0.59
-5 4 -8 2.25 0.59
-5 -4 9 0.99 0.47
5 -4 -9 0.64 0.6
5 4 -9 1.27 0.58
-5 4 -9 0.69 0.38
-5 4 -9 1.42 0.5
-5 -4 -9 0.76 0.47
5 4 -10 2.28 0.66
5 -4 -10 1.49 0.66
-5 4 -10 2.19 0.41
-5 4 -10 1.4 0.5
-5 -4 -10 1.72 0.58
-5 -4 -11 0.52 0.55
5 4 -11 0.7 0.6
5 -4 -11 0.58 0.63
-5 4 -11 0.77 0.38
-5 -4 -12 0.4 0.59
5 4 -12 0.16 0.66
-5 4 -12 0.23 0.35
5 4 -13 0.8 0.69
-5 -4 -13 0.29 0.61
5 4 -14 4.61 0.92
-5 -4 -14 7.04 0.94
5 4 -15 2.67 0.75
5 -4 -15 3.48 0.79
-5 -4 -15 2.92 0.8
5 4 -16 2.84 0.78
5 -4 -16 2.21 0.76
-5 -4 -16 2.71 0.85
5 4 -17 0.48 0.69
5 -4 -17 2.29 0.68
-5 -4 -17 0.19 0.81
5 4 -18 0.38 0.72
-5 -4 -18 0.07 0.81
5 -4 -18 0.31 0.65
-5 -4 -19 0.65 0.83
5 5 0 4.27 0.63
-5 5 0 3.28 0.68
-5 -5 0 3.4 0.51
-5 5 0 3.67 0.66
5 5 -1 3.75 0.58
5 5 1 5.2 0.68
-5 5 -1 4.5 0.72
-5 5 1 3.09 0.75
-5 -5 1 3.83 0.54
-5 5 1 3.39 0.7
-5 5 -1 4.36 0.66
5 5 2 1.35 0.5
5 5 -2 0.89 0.45
-5 5 -2 0.27 0.49
-5 -5 2 0.66 0.35
-5 5 -2 1.04 0.56
-5 5 2 0.46 0.48
5 5 -3 0.11 0.42
5 5 3 0.79 0.46
-5 5 -3 -0.16 0.45
-5 -5 3 0.26 0.35
-5 5 -3 0.14 0.56
-5 5 3 -0.16 0.49
5 5 -4 0.55 0.48
5 -5 -4 0.31 0.59
-5 -5 4 0.82 0.37
-5 5 -4 0.67 0.46
-5 5 4 0.97 0.47
-5 5 -4 0.59 0.54
5 5 -5 0.98 0.47
5 -5 -5 0.05 0.62
-5 -5 5 1.27 0.39
-5 5 -5 1.4 0.44
-5 5 5 1.02 0.47
-5 5 -5 1.06 0.53
5 -5 -6 -0.2 0.63
5 5 -6 0.62 0.48
-5 5 -6 0.92 0.56
-5 5 6 0.68 0.43
-5 -5 6 0.03 0.38
-5 5 -6 1.36 0.5
5 -5 -7 1.1 0.66
-5 5 7 0.67 0.44
-5 5 -7 1.06 0.48
-5 5 -7 0.54 0.43
5 5 -7 0.9 0.54
-5 -5 7 0.72 0.4
5 5 -8 1.7 0.65
5 -5 -8 2.31 0.71
-5 5 -8 2.24 0.59
-5 -5 8 3.76 0.55
-5 5 -9 -0.13 0.35
5 5 -9 0.92 0.56
-5 5 -9 0.29 0.43
5 -5 -9 -0.88 0.58
-5 5 -10 0.57 0.37
5 5 -10 0.49 0.54
5 -5 -10 0.29 0.56
-5 5 -10 0.51 0.5
5 5 -11 0.41 0.57
-5 5 -11 -0.11 0.38
5 5 -12 0.79 0.56
-5 5 -12 0.47 0.41
5 5 -13 0.82 0.6
-5 5 -13 0.23 0.36
5 5 -14 0.88 0.59
5 -5 -14 -0.23 0.63
5 5 -15 1.58 0.67
5 -5 -15 1.5 0.73
5 5 -16 1.01 0.67
5 -5 -16 1.5 0.76
5 5 -17 0.33 0.64
5 -5 -17 0.32 0.71
5 5 -18 -0.11 0.61
5 -5 -18 -0.13 0.69
-5 6 0 4.24 0.72
-5 6 0 3.28 0.74
5 6 0 4.35 0.6
-5 6 -1 0.14 0.61
-5 6 1 0.18 0.45
-5 6 -1 0.4 0.54
-5 6 1 0.44 0.56
5 6 -1 -0.27 0.49
5 6 1 0.4 0.5
-5 6 -2 -0.04 0.52
-5 6 2 0.53 0.44
-5 6 2 -0.38 0.64
-5 6 -2 0.05 0.55
5 6 -2 0.58 0.47
5 6 2 -0.03 0.47
-5 6 -3 1.25 0.6
-5 6 3 0.87 0.48
5 6 -3 1.34 0.48
-5 6 -3 0.63 0.54
-5 6 -4 0.22 0.57
-5 6 4 -0.16 0.46
5 6 -4 0.82 0.46
-5 6 -4 -0.33 0.44
-5 6 -5 -0.18 0.59
-5 6 5 0.43 0.46
5 6 -5 0.68 0.47
-5 6 -5 0.21 0.49
5 6 -6 1.57 0.6
-5 6 6 1.19 0.5
-5 6 -6 2.16 0.57
5 -6 -6 0.88 0.6
-5 6 -6 1.96 0.48
5 6 -7 0.32 0.47
-5 6 -7 0.07 0.41
-5 6 7 0.39 0.51
5 -6 -7 0.05 0.59
-5 6 -8 0.67 0.39
-5 6 -8 1.72 0.55
5 -6 -8 0.31 0.62
5 6 -8 1.18 0.52
-5 6 -9 -0.12 0.39
-5 6 -9 -0.17 0.42
5 -6 -9 -0.69 0.62
5 6 -9 0.04 0.5
-5 6 -10 0.16 0.49
-5 6 10 0.04 0.52
-5 6 -10 0.14 0.37
5 6 -10 0.74 0.54
-5 6 11 -0.39 0.51
-5 6 -11 0.54 0.44
5 6 -11 -0.29 0.49
-5 6 12 0.39 0.52
5 6 -12 0.52 0.52
-5 6 -12 1.02 0.45
5 6 -13 0.53 0.53
-5 6 13 0.93 0.54
-5 6 -13 0.66 0.39
5 -6 -13 0.48 0.6
5 6 -14 0.05 0.54
-5 6 14 0.54 0.54
-5 6 -14 0.27 0.41
5 -6 -14 0.17 0.57
5 6 -15 0.39 0.59
5 -6 -15 1.27 0.67
-5 6 15 0.59 0.55
5 6 -16 -0.05 0.56
5 -6 -16 0.42 0.63
-5 6 16 -0.23 0.52
5 6 -17 1.25 0.63
-5 6 17 0.05 0.53
5 -6 -17 0.5 0.68
-5 6 18 0.05 0.5
5 -6 -18 0.53 0.69
-5 7 0 3.09 0.65
-5 7 0 1.19 0.63
5 7 0 2.47 0.58
-5 7 1 0.38 0.6
-5 7 -1 0.36 0.59
-5 7 -1 0.05 0.62
-5 7 1 0.32 0.65
5 7 -1 -0.04 0.5
5 7 1 0.73 0.47
-5 7 -2 8.69 1.02
-5 7 2 6.46 0.96
-5 7 -2 8.96 0.99
-5 7 2 6.76 1.06
5 7 -2 8.26 0.91
-5 7 -3 -0.08 0.49
5 7 -3 0.24 0.48
-5 7 3 -0.04 0.49
-5 7 -3 -0.05 0.61
-5 7 3 0.06 0.69
-5 7 -4 0.83 0.54
-5 7 -4 0.95 0.63
-5 7 4 0.53 0.44
-5 7 4 0.06 0.7
5 7 -4 0.47 0.54
-5 7 5 0.34 0.41
5 7 -5 0.22 0.46
-5 7 -5 0.04 0.43
5 7 -6 0.07 0.49
-5 7 6 -0.18 0.42
-5 7 -6 -0.82 0.56
-5 7 -6 0.22 0.45
5 7 -7 1.8 0.55
-5 7 -7 2.05 0.61
-5 7 7 2.27 0.55
-5 7 -7 2.03 0.54
-5 7 -8 0.44 0.46
-5 7 -8 -0.69 0.49
5 -7 -8 0.1 0.6
5 7 -8 1.11 0.5
-5 7 -9 4.24 0.66
-5 7 -9 4.76 0.75
5 7 -9 5.94 0.76
-5 7 -10 1.44 0.55
-5 7 10 0.79 0.53
-5 7 -10 1.38 0.41
5 7 -10 0.82 0.51
-5 7 -11 -0.22 0.45
5 7 -11 -0.09 0.54
-5 7 11 0.85 0.53
5 7 -12 1.1 0.6
5 -7 -12 0.53 0.67
-5 7 -12 0.41 0.45
-5 7 12 0.73 0.53
5 7 -13 1.14 0.63
5 -7 -13 0.41 0.69
-5 7 -13 0.23 0.43
-5 7 13 0.05 0.52
5 7 -14 1.15 0.66
5 -7 -14 1.21 0.7
-5 7 -14 1.51 0.52
-5 7 14 0.74 0.56
-5 7 15 0.84 0.57
5 7 -15 0.44 0.66
5 -7 -15 0.18 0.64
-5 7 16 0.14 0.56
5 7 -16 0.95 0.62
5 -7 -16 1.6 0.71
-5 7 17 0.41 0.51
5 7 -17 0.76 0.72
5 -7 -17 1.78 0.73
-5 7 18 0.77 0.57
-5 8 0 1.42 0.71
5 8 0 0.56 0.58
-5 8 0 0.84 0.55
-5 8 -1 9.71 1.21
-5 8 1 9.18 1.09
5 8 -1 11.67 1.08
-5 8 -1 9.45 1.18
-5 8 1 6.64 1.16
-5 8 -2 3.98 0.85
-5 8 2 4 0.71
-5 8 -2 4.52 0.73
-5 8 2 3.92 0.88
5 8 -2 3.62 0.7
-5 8 3 1.75 0.61
-5 8 -3 2.62 0.69
-5 8 -3 2.14 0.6
-5 8 3 1.84 0.75
5 8 -3 1.51 0.57
-5 8 4 0.59 0.57
5 8 -4 0.29 0.5
-5 8 -4 0.57 0.5
-5 8 4 0.78 0.74
-5 8 5 0.57 0.54
-5 8 -5 1.36 0.6
5 8 -5 1.89 0.51
-5 8 -5 1.12 0.51
-5 8 5 1.77 0.78
-5 8 6 1.29 0.52
-5 8 -6 0.76 0.53
5 8 -6 0.95 0.49
-5 8 -6 1.13 0.53
-5 8 6 1.29 0.76
-5 8 -7 3.12 0.65
5 8 -7 3.77 0.65
-5 8 -7 3.43 0.65
-5 8 -8 2.76 0.6
5 8 -8 3.28 0.68
-5 8 -8 2.41 0.56
-5 8 -9 0.48 0.56
5 8 -9 1.18 0.61
-5 8 -9 1.43 0.43
5 8 -10 0.05 0.57
-5 8 10 -0.08 0.45
-5 8 -10 -0.16 0.42
-5 8 -10 0.37 0.45
-5 8 11 0.44 0.48
5 -8 -11 -0.9 0.69
-5 8 -11 0.78 0.49
5 8 -11 0.81 0.59
-5 8 12 0.44 0.48
5 -8 -12 -0.28 0.65
-5 8 -12 0.41 0.48
5 8 -12 0.79 0.61
-5 8 13 1.18 0.53
5 -8 -13 0.12 0.66
-5 8 -13 1.71 0.5
5 8 -13 1.22 0.65
-5 8 14 2.24 0.59
5 -8 -14 1.94 0.78
-5 8 -14 2.94 0.63
5 8 -14 1.75 0.72
-5 8 15 3.75 0.66
5 -8 -15 2.37 0.8
-5 8 -15 3.35 0.58
5 8 -15 3.53 0.8
5 -8 -16 0.47 0.73
5 8 -16 -0.4 0.64
-5 8 16 0.42 0.46
-5 8 17 0.76 0.49
-5 9 0 -0.4 0.7
-5 9 0 0.38 0.68
-5 9 -1 5.28 0.83
-5 9 1 3.92 0.91
-5 9 1 4.35 0.88
-5 9 -1 6.49 0.91
5 9 -2 1.16 0.59
-5 9 -2 1.49 0.66
-5 9 2 1.07 0.76
-5 9 2 1.19 0.56
5 9 -3 0.07 0.53
-5 9 3 0.67 0.52
-5 9 -3 0.86 0.57
-5 9 3 0.06 0.71
5 9 -4 0.74 0.49
-5 9 4 0.39 0.5
-5 9 -4 0.47 0.57
-5 9 -4 0.83 0.53
-5 9 4 0.32 0.72
5 9 -5 -0.04 0.48
-5 9 5 1.12 0.5
-5 9 -5 -0.18 0.56
-5 9 -5 0.12 0.45
-5 9 5 0.29 0.69
-5 9 6 0.3 0.49
-5 9 -6 0.52 0.58
-5 9 -6 0.13 0.55
5 9 -6 1.12 0.55
-5 9 -7 0.4 0.49
-5 9 -7 0.04 0.48
5 9 -7 0.13 0.56
-5 9 -8 1.19 0.59
-5 9 -8 1.17 0.49
5 9 -8 2.2 0.61
-5 9 9 1.11 0.65
-5 9 -9 2.46 0.6
-5 9 -9 1.58 0.5
5 9 -9 2.12 0.6
-5 9 10 -0.34 0.57
-5 9 -10 -0.35 0.45
-5 9 -10 0.48 0.52
5 9 -10 0.66 0.54
-5 9 -11 0.65 0.51
-5 9 11 0.1 0.56
5 9 -11 0.5 0.58
-5 9 -12 0.71 0.53
-5 9 12 0.66 0.56
5 9 -12 0.19 0.53
-5 9 13 0.05 0.55
5 -9 -13 -0.18 0.65
-5 9 -13 0.08 0.48
5 9 -13 0.89 0.6
-5 9 14 0.52 0.56
5 -9 -14 0.55 0.71
-5 9 -14 0.48 0.57
5 9 -14 1.02 0.65
-5 9 15 1.51 0.6
5 -9 -15 1.13 0.71
5 9 -15 1.06 0.67
-5 9 -15 0.34 0.45
5 9 -16 -0.06 0.62
-5 9 16 0.05 0.54
-5 10 0 5.25 0.87
-5 10 1 1.29 0.65
-5 10 -1 1.42 0.69
-5 10 1 1.18 0.71
-5 10 -2 -0.05 0.61
-5 10 -2 0.16 0.63
-5 10 2 0.52 0.63
-5 10 2 0.26 0.76
5 10 -3 0.37 0.52
-5 10 -3 -0.14 0.56
-5 10 -3 -0.55 0.61
-5 10 3 0.65 0.63
-5 10 3 0.07 0.75
5 10 -4 -0.24 0.52
-5 10 -4 0.09 0.49
-5 10 -4 -0.38 0.57
-5 10 4 -0.44 0.55
-5 10 4 0.19 0.73
5 10 -5 -0.08 0.52
-5 10 5 1.05 0.53
-5 10 -5 1.19 0.61
-5 10 -5 -0.45 0.62
5 10 -6 1.51 0.61
-5 10 6 0.93 0.53
-5 10 -6 1.65 0.61
-5 10 -6 1.52 0.63
-5 10 -7 -0.04 0.52
-5 10 -7 0.89 0.53
5 10 -7 0.57 0.52
-5 10 -8 0.27 0.5
-5 10 -8 0.49 0.64
-5 10 8 0.35 0.7
5 10 -8 1.52 0.6
5 10 -9 0.87 0.54
-5 10 -9 0.6 0.5
-5 10 -9 0.54 0.51
-5 10 9 0.64 0.55
-5 10 9 -0.84 0.69
5 10 -10 0.58 0.52
-5 10 10 0.47 0.66
-5 10 -10 0.41 0.42
-5 10 10 0.6 0.53
-5 10 -10 0.8 0.51
5 10 -11 0.6 0.54
-5 10 11 0.94 0.55
-5 10 -11 0.46 0.49
-5 10 11 -0.46 0.65
-5 10 -12 0.46 0.54
5 10 -12 0.6 0.51
-5 10 12 0.38 0.57
-5 10 -13 0.21 0.52
5 10 -13 0.98 0.55
-5 10 13 -0.38 0.56
-5 10 -14 0.92 0.6
5 10 -14 0.83 0.53
-5 10 14 0.05 0.53
5 10 -15 0.14 0.56
-5 10 -15 0.51 0.47
-5 10 -16 0.08 0.55
-5 11 0 0.69 0.69
-5 11 0 0.51 0.74
-5 11 -1 -0.52 0.65
-5 11 1 -0.06 0.67
-5 11 -1 -0.12 0.65
-5 11 -2 0.94 0.65
-5 11 2 1.58 0.77
-5 11 -2 0.85 0.66
-5 11 3 -0.15 0.59
-5 11 -3 0.21 0.61
-5 11 -3 0.6 0.6
-5 11 3 -0.74 0.85
5 11 -4 1.18 0.62
-5 11 4 0.15 0.56
-5 11 -4 0.43 0.66
-5 11 -4 0.71 0.69
5 11 -5 0.08 0.56
-5 11 -5 0.61 0.61
-5 11 5 1.62 0.63
-5 11 -5 0.1 0.62
5 11 -6 0.75 0.6
-5 11 -6 0.48 0.52
-5 11 -6 0.64 0.54
-5 11 6 0.06 0.71
-5 11 6 -0.64 0.81
-5 11 -7 1.99 0.65
-5 11 -7 0.68 0.62
-5 11 7 2.67 0.83
5 11 -7 3.13 0.6
-5 11 -8 0.13 0.53
-5 11 -8 0.36 0.56
-5 11 8 0.12 0.7
5 11 -8 0.43 0.51
5 11 -9 0.5 0.5
-5 11 -9 -0.22 0.55
-5 11 -9 0.38 0.47
-5 11 9 0.54 0.58
-5 11 9 0.34 0.66
5 11 -10 0.49 0.49
-5 11 10 0.38 0.62
-5 11 -10 0.56 0.5
-5 11 10 0.23 0.54
-5 11 -10 -0.09 0.55
5 11 -11 0.42 0.53
-5 11 11 1.08 0.56
-5 11 -11 0.17 0.54
-5 11 11 0.17 0.62
5 11 -12 0.22 0.51
-5 11 12 -0.23 0.5
-5 11 -12 0.3 0.55
-5 11 12 -0.06 0.65
5 11 -13 0.85 0.52
-5 11 13 0.97 0.57
-5 11 -13 0.77 0.59
-5 11 13 0.88 0.67
5 11 -14 1.02 0.56
-5 11 -14 0.22 0.55
-5 11 -15 0.94 0.56
-5 11 -16 0.5 0.6
-5 12 0 0.8 0.72
-5 12 0 0.54 0.68
-5 12 1 5.09 1.03
-5 12 -1 7.25 0.96
-5 12 1 4.57 0.89
-5 12 -1 3.93 0.88
-5 12 2 1.49 0.84
-5 12 -2 1.68 0.71
-5 12 2 0.37 0.64
-5 12 -2 0.4 0.71
-5 12 -3 0.24 0.76
-5 12 -3 1.5 0.75
-5 12 3 0.54 0.65
-5 12 -4 -0.15 0.64
-5 12 -4 0.15 0.65
-5 12 -5 -0.37 0.56
-5 12 5 1.57 0.87
-5 12 -5 0.46 0.58
-5 12 -6 0.33 0.59
-5 12 -6 -0.05 0.6
-5 12 6 0.69 0.77
5 12 -6 0.54 0.52
-5 12 -7 1.69 0.68
-5 12 -7 1.2 0.66
-5 12 7 1.34 0.85
5 12 -7 3 0.6
5 12 -8 0.04 0.53
-5 12 -8 -0.04 0.47
-5 12 -8 0.42 0.55
-5 12 8 0.8 0.65
-5 12 8 -0.25 0.68
5 12 -9 0.68 0.55
-5 12 9 0.77 0.68
-5 12 -9 0.88 0.56
-5 12 9 0.94 0.61
-5 12 -9 0.18 0.58
5 12 -10 -0.45 0.55
-5 12 10 -0.3 0.65
-5 12 -10 0.45 0.55
-5 12 10 0.11 0.62
-5 12 -10 0.54 0.52
5 12 -11 0.64 0.59
-5 12 11 1.1 0.72
-5 12 -11 0.31 0.53
-5 12 11 -0.12 0.63
5 12 -12 -0.49 0.59
-5 12 -12 -0.04 0.54
5 12 -13 -0.2 0.57
-5 12 -13 0.87 0.64
-5 12 -14 -0.17 0.58
-5 13 0 2.13 0.81
-5 13 0 2.39 0.78
-5 13 1 4.9 0.94
-5 13 -1 2.99 0.79
-5 13 -1 3 0.83
-5 13 1 2.32 0.79
-5 13 -2 -0.65 0.81
-5 13 -2 0.34 0.69
-5 13 2 0.22 0.66
-5 13 -3 0.39 0.68
-5 13 -3 0.05 0.61
-5 13 3 -0.16 0.61
-5 13 4 -0.13 0.69
-5 13 -4 0.25 0.62
-5 13 -4 0.21 0.63
-5 13 4 0.16 0.59
-5 13 -5 -0.11 0.68
-5 13 5 0.67 0.69
-5 13 5 0.05 0.64
-5 13 -5 0.75 0.64
-5 13 -6 0.34 0.7
-5 13 6 0.25 0.71
-5 13 -6 -0.05 0.62
-5 13 -7 -0.75 0.55
-5 13 7 0.86 0.7
-5 13 -7 -0.33 0.56
-5 13 -8 0.19 0.59
-5 13 8 -0.07 0.7
5 13 -8 0.67 0.57
-5 13 -8 1.2 0.59
-5 13 -9 0.09 0.55
-5 13 9 0.91 0.75
-5 13 -9 0.29 0.6
5 13 -9 0.74 0.61
-5 13 -10 -0.19 0.53
5 13 -10 -0.19 0.61
-5 13 -10 -0.13 0.54
-5 13 -11 0.41 0.58
5 13 -11 0.05 0.61
5 13 -12 0.3 0.56
-5 14 0 1.82 0.92
-5 14 0 2.31 0.79
-5 14 -1 1.36 0.88
-5 14 1 1.01 0.75
-5 14 -1 1.22 0.7
-5 14 -2 -0.19 0.7
-5 14 -2 -0.05 0.64
-5 14 2 0.24 0.67
-5 14 3 1.21 0.79
-5 14 -3 0.16 0.64
-5 14 -3 0.06 0.71
-5 14 3 0.4 0.64
-5 14 -4 0.06 0.7
-5 14 4 1.97 0.8
-5 14 -4 0.18 0.76
-5 14 4 0.49 0.65
-5 14 5 1.71 0.83
-5 14 -5 -0.61 0.72
-5 14 -5 0.98 0.69
-5 14 5 0.22 0.67
-5 14 -6 1.11 0.6
-5 14 -6 0.61 0.63
-5 14 -7 1.65 0.67
-5 14 -7 0.2 0.62
-5 14 -8 0.35 0.61
-5 14 -9 0.98 0.57
-5 14 -10 0.85 0.57
5 14 -10 -0.38 0.56
5 14 -11 -0.39 0.64
-5 15 -2 -0.37 0.76
-5 15 -3 0.25 0.77
-5 15 -4 -0.29 0.71
-5 15 -5 0.39 0.66
-5 15 -6 -0.11 0.69
-6 0 0 0.4 0.69
6 0 0 0.04 0.54
-6 0 1 -0.1 0.68
-6 0 -1 -0.56 0.71
6 0 -1 -0.09 0.54
-6 0 2 0.09 0.67
-6 0 -2 -0.41 0.77
-6 0 -2 0.35 0.34
6 0 -2 -0.41 0.53
-6 0 -3 -0.76 0.79
-6 0 -3 -0.09 0.36
6 0 -3 0.53 0.55
6 0 -4 1.15 0.56
-6 0 -4 1.61 0.47
-6 0 -4 0.55 0.43
6 0 -5 0.19 0.58
-6 0 -5 0.07 0.46
-6 0 -5 0.33 0.45
6 0 -6 0.65 0.67
6 0 -7 0.25 0.58
6 0 -8 4.12 0.81
6 0 -9 -0.61 0.59
6 0 -10 1.51 0.68
-6 0 -10 0.25 1.14
6 0 -11 -0.12 0.69
-6 0 -11 0.97 1.33
6 0 -12 0.82 0.73
-6 0 -12 -0.76 1.3
6 0 -13 -0.19 0.7
-6 0 -13 1.43 1.55
6 0 -14 0.07 0.72
-6 0 -14 0.5 1.53
-6 0 -15 1.42 1.63
-6 0 -16 0.91 1.63
-6 0 -17 -1.05 1.55
-6 1 0 2.28 0.9
6 1 0 1.24 0.63
-6 1 -1 0.51 0.86
-6 -1 -1 0.17 0.64
-6 -1 1 0.47 0.61
-6 1 1 0.05 0.76
6 -1 -1 0.66 0.57
6 1 1 0.35 0.57
6 1 -1 0.95 0.6
6 -1 -2 1.74 0.62
6 1 -2 1.96 0.61
-6 1 -2 2.45 0.57
-6 1 -2 3.24 1.03
-6 -1 -2 2.66 0.76
-6 1 2 3.73 0.82
-6 -1 2 3.17 0.69
-6 1 -2 0.69 0.44
6 -1 -3 0.62 0.63
6 1 -3 0.3 0.54
-6 1 -3 0.28 0.51
-6 -1 -3 1.58 0.64
-6 1 -3 -0.06 0.94
-6 1 -3 0.29 0.38
-6 -1 -3 0.36 0.36
6 1 -4 0.65 0.56
6 -1 -4 0.28 0.55
-6 1 -4 1.11 0.58
-6 1 -4 -0.47 0.84
-6 1 -4 0.1 0.42
-6 -1 -4 0.2 0.38
-6 1 -5 0.69 0.5
-6 1 -5 -0.34 0.47
6 1 -5 0.24 0.58
6 -1 -5 0.23 0.6
-6 1 -6 -0.21 0.39
6 -1 -6 0.19 0.6
6 1 -6 0.09 0.55
-6 1 -6 0.11 0.46
6 -1 -7 0.26 0.62
6 1 -7 0.6 0.56
6 -1 -8 0.11 0.63
6 1 -8 0.41 0.65
6 -1 -9 1.53 0.69
6 1 -9 0.56 0.67
-6 1 -10 2.24 1.57
6 1 -10 -0.06 0.69
6 -1 -10 0.38 0.64
-6 -1 -11 -0.08 1.09
6 1 -11 0.87 0.7
6 -1 -11 0.28 0.61
-6 -1 -12 -0.1 1.26
-6 1 -12 1.86 1.65
6 1 -12 0.95 0.7
6 -1 -12 0.17 0.64
-6 -1 -13 -0.11 1.4
-6 1 -13 0.35 1.49
6 1 -13 0.7 0.66
6 -1 -13 -0.18 0.65
-6 -1 -14 1.08 1.46
-6 1 -14 0.11 1.4
6 1 -14 0.17 0.64
6 -1 -14 0.19 0.7
-6 -1 -15 -1.44 1.64
-6 1 -15 -0.74 1.41
-6 -1 -16 -1.09 1.6
-6 1 -16 2.81 1.41
-6 -1 -17 0.28 1.57
-6 1 -17 -0.61 1.17
-6 2 0 3.38 0.7
-6 -2 0 4.9 0.74
6 2 0 4.11 0.77
6 2 1 0.76 0.62
6 2 -1 0.68 0.54
-6 2 -1 1.27 0.59
-6 -2 1 0.91 0.59
-6 -2 -1 0.36 0.57
-6 2 -1 0.45 0.4
6 2 -2 6.95 0.83
6 -2 -2 3.91 0.78
6 2 2 6.33 0.89
-6 2 -2 9.21 0.91
-6 -2 2 7.87 0.84
-6 -2 -2 7.04 0.83
-6 2 -2 1.6 0.58
6 2 -3 0.95 0.59
6 -2 -3 -0.14 0.58
-6 2 -3 0.58 0.56
-6 -2 -3 0.5 0.52
-6 2 -3 -0.2 0.41
-6 2 -4 0.36 0.46
6 2 -4 -0.09 0.57
6 -2 -4 -0.41 0.58
-6 2 -4 0.55 0.5
-6 2 -5 0.92 0.49
6 2 -5 0.65 0.54
6 -2 -5 0.77 0.64
-6 2 -5 0.51 0.45
6 -2 -6 3.75 0.79
6 2 -6 5.32 0.76
-6 2 -6 3.22 0.59
-6 2 -7 1.05 0.56
6 -2 -7 -0.3 0.59
6 2 -7 -0.21 0.59
6 -2 -8 1.59 0.68
6 2 -8 1.26 0.68
-6 2 -9 1.88 1.5
6 -2 -9 0.28 0.66
6 2 -9 0.37 0.66
6 -2 -10 1.59 0.73
6 2 -10 0.78 0.64
-6 2 -11 0.32 1.37
-6 -2 -11 -0.13 0.9
6 -2 -11 0.3 0.66
6 2 -11 0.61 0.58
-6 -2 -12 -0.15 0.93
6 -2 -12 0.12 0.7
6 2 -12 0.31 0.58
-6 2 -13 0.5 1.3
-6 -2 -13 -0.09 1.09
6 2 -13 0.36 0.58
6 -2 -13 0.37 0.66
-6 2 -14 4.9 1.31
-6 -2 -14 5.46 1.39
6 2 -14 1.36 0.66
6 -2 -14 2.44 0.78
-6 2 -15 1.69 1.25
-6 -2 -15 3.31 1.47
-6 2 -16 6.18 1.41
-6 -2 -16 6.78 1.91
-6 -2 -17 -0.8 1.52
6 3 0 2.68 0.72
-6 3 0 2.56 0.7
-6 -3 0 3.12 0.55
-6 3 0 2.41 0.54
6 3 1 0.1 0.65
6 3 -1 0.82 0.6
-6 3 1 1.48 0.62
-6 3 -1 0.8 0.62
-6 -3 -1 1.13 0.51
-6 -3 1 1.54 0.5
-6 3 -1 0.03 0.4
6 3 -2 0.63 0.59
-6 3 2 0.26 0.54
-6 3 -2 0.05 0.59
-6 -3 -2 -0.03 0.45
-6 -3 2 1 0.47
-6 3 -2 0.11 0.38
-6 3 -3 0.25 0.45
6 -3 -3 0.54 0.63
6 3 -3 0.22 0.58
-6 3 -3 0.54 0.52
-6 3 -4 -0.12 0.46
6 3 -4 0.21 0.52
6 -3 -4 -0.54 0.57
-6 3 -4 0.08 0.52
6 -3 -5 0.11 0.64
6 3 -5 -0.33 0.58
-6 3 -5 0.5 0.44
-6 3 -5 0.93 0.62
6 -3 -6 -0.16 0.66
6 3 -6 0.25 0.61
-6 3 -6 0.53 0.53
-6 3 -6 -0.12 0.5
-6 3 -7 0.72 0.53
6 3 -7 0.73 0.62
6 -3 -7 0.44 0.68
6 3 -8 1.02 0.59
6 -3 -8 0.66 0.67
6 3 -9 0.82 0.57
6 -3 -9 0.93 0.66
6 3 -10 0.74 0.59
6 -3 -10 0.11 0.64
6 3 -11 0.65 0.6
6 -3 -11 0.83 0.68
-6 -3 -12 0.45 0.85
6 -3 -12 0.38 0.74
6 3 -12 -0.55 0.66
-6 3 -13 -0.07 0.84
-6 -3 -13 0.3 0.96
6 -3 -13 0.71 0.72
6 3 -13 0.12 0.71
-6 -3 -14 -1.18 1.05
-6 3 -14 -0.53 0.82
6 -3 -14 0.27 0.73
6 3 -14 0.12 0.72
-6 -3 -15 0.38 1.11
-6 3 -15 0.77 0.81
-6 -3 -16 0.42 1.31
-6 3 -16 2.07 0.85
-6 -3 -17 2.39 1.51
6 4 0 0.92 0.61
-6 4 0 -0.55 0.63
-6 -4 0 0.78 0.5
-6 4 0 0.11 0.45
6 4 -1 -0.05 0.57
-6 4 1 0.29 0.58
-6 4 -1 -0.09 0.57
-6 -4 -1 -0.15 0.46
-6 -4 1 0.1 0.49
-6 4 1 -0.29 0.49
-6 4 -1 0.46 0.48
6 4 -2 -0.13 0.54
-6 4 2 -0.42 0.56
-6 4 -2 0.49 0.54
-6 -4 -2 0.28 0.44
-6 4 -2 0.26 0.47
-6 4 -3 0.4 0.51
-6 4 -3 0.6 0.62
-6 4 3 0.05 0.56
6 4 -3 -0.26 0.52
-6 4 4 -0.09 0.53
-6 4 -4 0.59 0.47
6 -4 -4 0.1 0.61
6 4 -4 0.67 0.6
-6 4 5 0.04 0.53
-6 4 -5 0.27 0.58
-6 4 -5 0.29 0.44
6 -4 -5 0.79 0.61
6 4 -5 0.66 0.61
-6 4 6 1.32 0.54
-6 4 -6 0.44 0.54
6 4 -6 0.49 0.54
6 -4 -6 0.43 0.64
-6 4 -6 -0.04 0.54
6 -4 -7 1.33 0.69
6 4 -7 0.04 0.5
-6 4 -7 0.64 0.51
6 -4 -8 1.41 0.76
6 4 -8 2.53 0.61
-6 4 -8 1.84 0.65
6 4 -9 0.79 0.6
6 -4 -9 0.72 0.7
6 4 -10 0.65 0.62
6 -4 -10 0.18 0.63
6 4 -11 0.23 0.67
6 -4 -11 0.24 0.64
6 4 -12 1.68 0.77
6 -4 -12 0.54 0.67
6 4 -13 0.25 0.74
6 -4 -13 1.1 0.67
6 4 -14 0.06 0.72
-6 5 0 5.09 0.81
-6 5 0 5.62 0.83
-6 5 -1 0.57 0.51
-6 5 1 1.29 0.53
6 5 -1 -0.09 0.65
-6 5 -1 0.47 0.64
-6 5 1 0.78 0.57
-6 5 -2 0.17 0.51
-6 5 2 0.38 0.57
6 5 -2 0.09 0.6
-6 5 -2 0.17 0.73
-6 5 2 -0.24 0.54
-6 5 -3 -0.25 0.55
-6 5 3 -0.05 0.59
-6 5 -3 0.26 0.69
-6 5 3 0.81 0.63
6 5 -3 -0.29 0.65
-6 5 4 1.4 0.63
-6 5 -4 0.22 0.44
6 5 -4 0.83 0.61
-6 5 5 0.51 0.55
-6 5 -5 0.23 0.57
-6 5 -5 0.31 0.57
6 5 -5 0.77 0.58
-6 5 -6 0.62 0.64
-6 5 6 0.65 0.63
-6 5 -6 0.91 0.5
6 5 -6 1.14 0.56
6 -5 -6 0.28 0.63
-6 5 7 0.35 0.56
-6 5 -7 1.39 0.57
-6 5 -7 0.32 0.48
6 -5 -7 1.02 0.66
6 5 -7 0.79 0.57
-6 5 8 0.83 0.62
-6 5 -8 1.22 0.61
6 5 -8 1.11 0.66
6 -5 -8 1.49 0.71
-6 5 9 0.73 0.6
-6 5 -9 0.68 0.56
6 5 -9 0.22 0.67
6 -5 -9 0.43 0.72
6 5 -10 0.66 0.6
6 -5 -10 0.82 0.76
-6 5 10 0.78 0.61
6 -5 -11 -0.38 0.73
6 5 -11 0.72 0.63
6 5 -12 -0.89 0.66
6 -5 -12 0.45 0.71
6 5 -13 -0.8 0.75
-6 5 13 -0.63 0.59
-6 6 0 2.13 0.6
-6 6 0 0.8 0.76
-6 6 1 3.25 0.71
-6 6 -1 1.72 0.67
-6 6 1 2.85 0.74
-6 6 -1 2.55 0.83
-6 6 -2 1.53 0.61
-6 6 2 1.2 0.6
-6 6 -2 1.87 0.71
-6 6 2 1.99 0.62
-6 6 -3 0.41 0.66
-6 6 3 0.25 0.48
-6 6 3 0.49 0.68
6 6 -3 0.83 0.66
-6 6 -3 0.78 0.53
-6 6 -4 0.17 0.71
-6 6 4 0.43 0.52
-6 6 4 -0.46 0.64
-6 6 -4 0.8 0.53
6 6 -4 0.47 0.57
-6 6 -5 0.83 0.72
-6 6 5 1.08 0.56
-6 6 -5 0.26 0.52
6 6 -5 0.71 0.56
-6 6 6 1.05 0.64
-6 6 -6 1.97 0.67
-6 6 -6 2.34 0.59
6 6 -6 0.53 0.64
-6 6 7 0.53 0.58
-6 6 -7 0.18 0.51
6 6 -7 0.51 0.64
-6 6 8 1.32 0.64
-6 6 -8 0.49 0.57
6 6 -8 0.1 0.68
6 -6 -8 1.01 0.69
-6 6 9 0.54 0.56
-6 6 -9 0.41 0.53
6 6 -9 0.2 0.58
6 -6 -9 -0.06 0.67
-6 6 10 0.87 0.61
6 6 -10 -0.21 0.61
6 -6 -10 0.18 0.69
-6 6 -10 1.34 0.68
6 6 -11 0.64 0.6
6 -6 -11 -0.76 0.69
6 6 -12 -0.49 0.6
6 -6 -12 0.33 0.72
6 6 -13 -0.28 0.59
-6 7 0 0.22 0.64
-6 7 0 0.16 0.66
-6 7 1 3.05 0.72
-6 7 -1 1.45 0.72
-6 7 1 0.63 0.67
-6 7 -1 0.88 0.66
-6 7 -2 -0.12 0.72
-6 7 2 -0.38 0.68
-6 7 -2 0.6 0.56
-6 7 2 0.57 0.67
-6 7 3 0.16 0.62
-6 7 -3 0.2 0.8
-6 7 3 -0.28 0.66
-6 7 -3 0.17 0.52
-6 7 4 -0.33 0.53
-6 7 -4 0.41 0.72
-6 7 4 -0.43 0.72
6 7 -4 -0.04 0.59
-6 7 -4 0.29 0.59
-6 7 5 0.52 0.55
6 7 -5 0.65 0.67
-6 7 5 1.04 0.77
-6 7 -5 0.61 0.55
-6 7 6 0.04 0.47
6 7 -6 1.1 0.71
-6 7 -6 0.1 0.59
-6 7 6 -0.13 0.73
-6 7 -6 0.98 0.57
-6 7 7 0.08 0.49
6 7 -7 -0.2 0.63
-6 7 -7 -0.54 0.57
-6 7 -7 0.04 0.51
-6 7 8 -0.22 0.51
-6 7 -8 -0.39 0.56
6 7 -8 -0.15 0.6
-6 7 9 0.97 0.56
6 7 -9 0.46 0.62
-6 7 -9 0.32 0.58
6 -7 -10 1 0.69
6 7 -10 0.67 0.63
-6 7 -10 -0.19 0.59
6 -7 -11 -0.13 0.68
6 7 -11 0.64 0.62
6 7 -12 -0.39 0.62
6 7 -13 -0.12 0.64
-6 8 0 0.16 0.64
-6 8 0 0.23 0.68
-6 8 -1 0.19 0.76
-6 8 1 -0.1 0.6
-6 8 -1 0.36 0.58
-6 8 1 0.19 0.73
-6 8 -2 0.13 0.81
-6 8 2 0.41 0.62
-6 8 -2 -0.19 0.59
-6 8 2 0.31 0.74
-6 8 3 0.64 0.63
-6 8 -3 -0.12 0.76
-6 8 -3 -0.11 0.65
-6 8 3 0.69 0.73
-6 8 4 0.25 0.62
-6 8 4 1.05 0.79
-6 8 -4 1.32 0.63
-6 8 5 0.1 0.63
6 8 -5 0.54 0.71
-6 8 -5 -0.64 0.67
-6 8 5 -1.01 0.76
-6 8 -5 -0.27 0.52
-6 8 6 0.97 0.62
6 8 -6 0.3 0.64
-6 8 -6 0.73 0.64
-6 8 6 0.07 0.78
-6 8 -6 0.05 0.58
-6 8 7 1.05 0.63
6 8 -7 0.1 0.66
-6 8 -7 1.04 0.61
-6 8 7 -0.43 0.81
-6 8 -7 0.62 0.59
-6 8 8 0.88 0.6
-6 8 8 -0.28 0.78
-6 8 -8 0.21 0.49
6 8 -8 1 0.63
-6 8 9 0.96 0.58
-6 8 -9 0.72 0.65
6 8 -9 -0.26 0.59
-6 8 -10 -0.68 0.57
6 8 -10 -0.32 0.63
-6 8 -11 -0.09 0.58
6 8 -11 0.17 0.62
6 8 -12 -0.65 0.65
-6 9 0 0.13 0.76
-6 9 0 0.4 0.69
-6 9 1 0.64 0.78
-6 9 -1 0.31 0.74
-6 9 -1 -0.05 0.66
-6 9 1 -0.39 0.73
-6 9 2 1.13 0.65
-6 9 -2 0.97 0.74
-6 9 2 0.35 0.85
-6 9 3 -0.05 0.58
-6 9 3 1.19 0.83
-6 9 -3 0.1 0.61
-6 9 4 0.79 0.61
-6 9 4 1.09 0.82
-6 9 -4 0.29 0.56
-6 9 -4 0.86 0.73
-6 9 5 -0.24 0.55
-6 9 5 1.06 0.79
-6 9 -5 -0.05 0.59
-6 9 -5 -0.05 0.72
-6 9 6 0.19 0.57
-6 9 -6 -0.05 0.61
-6 9 6 -0.28 0.82
-6 9 -6 0.83 0.66
-6 9 7 0.68 0.56
6 9 -7 0.46 0.67
-6 9 -7 0.51 0.67
-6 9 7 -0.07 0.73
-6 9 -7 0.32 0.52
-6 9 8 0.15 0.58
6 9 -8 0.05 0.66
-6 9 -8 0.48 0.57
-6 9 8 0.07 0.81
-6 9 -9 -0.52 0.65
6 9 -9 -0.23 0.64
-6 9 -10 0.58 0.55
6 9 -10 0.47 0.7
-6 9 -11 0.39 0.6
6 9 -11 -0.62 0.76
-6 10 0 0.06 0.69
-6 10 1 1.55 0.81
-6 10 1 3.18 0.82
-6 10 -1 2.55 0.88
-6 10 2 0.9 0.69
-6 10 -2 0.5 0.74
-6 10 -2 0.23 0.65
-6 10 2 1.44 0.8
-6 10 3 0.88 0.75
-6 10 3 0.3 0.83
-6 10 -3 0.54 0.74
-6 10 -3 -0.11 0.61
-6 10 4 -0.87 0.69
-6 10 4 -0.23 0.86
-6 10 -4 0.59 0.69
-6 10 -4 0.46 0.59
-6 10 5 1.18 0.6
-6 10 5 0.22 0.84
-6 10 -5 0.81 0.72
-6 10 -5 0.74 0.7
-6 10 6 0.05 0.52
-6 10 -6 0.55 0.61
-6 10 -6 0.85 0.7
-6 10 -7 -0.05 0.58
-6 10 -7 0.92 0.63
-6 10 -8 -0.33 0.64
-6 10 -9 0.24 0.56
6 10 -9 0.59 0.65
-6 10 -10 0.58 0.58
6 10 -10 0.81 0.68
-6 10 -11 0.1 0.55
6 10 -11 0.23 0.66
-6 11 0 -0.14 0.8
-6 11 0 -0.12 0.7
-6 11 1 1.21 0.8
-6 11 -1 2.67 0.8
-6 11 -1 1.34 0.78
-6 11 2 0.98 0.78
-6 11 -2 -0.12 0.66
-6 11 -2 0.37 0.73
-6 11 -3 1.05 0.68
-6 11 3 0.85 0.71
-6 11 -3 0.98 0.75
-6 11 -4 -0.25 0.73
-6 11 -4 -0.06 0.8
-6 11 -5 0.42 0.61
-6 11 -5 0.48 0.72
-6 11 -6 0.48 0.55
-6 11 -6 0.16 0.63
-6 11 -7 -0.16 0.66
-6 11 -7 0.39 0.62
-6 12 -2 -0.26 0.75
-6 12 -3 0.07 0.83
-6 12 -4 0.96 0.8
-6 12 -5 -0.28 0.66
-6 12 -6 0.27 0.62
-6 12 -7 0.22 0.7
-7 0 0 0.86 0.37
-7 0 -1 0.16 0.47
7 0 -2 0.22 0.63
-7 0 -2 -0.23 0.5
7 0 -3 -0.49 0.62
7 0 -4 0.22 0.7
7 0 -5 -0.29 0.66
7 0 -6 0.94 0.7
7 0 -7 -0.29 0.64
7 0 -8 0.29 0.62
-7 1 0 -0.08 0.33
-7 1 0 1.57 0.59
-7 1 -1 0.13 0.33
-7 1 1 0.65 0.64
-7 1 -1 0.1 0.54
7 1 -2 0.95 0.67
-7 1 -2 -0.04 0.53
7 -1 -3 -0.5 0.6
7 1 -3 0.11 0.64
7 1 -4 0.11 0.7
7 -1 -4 -0.22 0.64
7 -1 -5 -0.39 0.65
7 1 -5 1.02 0.68
7 -1 -6 0.18 0.68
7 1 -6 0.72 0.64
7 -1 -7 1.04 0.7
7 1 -7 0.22 0.63
7 1 -8 0.47 0.63
-7 2 0 -0.32 0.34
-7 2 0 0.87 0.67
-7 2 1 0.22 0.36
-7 2 -1 -0.15 0.37
-7 2 1 0.83 0.7
-7 2 -1 -0.2 0.6
-7 2 -2 0.19 0.39
-7 2 2 0.43 0.65
-7 2 -2 0.46 0.53
-7 2 3 0.26 0.63
7 2 -4 0.06 0.66
-7 2 4 -0.15 0.58
7 -2 -5 0.46 0.65
7 2 -5 0.48 0.66
7 2 -6 -0.05 0.64
7 -2 -6 1.1 0.68
7 2 -7 -0.18 0.66
7 -2 -7 -0.25 0.63
7 2 -8 1.09 0.7
-7 3 0 0.32 0.4
-7 3 0 0.97 0.72
-7 3 -1 0.42 0.38
-7 3 1 -0.03 0.37
-7 3 1 0.95 0.68
-7 3 -1 -0.18 0.59
-7 3 2 -0.17 0.42
-7 3 -2 0.31 0.42
-7 3 2 0.56 0.72
-7 3 -2 0.26 0.54
-7 3 3 -0.14 0.42
-7 3 -3 0.28 0.6
-7 3 3 0.93 0.79
-7 3 4 0.54 0.74
7 3 -5 -0.67 0.67
-7 3 5 -0.34 0.63
7 3 -6 -0.06 0.68
7 -3 -6 0.6 0.65
7 3 -7 -0.47 0.62
7 3 -8 0.29 0.65
-7 4 0 1.94 0.68
-7 4 0 1.08 0.46
-7 4 -1 0.32 0.69
-7 4 1 0.55 0.66
-7 4 1 0.39 0.44
-7 4 -1 0.64 0.44
-7 4 -2 1.03 0.76
-7 4 2 0.58 0.67
-7 4 -2 0.15 0.46
-7 4 2 -0.15 0.41
-7 4 -3 -0.31 0.62
-7 4 3 0.82 0.7
-7 4 -3 0.44 0.43
-7 4 3 0.04 0.48
-7 4 4 -0.04 0.47
-7 4 4 0.06 0.67
7 4 -6 1.39 0.71
7 4 -7 0.45 0.64
7 4 -8 0.56 0.63
-7 5 0 -0.13 0.74
-7 5 0 0.47 0.5
-7 5 1 1.54 0.78
-7 5 -1 0.8 0.78
-7 5 -1 0.69 0.52
-7 5 1 0.71 0.49
-7 5 -2 -0.17 0.66
-7 5 2 0.88 0.63
-7 5 -2 0.75 0.46
-7 5 2 0.41 0.48
-7 5 -3 1.01 0.7
-7 5 3 0.1 0.59
-7 5 3 0.53 0.5
-7 5 -3 -0.25 0.42
-7 5 -4 0.3 0.52
7 5 -8 0.99 0.71
-7 6 0 0.85 0.76
-7 6 0 -0.05 0.52
-7 6 1 -0.19 0.74
-7 6 -1 0.36 0.78
-7 6 -1 -0.17 0.51
-7 6 1 0.63 0.55
-7 6 -2 -0.79 0.74
-7 6 -2 0.41 0.44
-7 6 -3 1.58 0.74
-7 6 -3 0.98 0.51
-7 6 -4 -0.17 0.5
-7 6 -5 0.13 0.52
-7 7 -1 -0.06 0.73
-7 7 -2 0.87 0.86
-7 7 -3 0.13 0.79
-7 7 -4 -0.43 0.5
-7 7 -5 -0.09 0.52

_iucr_refine_instructions_details 
;
TITL 230831_8_kageyama_fsg_1_4_3_0degc_auto_a.res in Pbcm
    230831_8_kageyama_fsg_1_4_3_0degc_auto.res
    created by SHELXL-2019/3 at 16:06:10 on 07-Feb-2024
REM Old TITL 230831_8_Kageyama_FSG_1_4_3_0degC_auto in Pbcm
REM SHELXT solution in Pbcm: R1 0.269, Rweak 0.261, Alpha 0.042
REM <I/s> 0.891 for 259 systematic absences, Orientation as input
REM Formula found by SHELXT: C9 Li N5 O2
CELL 0.71073 5.1756 15.2002 20.2029 90 90 90
ZERR 4 0.0004 0.0013 0.0015 0 0 0
LATT 1
SYMM -X,-Y,0.5+Z
SYMM -X,0.5+Y,0.5-Z
SYMM +X,0.5-Y,-Z
SFAC C H F Li N O S
UNIT 36 40 8 4 20 16 8
DFIX 1.136 N2 C4 N2 C4A
DFIX 1.47 C4 C5 C4A C5A
SADI 0.04 N2 C5 N2 C5A
DFIX 1.527 F1 S1 F1A S1A
DFIX 1.428 O2 S1 O1 S1 O2A S1A O1A S1A
EADP S1 S1A
RIGU N3 S1 O2 > O2A
ISOR N3 S1 S1A O2 F1A F1 O2A
EXYZ S1 S1A

L.S. 99
PLAN  20
TEMP 0
CONF
BOND
list 4
MORE -1
BOND $H
fmap 2 53
acta
REM <olex2.extras>
REM <HklSrc "%.\\230831_8_Kageyama_FSG_1_4_3_0degC_auto.hkl">
REM </olex2.extras>

WGHT    0.093100    0.302600
FVAR       0.51966   0.55692   0.62570
PART 2
O1A   6    0.538767    0.550942    0.637517   -31.00000    0.30411    0.09670 =
         0.07495    0.00677   -0.04202   -0.02436
PART 0
N3    5    0.547243    0.530375    0.750000    10.50000    0.10656    0.05381 =
         0.07605    0.00000    0.00000   -0.00563
PART 1
S1    7    0.481972    0.485339    0.683014    31.00000    0.10039    0.07089 =
         0.07649   -0.00048   -0.00759   -0.00578
O1    6    0.575780    0.533696    0.628076    31.00000    0.13696    0.09586 =
         0.07228    0.00288    0.01522   -0.01593
O2    6    0.548304    0.393841    0.682574    31.00000    0.22455    0.07030 =
         0.10465   -0.02415   -0.03865    0.01066
F1    3    0.195924    0.489441    0.678288    31.00000    0.09678    0.26974 =
         0.13140   -0.00168   -0.03328    0.00122
PART 2
S1A   7    0.481972    0.485339    0.683014   -31.00000    0.10039    0.07089 =
         0.07649   -0.00048   -0.00759   -0.00578
F1A   3    0.669465    0.413402    0.673328   -31.00000    0.15530    0.09048 =
         0.10010   -0.00339    0.02429    0.03525
O2A   6    0.240488    0.440375    0.679417   -31.00000    0.12090    0.14564 =
         0.11534   -0.01618   -0.00502   -0.05652
PART 0
N1    5    0.827775    0.234360    0.581715    11.00000    0.09323    0.09053 =
         0.04865    0.00117    0.00119    0.00664
N2    5    0.377272    0.355709    0.512642    11.00000    0.09301    0.07860 =
         0.07642    0.00681   -0.00378    0.01279
C1    1    0.947024    0.229272    0.628327    11.00000    0.07911    0.06226 =
         0.04754    0.00025    0.00996    0.00511
C2    1    1.100072    0.223032    0.688371    11.00000    0.07183    0.07917 =
         0.05290    0.00134    0.00325    0.00513
AFIX  23
H2A   2    1.226769    0.270052    0.688876    11.00000   -1.20000
H2B   2    1.192476    0.167513    0.688581    11.00000   -1.20000
AFIX   0
C3    1    0.933961    0.229160    0.750000    10.50000    0.07177    0.07232 =
         0.04681    0.00000    0.00000    0.00840
AFIX  23
H3A   2    0.840926    0.284557    0.750000    10.50000   -1.20000
H3B   2    0.808241    0.181832    0.750000    10.50000   -1.20000
AFIX   0
LI1   4    0.606810    0.250000    0.500000    10.50000    0.08407    0.07044 =
         0.05053    0.00137    0.00000    0.00000
PART 1
C4    1    0.253318    0.417210    0.521575    21.00000    0.06919    0.05958 =
         0.06773    0.00264   -0.01783   -0.01146
C5    1    0.062384    0.487586    0.532273    21.00000    0.08156    0.07842 =
         0.06414   -0.00760   -0.01388    0.00946
AFIX  23
H5A   2    0.147005    0.538629    0.551259    21.00000   -1.20000
H5B   2   -0.068610    0.467616    0.563149    21.00000   -1.20000
AFIX   0
PART 2
C4A   1    0.188975    0.394957    0.509314   -21.00000    0.06729    0.04984 =
         0.07419   -0.00064   -0.00484   -0.01104
C5A   1   -0.039592    0.453821    0.507400   -21.00000    0.07968    0.06369 =
         0.09629    0.00408   -0.00434   -0.01749
AFIX  23
H5AA  2   -0.127720    0.451914    0.549750   -21.00000    0.16545
H5AB  2   -0.158951    0.433486    0.473693   -21.00000    0.11007
AFIX   0
HKLF 4


REM  230831_8_kageyama_fsg_1_4_3_0degc_auto_a.res in Pbcm
REM wR2 = 0.2039, GooF = S = 1.072, Restrained GooF = 1.059 for all data
REM R1 = 0.0630 for 1625 Fo > 4sig(Fo) and 0.0892 for all 2473 data
REM 157 parameters refined using 85 restraints

END  
     
WGHT      0.0932      0.2944 

REM Highest difference peak  0.250,  deepest hole -0.385,  1-sigma level  0.058
Q1    1   0.3129  0.3579  0.5194  11.00000  0.05    0.25
Q2    1   0.2815  0.4131  0.4804  11.00000  0.05    0.21
Q3    1   0.4007  0.3576  0.4855  11.00000  0.05    0.19
Q4    1   0.4389  0.3749  0.5128  11.00000  0.05    0.18
Q5    1   0.0381  0.5205  0.7500  10.50000  0.05    0.18
Q6    1   0.3681  0.5418  0.7500  10.50000  0.05    0.17
Q7    1   0.8966  0.1159  0.7500  10.50000  0.05    0.17
Q8    1   0.9972  0.0751  0.7500  10.50000  0.05    0.17
Q9    1   0.7275  0.2237  0.5979  11.00000  0.05    0.16
Q10   1   0.8938  0.0882  0.7500  10.50000  0.05    0.16
Q11   1   0.4931  0.2211  0.7500  10.50000  0.05    0.16
Q12   1   0.3983  0.5098  0.7177  11.00000  0.05    0.16
Q13   1   0.7536  0.2403  0.7500  10.50000  0.05    0.16
Q14   1   1.2696  0.2192  0.6835  11.00000  0.05    0.15
Q15   1   0.4831  0.3146  0.7500  10.50000  0.05    0.15
Q16   1   0.9273  0.3382  0.7500  10.50000  0.05    0.15
Q17   1  -0.1213  0.5078  0.5122  11.00000  0.05    0.14
Q18   1   0.3481  0.5034  0.7035  11.00000  0.05    0.14
Q19   1   0.8855  0.2002  0.5992  11.00000  0.05    0.14
Q20   1   0.5503  0.6395  0.5840  11.00000  0.05    0.14

  REM The information below was added by Olex2.
  REM
  REM R1 = 0.0630 for 1625 Fo > 4sig(Fo) and 0.0892 for all 12776 data
  REM 157 parameters refined using n/a restraints
  REM Highest difference peak 0.25, deepest hole -0.39
  REM Mean Shift 0, Max Shift 0.000.

  REM +++ Tabular Listing of Refinement Information +++
  REM R1_all = 0.0892
  REM R1_gt = 0.0630
  REM wR_ref = 0.2039
  REM GOOF = 1.072
  REM Shift_max = 0.000
  REM Shift_mean = 0
  REM Reflections_all = 12776
  REM Reflections_gt = 1625
  REM Parameters = 157
  REM Hole = -0.39
  REM Peak = 0.25
  REM Flack = n/a

  
;
_olex2_submission_special_instructions 'No special instructions were received'
_oxdiff_exptl_absorpt_empirical_details 
;
Empirical correction (ABSPACK) includes:
- Absorption correction using spherical harmonics
- Frame scaling
;
_oxdiff_exptl_absorpt_empirical_full_max 4.394
_oxdiff_exptl_absorpt_empirical_full_min 0.586
